# Supplementary material for: Determining the mode of action of anti-mycobacterial C17 diyne natural products using expression profiling: evidence for fatty acid biosynthesis inhibition
Source: BMC Genomics. 2016 Aug 11;17:621. doi: 10.1186/s12864-016-2949-y (PMC4981992; doi:10.1186/s12864-016-2949-y)
Supplement: Additional file 1: — ANOVA results for all transcripts in each treatment group compared to vehicle control. (XLSX 24787 kb) [file 12864_2016_2949_MOESM1_ESM.xlsx]

## Sheet: ANOVA results
ProbeName	Target ID of probe list	Gene Symbol	COG	Product	Uniprot	Pathway Description	UniProt	Gene names	Protein names	Gene ontology (GO)	Gene ontology IDs	ProbeID	FeatureNum	_refBaseline_	_Row	GrandMean	ErrorSS	Mean Treatment EMB	Mean Treatment Fa	Mean Treatment INH	Mean Treatment Ka	Mean Treatment Nc	Mean Treatment Pa	TotalSS	ModelSS	NDF_Treatment	DDF_Treatment	Variance_Residual	Variance_Residual0	OneOverVR0	DDF_Treatment0	SampleVariance	PropVar_Residual	RSquare	F_T3_Treatment	PrF_T3_Treatment	NLP_T3_Treatment	MeanMean	StdDevMean	Std Mean Treatment EMB	Std Mean Treatment Fa	Std Mean Treatment INH	Std Mean Treatment Ka	Std Mean Treatment Nc	Std Mean Treatment Pa	Diff of Treatment = (EMB) - (Fa)	Diff of Treatment = (EMB) - (INH)	Diff of Treatment = (EMB) - (Ka)	Diff of Treatment = (EMB) - (Nc)
GT_msm_specific_GE_000001	MSMEG_6092	MSMEG_6092		Lsr2 protein	A0R576		A0R576	lsr2 MSMEG_6092 MSMEI_5934	Lsr2 protein (Protein lsr2)			1279	1279	8.91947	1	8.91947	6.52521	8.84069	9.08223	8.83425	9.09991	8.36347	9.23043	9.52469	2.99949	5	36.9679	0.188166	0.197734	5.05731	33	0.25065	1	0.314917	3.18813	0.0171584	1.76552	8.9085	0.309071	-0.219396	0.562111	-0.240233	0.619315	-1.76342	1.04162	-0.241541	0.0064402	-0.259221	0.477214
GT_msm_specific_GE_000001	MSMEG_6092	MSMEG_6092		Lsr2 protein	A0R576		A0R576	lsr2 MSMEG_6092 MSMEI_5934	Lsr2 protein (Protein lsr2)			3510	3510	8.88809	2	8.88809	6.86896	8.86898	9.0066	8.73876	9.10157	8.33509	9.20772	9.92707	3.05811	5	36.9679	0.197465	0.20815	4.80422	33	0.261239	1	0.308057	3.09737	0.0196124	1.70747	8.87645	0.312872	-0.0238809	0.415969	-0.440101	0.719517	-1.7303	1.0588	-0.137616	0.130223	-0.232588	0.533891
GT_msm_specific_GE_000001	MSMEG_6092	MSMEG_6092		Lsr2 protein	A0R576		A0R576	lsr2 MSMEG_6092 MSMEI_5934	Lsr2 protein (Protein lsr2)			4061	4061	8.89441	3	8.89441	6.70768	8.86355	9.02893	8.74622	9.08391	8.34498	9.22628	9.77044	3.06276	5	36.9679	0.193102	0.203263	4.91973	33	0.257117	1	0.313472	3.17217	0.0175658	1.75533	8.88231	0.312426	-0.0600372	0.469281	-0.435595	0.645277	-1.71987	1.10095	-0.165373	0.117334	-0.220359	0.518576
GT_msm_specific_GE_000001	MSMEG_6092	MSMEG_6092		Lsr2 protein	A0R576		A0R576	lsr2 MSMEG_6092 MSMEI_5934	Lsr2 protein (Protein lsr2)			6473	6473	8.83097	4	8.83097	6.85884	8.80558	8.96676	8.68719	9.05006	8.27267	9.13455	9.91983	3.06099	5	36.9679	0.197191	0.207844	4.81131	33	0.261048	1	0.308573	3.1046	0.0194045	1.7121	8.81947	0.313315	-0.0443229	0.470091	-0.422189	0.735988	-1.74522	1.00565	-0.161174	0.118391	-0.244483	0.532916
GT_msm_specific_GE_000001	MSMEG_6092	MSMEG_6092		Lsr2 protein	A0R576		A0R576	lsr2 MSMEG_6092 MSMEI_5934	Lsr2 protein (Protein lsr2)			6813	6813	8.79698	5	8.79698	6.93817	8.75691	8.92849	8.65886	9.02241	8.21828	9.12673	10.2604	3.32221	5	36.9679	0.199337	0.210247	4.7563	33	0.27001	1	0.32379	3.33326	0.0138708	1.8579	8.78528	0.32607	-0.0870159	0.439192	-0.387705	0.727247	-1.7389	1.04718	-0.17158	0.0980454	-0.265506	0.538628
GT_msm_specific_GE_000001	MSMEG_6092	MSMEG_6092		Lsr2 protein	A0R576		A0R576	lsr2 MSMEG_6092 MSMEI_5934	Lsr2 protein (Protein lsr2)			8301	8301	8.86119	6	8.86119	5.72116	8.86475	9.00056	8.66413	9.04623	8.31477	9.19691	8.87605	3.15489	5	36.9679	0.166416	0.173368	5.76807	33	0.23358	1	0.355439	3.79158	0.00715338	2.14549	8.84789	0.31709	0.0531658	0.481453	-0.579526	0.625498	-1.68129	1.1007	-0.135805	0.20062	-0.181481	0.549979
GT_msm_specific_GE_000001	MSMEG_6092	MSMEG_6092		Lsr2 protein	A0R576		A0R576	lsr2 MSMEG_6092 MSMEI_5934	Lsr2 protein (Protein lsr2)			8585	8585	8.93227	7	8.93227	6.92891	8.90998	9.088	8.75566	9.13696	8.36403	9.2618	10.2382	3.30931	5	36.9679	0.199086	0.209967	4.76265	33	0.269427	1	0.323231	3.3245	0.0140497	1.85233	8.91941	0.325065	-0.0290071	0.518652	-0.50373	0.669277	-1.70851	1.05332	-0.178024	0.154315	-0.226988	0.545947
GT_msm_specific_GE_000001	MSMEG_6092	MSMEG_6092		Lsr2 protein	A0R576		A0R576	lsr2 MSMEG_6092 MSMEI_5934	Lsr2 protein (Protein lsr2)			8923	8923	8.82002	8	8.82002	7.01026	8.78168	8.95257	8.67536	9.01604	8.2652	9.15735	10.1431	3.13288	5	36.9679	0.201287	0.212432	4.70739	33	0.266925	1	0.308867	3.11286	0.0191695	1.71739	8.80803	0.315958	-0.0834224	0.457461	-0.419927	0.658347	-1.71805	1.10559	-0.170896	0.106321	-0.234368	0.516472
GT_msm_specific_GE_000001	MSMEG_6092	MSMEG_6092		Lsr2 protein	A0R576		A0R576	lsr2 MSMEG_6092 MSMEI_5934	Lsr2 protein (Protein lsr2)			9454	9454	8.93723	9	8.93723	6.33409	8.90803	9.09662	8.75068	9.16287	8.37782	9.25306	9.60802	3.27393	5	36.9679	0.182996	0.191942	5.2099	33	0.252843	1	0.34075	3.57814	0.00971932	2.01236	8.92485	0.323646	-0.0519711	0.530732	-0.538129	0.735452	-1.69019	1.01411	-0.18859	0.157343	-0.254846	0.530203
GT_msm_specific_GE_000001	MSMEG_6092	MSMEG_6092		Lsr2 protein	A0R576		A0R576	lsr2 MSMEG_6092 MSMEI_5934	Lsr2 protein (Protein lsr2)			10382	10382	8.93853	10	8.93853	6.70972	8.91503	9.1056	8.758	9.15447	8.34392	9.27424	10.2945	3.58483	5	36.9679	0.193157	0.203325	4.91824	33	0.270909	1	0.348226	3.71183	0.00801831	2.09592	8.92521	0.338491	-0.0300867	0.532922	-0.493978	0.6773	-1.71729	1.03114	-0.190573	0.157023	-0.239444	0.571103
GT_msm_specific_GE_000001	MSMEG_6092	MSMEG_6092		Lsr2 protein	A0R576		A0R576	lsr2 MSMEG_6092 MSMEI_5934	Lsr2 protein (Protein lsr2)			10430	10430	8.8523	11	8.8523	6.33632	8.84246	8.99633	8.68003	9.05678	8.25283	9.20435	9.9349	3.59857	5	36.9679	0.183057	0.19201	5.20807	33	0.261445	1	0.362215	3.93165	0.00586055	2.23206	8.8388	0.33898	0.0108084	0.46472	-0.468376	0.643052	-1.72861	1.0784	-0.153867	0.162434	-0.214318	0.589627
GT_msm_specific_GE_000001	MSMEG_6092	MSMEG_6092		Lsr2 protein	A0R576		A0R576	lsr2 MSMEG_6092 MSMEI_5934	Lsr2 protein (Protein lsr2)			11690	11690	8.9806	12	8.9806	11.8116	8.87805	9.09796	8.74814	9.1135	8.72621	9.26915	13.3829	1.57133	5	36.9679	0.331164	0.357926	2.79387	33	0.352181	1	0.117413	0.948972	0.461282	0.336034	8.97217	0.220697	-0.426439	0.569972	-1.0151	0.640369	-1.11445	1.34565	-0.219905	0.129915	-0.235441	0.151843
GT_msm_specific_GE_000001	MSMEG_6092	MSMEG_6092		Lsr2 protein	A0R576		A0R576	lsr2 MSMEG_6092 MSMEI_5934	Lsr2 protein (Protein lsr2)			13191	13191	8.81935	13	8.81935	7.24476	8.79382	8.93255	8.6798	9.02458	8.25324	9.16058	10.4465	3.20177	5	36.9679	0.20763	0.219538	4.55501	33	0.274909	1	0.306491	3.0841	0.0200004	1.69896	8.80743	0.319726	-0.0425549	0.391338	-0.399182	0.679188	-1.73332	1.10453	-0.138727	0.114023	-0.23076	0.540583
GT_msm_specific_GE_000002	MSMEG_5010	MSMEG_5010		hypothetical protein	A0R273		A0R273	MSMEG_5010 MSMEI_4883	Uncharacterized protein			1567	1567	8.12156	14	8.12156	8.68573	7.17945	10.0413	7.11692	7.35273	6.84009	9.76246	78.9992	70.3134	5	36.9679	0.246609	0.263204	3.79934	33	2.07893	1	0.890053	57.0242	2.2204e-16	15.6536	8.04882	1.4475	-0.6006	1.37648	-0.6438	-0.480891	-0.835053	1.18386	-2.86182	0.0625315	-0.17328	0.339369
GT_msm_specific_GE_000002	MSMEG_5010	MSMEG_5010		hypothetical protein	A0R273		A0R273	MSMEG_5010 MSMEI_4883	Uncharacterized protein			2643	2643	8.14283	15	8.14283	8.81336	7.12912	10.1083	7.15388	7.37564	6.8304	9.82126	82.503	73.6896	5	36.9679	0.250061	0.267071	3.74432	33	2.17113	1	0.893175	58.9372	1.1102e-16	15.9546	8.06977	1.48087	-0.635197	1.37658	-0.618477	-0.468733	-0.83692	1.18274	-2.97919	-0.0247611	-0.246513	0.298726
GT_msm_specific_GE_000002	MSMEG_5010	MSMEG_5010		hypothetical protein	A0R273		A0R273	MSMEG_5010 MSMEI_4883	Uncharacterized protein			5045	5045	8.17286	16	8.17286	9.34684	7.21021	10.1835	7.10254	7.37058	6.77939	9.92435	87.9925	78.6456	5	36.9679	0.264493	0.283238	3.5306	33	2.31559	1	0.893777	59.4691	1.1102e-16	15.9546	8.0951	1.53178	-0.577685	1.36338	-0.647973	-0.472988	-0.858935	1.1942	-2.9733	0.107665	-0.160375	0.430814
GT_msm_specific_GE_000002	MSMEG_5010	MSMEG_5010		hypothetical protein	A0R273		A0R273	MSMEG_5010 MSMEI_4883	Uncharacterized protein			5068	5068	8.10867	17	8.10867	8.78554	7.13311	10.0967	7.10351	7.29262	6.76875	9.80575	84.1033	75.3178	5	36.9679	0.249309	0.266228	3.75617	33	2.21324	1	0.895539	60.4212	1.1102e-16	15.9546	8.0334	1.49811	-0.600952	1.37725	-0.620711	-0.49448	-0.844165	1.18306	-2.96357	0.0296012	-0.159507	0.364359
GT_msm_specific_GE_000002	MSMEG_5010	MSMEG_5010		hypothetical protein	A0R273		A0R273	MSMEG_5010 MSMEI_4883	Uncharacterized protein			6602	6602	8.20868	18	8.20868	9.13763	7.19779	10.2313	7.20398	7.42377	6.80629	9.93289	87.2924	78.1548	5	36.9679	0.258833	0.276898	3.61144	33	2.29717	1	0.895322	60.3901	1.1102e-16	15.9546	8.13268	1.52601	-0.612639	1.37526	-0.60858	-0.464548	-0.869186	1.17969	-3.03355	-0.0061929	-0.225988	0.391493
GT_msm_specific_GE_000002	MSMEG_5010	MSMEG_5010		hypothetical protein	A0R273		A0R273	MSMEG_5010 MSMEI_4883	Uncharacterized protein			6650	6650	8.11559	19	8.11559	8.70619	7.13987	10.0492	7.14838	7.347	6.81396	9.76126	79.8217	71.1155	5	36.9679	0.247163	0.263824	3.7904	33	2.10057	1	0.890929	57.5455	2.2204e-16	15.6536	8.04327	1.4552	-0.62081	1.37843	-0.614963	-0.478469	-0.844771	1.18058	-2.90929	-0.0085095	-0.207136	0.325908
GT_msm_specific_GE_000002	MSMEG_5010	MSMEG_5010		hypothetical protein	A0R273		A0R273	MSMEG_5010 MSMEI_4883	Uncharacterized protein			9406	9406	8.16226	20	8.16226	9.48106	7.17279	10.1764	7.09069	7.40312	6.81385	9.86253	86.2244	76.7434	5	36.9679	0.268123	0.287305	3.48062	33	2.26906	1	0.890042	57.2449	2.2204e-16	15.6536	8.08656	1.51229	-0.604229	1.3819	-0.658519	-0.451927	-0.841582	1.17436	-3.0036	0.0821031	-0.230324	0.358946
GT_msm_specific_GE_000002	MSMEG_5010	MSMEG_5010		hypothetical protein	A0R273		A0R273	MSMEG_5010 MSMEI_4883	Uncharacterized protein			10220	10220	8.21327	21	8.21327	9.47161	7.22109	10.2209	7.16582	7.46898	6.84824	9.90363	85.6636	76.192	5	36.9679	0.267868	0.287019	3.4841	33	2.25431	1	0.889433	56.8878	2.2204e-16	15.6536	8.13811	1.50683	-0.608572	1.38221	-0.645253	-0.444057	-0.856011	1.17168	-2.99978	0.0552708	-0.247897	0.372849
GT_msm_specific_GE_000002	MSMEG_5010	MSMEG_5010		hypothetical protein	A0R273		A0R273	MSMEG_5010 MSMEI_4883	Uncharacterized protein			11567	11567	8.10085	22	8.10085	8.60162	7.14062	10.0705	7.07726	7.29171	6.78244	9.79241	82.8861	74.2845	5	36.9679	0.244334	0.260655	3.83649	33	2.18121	1	0.896224	60.8057	1.1102e-16	15.9546	8.02582	1.48794	-0.594921	1.37416	-0.637499	-0.493376	-0.835642	1.18727	-2.92988	0.0633531	-0.151093	0.358178
GT_msm_specific_GE_000002	MSMEG_5010	MSMEG_5010		hypothetical protein	A0R273		A0R273	MSMEG_5010 MSMEI_4883	Uncharacterized protein			12411	12411	8.15403	23	8.15403	9.09089	7.17593	10.1353	7.15763	7.36554	6.79615	9.84461	84.0237	74.9329	5	36.9679	0.257569	0.275481	3.63001	33	2.21115	1	0.891806	58.1848	2.2204e-16	15.6536	8.0792	1.49433	-0.604468	1.37596	-0.616708	-0.477577	-0.858614	1.1814	-2.95942	0.0182915	-0.189616	0.37978
GT_msm_specific_GE_000002	MSMEG_5010	MSMEG_5010		hypothetical protein	A0R273		A0R273	MSMEG_5010 MSMEI_4883	Uncharacterized protein			12974	12974	8.1684	24	8.1684	9.82487	7.17848	10.1118	7.09065	7.50507	6.83883	9.84684	83.0593	73.2344	5	36.9679	0.277423	0.297723	3.35882	33	2.18577	1	0.881713	52.7961	7.7716e-16	15.1095	8.09529	1.47725	-0.620621	1.36508	-0.68007	-0.399537	-0.850537	1.18569	-2.93337	0.0878211	-0.326597	0.339644
GT_msm_specific_GE_000002	MSMEG_5010	MSMEG_5010		hypothetical protein	A0R273		A0R273	MSMEG_5010 MSMEI_4883	Uncharacterized protein			13768	13768	8.27415	25	8.27415	44.2113	8.0054	10.0869	7.12121	7.40649	6.73269	9.7833	110.412	66.2006	5	36.9679	1.20759	1.33974	0.746415	33	2.90558	1	0.599578	10.9641	1.60398e-06	5.7948	8.18933	1.41781	-0.129728	1.33839	-0.75336	-0.552153	-1.02739	1.12424	-2.08152	0.884193	0.598919	1.27272
GT_msm_specific_GE_000002	MSMEG_5010	MSMEG_5010		hypothetical protein	A0R273		A0R273	MSMEG_5010 MSMEI_4883	Uncharacterized protein			14647	14647	8.17652	26	8.17652	9.3666	7.1891	10.1502	7.12672	7.49327	6.81271	9.84468	83.5133	74.1467	5	36.9679	0.265027	0.283836	3.52316	33	2.19772	1	0.887843	55.9541	3.3307e-16	15.4775	8.10279	1.48658	-0.614623	1.37729	-0.656586	-0.410015	-0.867814	1.17175	-2.96114	0.0623801	-0.304168	0.376388
GT_msm_specific_GE_000003	MSMEG_4470	MSMEG_4470	COG1123R	ABC transporter	A0R0Q5	ABC transporters	A0R0Q5	MSMEG_4470	ABC transporter	ATP binding; ATP catabolic process; ATPase activity	GO:0005524; GO:0006200; GO:0016887	127	127	7.60674	27	7.60674	3.43959	7.53713	7.825	7.76721	6.88981	7.68713	7.86617	7.55535	4.11576	5	36.9679	0.104698	0.10423	9.59417	33	0.198825	1	0.544748	7.86213	4.01455e-05	4.39636	7.59541	0.364753	-0.159771	0.629448	0.471014	-1.93446	0.25146	0.742313	-0.28787	-0.230081	0.647325	-0.149998
GT_msm_specific_GE_000003	MSMEG_4470	MSMEG_4470	COG1123R	ABC transporter	A0R0Q5	ABC transporters	A0R0Q5	MSMEG_4470	ABC transporter	ATP binding; ATP catabolic process; ATPase activity	GO:0005524; GO:0006200; GO:0016887	799	799	7.54851	28	7.54851	2.02391	7.46065	7.75652	7.66416	6.78659	7.7222	7.83346	6.69362	4.66972	5	36.9679	0.0664035	0.0613305	16.3051	33	0.176148	1	0.697637	14.0647	1.01879e-07	6.99191	7.53726	0.388715	-0.197103	0.564049	0.326464	-1.93117	0.47577	0.761993	-0.295871	-0.203518	0.674059	-0.261556
GT_msm_specific_GE_000003	MSMEG_4470	MSMEG_4470	COG1123R	ABC transporter	A0R0Q5	ABC transporters	A0R0Q5	MSMEG_4470	ABC transporter	ATP binding; ATP catabolic process; ATPase activity	GO:0005524; GO:0006200; GO:0016887	1714	1714	7.55932	29	7.55932	2.16149	7.45589	7.80306	7.69918	6.78777	7.6983	7.8413	7.0138	4.85231	5	36.9679	0.0701253	0.0654998	15.2672	33	0.184574	1	0.691823	13.839	1.22914e-07	6.9104	7.54758	0.395716	-0.231711	0.645613	0.38308	-1.92009	0.380871	0.742241	-0.34717	-0.243282	0.66812	-0.242408
GT_msm_specific_GE_000003	MSMEG_4470	MSMEG_4470	COG1123R	ABC transporter	A0R0Q5	ABC transporters	A0R0Q5	MSMEG_4470	ABC transporter	ATP binding; ATP catabolic process; ATPase activity	GO:0005524; GO:0006200; GO:0016887	2771	2771	7.58148	30	7.58148	1.76805	7.46106	7.82617	7.71232	6.84413	7.71449	7.86305	6.31462	4.54657	5	36.9679	0.0594824	0.0535772	18.6647	33	0.166174	1	0.720007	15.2871	3.80315e-08	7.41986	7.5702	0.382463	-0.285383	0.669258	0.371585	-1.89841	0.377259	0.765692	-0.365115	-0.251266	0.616924	-0.253436
GT_msm_specific_GE_000003	MSMEG_4470	MSMEG_4470	COG1123R	ABC transporter	A0R0Q5	ABC transporters	A0R0Q5	MSMEG_4470	ABC transporter	ATP binding; ATP catabolic process; ATPase activity	GO:0005524; GO:0006200; GO:0016887	3122	3122	7.49382	31	7.49382	2.09086	7.35349	7.7443	7.64186	6.72309	7.62133	7.80809	7.15248	5.06162	5	36.9679	0.0682147	0.0633595	15.783	33	0.188223	1	0.707673	14.8403	5.41994e-08	7.26601	7.48203	0.40313	-0.318849	0.650595	0.39649	-1.88262	0.34555	0.808831	-0.390812	-0.288375	0.630402	-0.267839
GT_msm_specific_GE_000003	MSMEG_4470	MSMEG_4470	COG1123R	ABC transporter	A0R0Q5	ABC transporters	A0R0Q5	MSMEG_4470	ABC transporter	ATP binding; ATP catabolic process; ATPase activity	GO:0005524; GO:0006200; GO:0016887	5853	5853	7.59076	32	7.59076	2.0581	7.46735	7.86672	7.74169	6.79097	7.74032	7.86618	7.33769	5.27959	5	36.9679	0.0673284	0.0623666	16.0342	33	0.193097	1	0.719517	15.6831	2.7937e-08	7.55382	7.57887	0.412604	-0.270294	0.697649	0.394606	-1.90959	0.391293	0.696333	-0.399377	-0.27434	0.676379	-0.272973
GT_msm_specific_GE_000003	MSMEG_4470	MSMEG_4470	COG1123R	ABC transporter	A0R0Q5	ABC transporters	A0R0Q5	MSMEG_4470	ABC transporter	ATP binding; ATP catabolic process; ATPase activity	GO:0005524; GO:0006200; GO:0016887	6627	6627	7.57515	33	7.57515	2.06532	7.51327	7.8336	7.7082	6.81923	7.69179	7.81248	6.57028	4.50496	5	36.9679	0.0675236	0.0625853	15.9782	33	0.172902	1	0.685658	13.3434	1.86845e-07	6.72852	7.56309	0.381784	-0.130516	0.70852	0.380077	-1.94838	0.337094	0.653208	-0.320331	-0.194937	0.694033	-0.178526
GT_msm_specific_GE_000003	MSMEG_4470	MSMEG_4470	COG1123R	ABC transporter	A0R0Q5	ABC transporters	A0R0Q5	MSMEG_4470	ABC transporter	ATP binding; ATP catabolic process; ATPase activity	GO:0005524; GO:0006200; GO:0016887	6931	6931	7.6363	34	7.6363	2.07646	7.53961	7.87247	7.85625	6.74672	7.80286	7.92803	8.3329	6.25644	5	36.9679	0.0678251	0.062923	15.8924	33	0.219287	1	0.750812	18.4487	3.69213e-09	8.43272	7.62432	0.450963	-0.187856	0.550258	0.514304	-1.94606	0.395895	0.673457	-0.332862	-0.316648	0.792885	-0.26325
GT_msm_specific_GE_000003	MSMEG_4470	MSMEG_4470	COG1123R	ABC transporter	A0R0Q5	ABC transporters	A0R0Q5	MSMEG_4470	ABC transporter	ATP binding; ATP catabolic process; ATPase activity	GO:0005524; GO:0006200; GO:0016887	7098	7098	7.6738	35	7.6738	1.96249	7.55192	7.90273	7.86799	6.8804	7.79637	7.9753	7.16301	5.20053	5	36.9679	0.064742	0.0594693	16.8154	33	0.1885	1	0.726025	16.0654	2.08403e-08	7.6811	7.66245	0.409785	-0.269729	0.586357	0.501582	-1.90845	0.326792	0.763452	-0.350812	-0.316072	0.671525	-0.244446
GT_msm_specific_GE_000003	MSMEG_4470	MSMEG_4470	COG1123R	ABC transporter	A0R0Q5	ABC transporters	A0R0Q5	MSMEG_4470	ABC transporter	ATP binding; ATP catabolic process; ATPase activity	GO:0005524; GO:0006200; GO:0016887	7334	7334	7.63838	36	7.63838	2.24438	7.49628	7.86664	7.83953	6.89044	7.73349	7.93939	7.03825	4.79387	5	36.9679	0.0723674	0.0680115	14.7034	33	0.185217	1	0.681117	13.2487	2.02619e-07	6.69332	7.62763	0.392717	-0.334469	0.608623	0.539573	-1.87715	0.269558	0.793864	-0.370368	-0.343251	0.605837	-0.237212
GT_msm_specific_GE_000003	MSMEG_4470	MSMEG_4470	COG1123R	ABC transporter	A0R0Q5	ABC transporters	A0R0Q5	MSMEG_4470	ABC transporter	ATP binding; ATP catabolic process; ATPase activity	GO:0005524; GO:0006200; GO:0016887	10770	10770	7.61643	37	7.61643	1.84997	7.50569	7.88898	7.75508	6.80456	7.73713	7.92821	7.29381	5.44384	5	36.9679	0.0616984	0.0560596	17.8382	33	0.191942	1	0.746365	17.6466	6.49486e-09	8.18743	7.60327	0.418484	-0.233193	0.682723	0.362749	-1.90859	0.319854	0.776461	-0.383296	-0.249392	0.701127	-0.231441
GT_msm_specific_GE_000003	MSMEG_4470	MSMEG_4470	COG1123R	ABC transporter	A0R0Q5	ABC transporters	A0R0Q5	MSMEG_4470	ABC transporter	ATP binding; ATP catabolic process; ATPase activity	GO:0005524; GO:0006200; GO:0016887	11072	11072	7.4915	38	7.4915	1.91067	7.37585	7.76843	7.65267	6.59899	7.64792	7.82302	8.39252	6.48185	5	36.9679	0.0633403	0.057899	17.2714	33	0.220856	1	0.772337	20.4667	9.5724e-10	9.01898	7.47781	0.457352	-0.222946	0.635428	0.382324	-1.92154	0.37193	0.7548	-0.392579	-0.276822	0.776854	-0.272068
GT_msm_specific_GE_000003	MSMEG_4470	MSMEG_4470	COG1123R	ABC transporter	A0R0Q5	ABC transporters	A0R0Q5	MSMEG_4470	ABC transporter	ATP binding; ATP catabolic process; ATPase activity	GO:0005524; GO:0006200; GO:0016887	14858	14858	7.55933	39	7.55933	2.10561	7.45072	7.78533	7.69911	6.79909	7.66956	7.87927	6.92018	4.81457	5	36.9679	0.0686136	0.0638063	15.6724	33	0.18211	1	0.695729	14.0339	1.04512e-07	6.98083	7.54718	0.393447	-0.245152	0.605283	0.386152	-1.90138	0.31104	0.844056	-0.334601	-0.248385	0.651638	-0.218832
GT_msm_specific_GE_000004	MSMEG_1369	MSMEG_1369	COG1609K	LacI-family protein transcriptional regulator	A0QS67		A0QS67	MSMEG_1369 MSMEI_1330	LacI-family protein transcriptional regulator (LacI-family transcriptional regulator) (EC 5.1.1.1)	DNA binding; alanine racemase activity; intracellular; sequence-specific DNA binding transcription factor activity; transcription, DNA-dependent	GO:0003677; GO:0008784; GO:0005622; GO:0003700; GO:0006351	2042	2042	7.13097	40	7.13097	5.73395	7.43747	7.19519	7.18249	6.98189	6.78334	7.14181	7.2956	1.56164	5	36.9679	0.166762	0.173756	5.75519	33	0.191989	1	0.214053	1.8729	0.122786	0.910852	7.12037	0.220561	1.43771	0.339267	0.281675	-0.627822	-1.52805	0.0972154	0.242274	0.254976	0.455576	0.65413
GT_msm_specific_GE_000004	MSMEG_1369	MSMEG_1369	COG1609K	LacI-family protein transcriptional regulator	A0QS67		A0QS67	MSMEG_1369 MSMEI_1330	LacI-family protein transcriptional regulator (LacI-family transcriptional regulator) (EC 5.1.1.1)	DNA binding; alanine racemase activity; intracellular; sequence-specific DNA binding transcription factor activity; transcription, DNA-dependent	GO:0003677; GO:0008784; GO:0005622; GO:0003700; GO:0006351	2300	2300	7.09409	41	7.09409	5.06225	7.33301	7.11011	7.22021	6.98628	6.75573	7.11351	6.31837	1.25612	5	36.9679	0.148592	0.153402	6.51884	33	0.166273	1	0.198804	1.69069	0.161164	0.792733	7.08647	0.199693	1.23457	0.118359	0.669705	-0.501735	-1.65628	0.13538	0.222899	0.112799	0.346727	0.577281
GT_msm_specific_GE_000004	MSMEG_1369	MSMEG_1369	COG1609K	LacI-family protein transcriptional regulator	A0QS67		A0QS67	MSMEG_1369 MSMEI_1330	LacI-family protein transcriptional regulator (LacI-family transcriptional regulator) (EC 5.1.1.1)	DNA binding; alanine racemase activity; intracellular; sequence-specific DNA binding transcription factor activity; transcription, DNA-dependent	GO:0003677; GO:0008784; GO:0005622; GO:0003700; GO:0006351	5072	5072	7.11421	42	7.11421	5.84037	7.37748	7.11459	7.25506	6.98659	6.76495	7.1386	7.27837	1.438	5	36.9679	0.169641	0.176981	5.65033	33	0.191536	1	0.197571	1.69534	0.160054	0.795734	7.10621	0.213369	1.27136	0.0392588	0.697633	-0.560645	-1.59939	0.151785	0.262892	0.122415	0.390893	0.612528
GT_msm_specific_GE_000004	MSMEG_1369	MSMEG_1369	COG1609K	LacI-family protein transcriptional regulator	A0QS67		A0QS67	MSMEG_1369 MSMEI_1330	LacI-family protein transcriptional regulator (LacI-family transcriptional regulator) (EC 5.1.1.1)	DNA binding; alanine racemase activity; intracellular; sequence-specific DNA binding transcription factor activity; transcription, DNA-dependent	GO:0003677; GO:0008784; GO:0005622; GO:0003700; GO:0006351	5356	5356	7.12706	43	7.12706	6.49334	7.38211	7.19413	7.17332	7.00692	6.79245	7.15505	7.75691	1.26357	5	36.9679	0.187304	0.196768	5.08213	33	0.204129	1	0.162896	1.34922	0.265674	0.57565	7.11733	0.199151	1.32955	0.385647	0.281154	-0.554422	-1.63134	0.189406	0.187979	0.208789	0.375195	0.589663
GT_msm_specific_GE_000004	MSMEG_1369	MSMEG_1369	COG1609K	LacI-family protein transcriptional regulator	A0QS67		A0QS67	MSMEG_1369 MSMEI_1330	LacI-family protein transcriptional regulator (LacI-family transcriptional regulator) (EC 5.1.1.1)	DNA binding; alanine racemase activity; intracellular; sequence-specific DNA binding transcription factor activity; transcription, DNA-dependent	GO:0003677; GO:0008784; GO:0005622; GO:0003700; GO:0006351	5410	5410	7.11332	44	7.11332	6.21879	7.30486	7.13974	7.24989	7.02856	6.7816	7.1353	7.29911	1.08032	5	36.9679	0.179877	0.188448	5.3065	33	0.192082	1	0.148007	1.20117	0.327735	0.484477	7.10666	0.186266	1.06409	0.177577	0.768962	-0.419275	-1.74512	0.153767	0.165127	0.0549723	0.276301	0.523261
GT_msm_specific_GE_000004	MSMEG_1369	MSMEG_1369	COG1609K	LacI-family protein transcriptional regulator	A0QS67		A0QS67	MSMEG_1369 MSMEI_1330	LacI-family protein transcriptional regulator (LacI-family transcriptional regulator) (EC 5.1.1.1)	DNA binding; alanine racemase activity; intracellular; sequence-specific DNA binding transcription factor activity; transcription, DNA-dependent	GO:0003677; GO:0008784; GO:0005622; GO:0003700; GO:0006351	5609	5609	7.21393	45	7.21393	6.17095	7.44807	7.2662	7.31708	7.10877	6.81337	7.27257	7.69079	1.51984	5	36.9679	0.178583	0.186999	5.34763	33	0.202389	1	0.197618	1.70211	0.158453	0.800099	7.20434	0.220268	1.1065	0.280839	0.511803	-0.43388	-1.77501	0.30974	0.181867	0.130994	0.339297	0.634703
GT_msm_specific_GE_000004	MSMEG_1369	MSMEG_1369	COG1609K	LacI-family protein transcriptional regulator	A0QS67		A0QS67	MSMEG_1369 MSMEI_1330	LacI-family protein transcriptional regulator (LacI-family transcriptional regulator) (EC 5.1.1.1)	DNA binding; alanine racemase activity; intracellular; sequence-specific DNA binding transcription factor activity; transcription, DNA-dependent	GO:0003677; GO:0008784; GO:0005622; GO:0003700; GO:0006351	8152	8152	7.32792	46	7.32792	7.07982	7.4567	7.48118	7.40832	7.27059	6.94363	7.35551	8.31026	1.23044	5	36.9679	0.203168	0.21454	4.66114	33	0.218691	1	0.148063	1.21125	0.323143	0.490605	7.31932	0.198909	0.69064	0.813752	0.447446	-0.245006	-1.88878	0.181948	-0.0244881	0.0483735	0.186109	0.51307
GT_msm_specific_GE_000004	MSMEG_1369	MSMEG_1369	COG1609K	LacI-family protein transcriptional regulator	A0QS67		A0QS67	MSMEG_1369 MSMEI_1330	LacI-family protein transcriptional regulator (LacI-family transcriptional regulator) (EC 5.1.1.1)	DNA binding; alanine racemase activity; intracellular; sequence-specific DNA binding transcription factor activity; transcription, DNA-dependent	GO:0003677; GO:0008784; GO:0005622; GO:0003700; GO:0006351	8183	8183	7.12376	47	7.12376	6.77045	7.32217	7.18235	7.28601	6.99412	6.75192	7.15755	8.16638	1.39593	5	36.9679	0.1948	0.205165	4.87412	33	0.214905	1	0.170936	1.43319	0.235339	0.628305	7.11569	0.212104	0.973484	0.314292	0.803001	-0.57313	-1.71502	0.197377	0.139817	0.0361602	0.328043	0.570243
GT_msm_specific_GE_000004	MSMEG_1369	MSMEG_1369	COG1609K	LacI-family protein transcriptional regulator	A0QS67		A0QS67	MSMEG_1369 MSMEI_1330	LacI-family protein transcriptional regulator (LacI-family transcriptional regulator) (EC 5.1.1.1)	DNA binding; alanine racemase activity; intracellular; sequence-specific DNA binding transcription factor activity; transcription, DNA-dependent	GO:0003677; GO:0008784; GO:0005622; GO:0003700; GO:0006351	9366	9366	7.21439	48	7.21439	5.15955	7.60248	7.20594	7.28508	7.07298	6.79699	7.25316	7.42017	2.26061	5	36.9679	0.151224	0.15635	6.3959	33	0.195268	1	0.304658	2.98975	0.0229958	1.63835	7.20277	0.2648	1.50946	0.0119565	0.310846	-0.49014	-1.53242	0.190306	0.396538	0.317392	0.529493	0.805489
GT_msm_specific_GE_000004	MSMEG_1369	MSMEG_1369	COG1609K	LacI-family protein transcriptional regulator	A0QS67		A0QS67	MSMEG_1369 MSMEI_1330	LacI-family protein transcriptional regulator (LacI-family transcriptional regulator) (EC 5.1.1.1)	DNA binding; alanine racemase activity; intracellular; sequence-specific DNA binding transcription factor activity; transcription, DNA-dependent	GO:0003677; GO:0008784; GO:0005622; GO:0003700; GO:0006351	9975	9975	7.24128	49	7.24128	6.12566	7.49852	7.3209	7.34475	7.19791	6.8023	7.22916	7.86602	1.74036	5	36.9679	0.177358	0.185626	5.38718	33	0.207	1	0.22125	1.96254	0.107331	0.969274	7.23226	0.235568	1.1303	0.376286	0.477551	-0.145795	-1.8252	-0.0131455	0.177622	0.153767	0.300607	0.696221
GT_msm_specific_GE_000004	MSMEG_1369	MSMEG_1369	COG1609K	LacI-family protein transcriptional regulator	A0QS67		A0QS67	MSMEG_1369 MSMEI_1330	LacI-family protein transcriptional regulator (LacI-family transcriptional regulator) (EC 5.1.1.1)	DNA binding; alanine racemase activity; intracellular; sequence-specific DNA binding transcription factor activity; transcription, DNA-dependent	GO:0003677; GO:0008784; GO:0005622; GO:0003700; GO:0006351	11948	11948	7.16386	50	7.16386	7.0709	7.43651	7.21741	7.20886	7.06791	6.8426	7.15668	8.29832	1.22742	5	36.9679	0.202927	0.21427	4.66701	33	0.218377	1	0.147912	1.20971	0.32384	0.489669	7.15499	0.195562	1.43951	0.31916	0.27543	-0.445305	-1.59741	0.00862334	0.219097	0.227649	0.368597	0.593906
GT_msm_specific_GE_000004	MSMEG_1369	MSMEG_1369	COG1609K	LacI-family protein transcriptional regulator	A0QS67		A0QS67	MSMEG_1369 MSMEI_1330	LacI-family protein transcriptional regulator (LacI-family transcriptional regulator) (EC 5.1.1.1)	DNA binding; alanine racemase activity; intracellular; sequence-specific DNA binding transcription factor activity; transcription, DNA-dependent	GO:0003677; GO:0008784; GO:0005622; GO:0003700; GO:0006351	15206	15206	7.16841	51	7.16841	5.84772	7.44504	7.16114	7.33008	7.08395	6.79476	7.15317	7.4227	1.57499	5	36.9679	0.169839	0.177204	5.64323	33	0.195334	1	0.212185	1.85468	0.126184	0.898997	7.16136	0.223337	1.27021	-0.0009782	0.755449	-0.346594	-1.64146	-0.0366333	0.283904	0.114966	0.361093	0.650285
GT_msm_specific_GE_000004	MSMEG_1369	MSMEG_1369	COG1609K	LacI-family protein transcriptional regulator	A0QS67		A0QS67	MSMEG_1369 MSMEI_1330	LacI-family protein transcriptional regulator (LacI-family transcriptional regulator) (EC 5.1.1.1)	DNA binding; alanine racemase activity; intracellular; sequence-specific DNA binding transcription factor activity; transcription, DNA-dependent	GO:0003677; GO:0008784; GO:0005622; GO:0003700; GO:0006351	15401	15401	7.13995	52	7.13995	5.86322	7.3675	7.1587	7.27209	7.05262	6.79735	7.14889	7.08349	1.22027	5	36.9679	0.170259	0.177673	5.62831	33	0.186408	1	0.17227	1.43344	0.235257	0.628457	7.13286	0.197168	1.19006	0.131071	0.706175	-0.406939	-1.70167	0.0813027	0.208799	0.0954067	0.314877	0.570156
GT_msm_specific_GE_000005	MSMEG_3801	MSMEG_3801		hypothetical protein	A0QYV6		A0QYV6	MSMEG_3801	Uncharacterized protein			256	256	7.29791	53	7.29791	12.865	7.54417	7.30624	7.52168	7.34015	7.06256	7.01706	14.4856	1.6206	5	36.9679	0.35966	0.389848	2.5651	33	0.3812	1	0.111877	0.901186	0.490654	0.309224	7.29864	0.222186	1.10505	0.0342043	1.00382	0.186822	-1.06257	-1.26732	0.237926	0.0224922	0.204017	0.481613
GT_msm_specific_GE_000005	MSMEG_3801	MSMEG_3801		hypothetical protein	A0QYV6		A0QYV6	MSMEG_3801	Uncharacterized protein			5239	5239	7.13397	54	7.13397	9.36903	7.31854	6.96444	7.23687	7.1562	7.08426	7.0543	9.93441	0.565382	5	36.9679	0.265093	0.28391	3.52224	33	0.261432	1	0.0569115	0.426554	0.827168	0.0824063	7.13577	0.128597	1.42126	-1.33225	0.786181	0.158906	-0.400554	-0.633541	0.354092	0.0816685	0.162334	0.234279
GT_msm_specific_GE_000005	MSMEG_3801	MSMEG_3801		hypothetical protein	A0QYV6		A0QYV6	MSMEG_3801	Uncharacterized protein			5258	5258	7.27518	55	7.27518	8.54866	7.5005	7.2491	7.47382	7.30512	7.02962	7.09051	9.75145	1.20279	5	36.9679	0.242901	0.25905	3.86025	33	0.256617	1	0.123345	0.990354	0.436879	0.359639	7.27478	0.19298	1.16968	-0.133079	1.0314	0.157237	-1.2704	-0.954842	0.251405	0.0266836	0.19538	0.470884
GT_msm_specific_GE_000005	MSMEG_3801	MSMEG_3801		hypothetical protein	A0QYV6		A0QYV6	MSMEG_3801	Uncharacterized protein			5635	5635	7.15506	56	7.15506	9.22701	7.35763	7.15814	7.48544	7.04343	6.81555	7.05292	11.0086	1.78158	5	36.9679	0.261251	0.279606	3.57645	33	0.2897	1	0.161836	1.36388	0.260134	0.584803	7.15219	0.240126	0.855552	0.0248104	1.38783	-0.452907	-1.4019	-0.413395	0.199482	-0.127814	0.314195	0.542071
GT_msm_specific_GE_000005	MSMEG_3801	MSMEG_3801		hypothetical protein	A0QYV6		A0QYV6	MSMEG_3801	Uncharacterized protein			5847	5847	7.00665	57	7.00665	8.21404	7.33168	6.97974	6.94105	7.06693	6.83898	6.85681	9.3321	1.11807	5	36.9679	0.23385	0.24891	4.01751	33	0.245582	1	0.119808	0.956226	0.456934	0.340147	7.00253	0.181533	1.81317	-0.125536	-0.338696	0.354758	-0.900953	-0.802738	0.351939	0.390635	0.26475	0.492703
GT_msm_specific_GE_000005	MSMEG_3801	MSMEG_3801		hypothetical protein	A0QYV6		A0QYV6	MSMEG_3801	Uncharacterized protein			6240	6240	7.32089	58	7.32089	8.50991	7.57553	7.31174	7.51615	7.38311	6.98783	7.1402	10.1105	1.60058	5	36.9679	0.241853	0.257876	3.87783	33	0.266065	1	0.158309	1.3236	0.275609	0.559707	7.31909	0.223822	1.14573	-0.0328377	0.880404	0.286011	-1.48002	-0.799287	0.263789	0.0593852	0.192423	0.587699
GT_msm_specific_GE_000005	MSMEG_3801	MSMEG_3801		hypothetical protein	A0QYV6		A0QYV6	MSMEG_3801	Uncharacterized protein			6935	6935	7.16656	59	7.16656	7.89414	7.41054	7.14635	7.40981	7.20047	6.84011	6.98502	9.54571	1.65157	5	36.9679	0.225196	0.239217	4.18031	33	0.251203	1	0.173017	1.46678	0.22412	0.64952	7.16538	0.227935	1.07556	-0.0835026	1.07235	0.153912	-1.42704	-0.791281	0.264191	0.00073233	0.210076	0.57043
GT_msm_specific_GE_000005	MSMEG_3801	MSMEG_3801		hypothetical protein	A0QYV6		A0QYV6	MSMEG_3801	Uncharacterized protein			11011	11011	7.48125	60	7.48125	73.5913	8.61503	7.30047	7.55021	7.47384	6.81186	7.04926	86.842	13.2507	5	36.9679	2.00234	2.23004	0.448423	33	2.28531	1	0.152584	1.32352	0.275637	0.559662	7.46678	0.625524	1.83567	-0.265875	0.133385	0.0112858	-1.04699	-0.66747	1.31456	1.06482	1.14119	1.80317
GT_msm_specific_GE_000005	MSMEG_3801	MSMEG_3801		hypothetical protein	A0QYV6		A0QYV6	MSMEG_3801	Uncharacterized protein			12141	12141	7.28856	61	7.28856	10.6966	7.4274	7.33589	7.5723	7.42494	6.88799	7.08563	12.6929	1.99627	5	36.9679	0.301004	0.324139	3.08509	33	0.334023	1	0.157275	1.32641	0.274503	0.561454	7.28903	0.253874	0.545061	0.184596	1.11581	0.53536	-1.57965	-0.80118	0.0915129	-0.144899	0.00246284	0.539409
GT_msm_specific_GE_000005	MSMEG_3801	MSMEG_3801		hypothetical protein	A0QYV6		A0QYV6	MSMEG_3801	Uncharacterized protein			12415	12415	7.16989	62	7.16989	11.5058	7.3019	7.2212	7.38768	7.28742	6.79433	7.02105	13.0151	1.50925	5	36.9679	0.322894	0.348661	2.86811	33	0.342502	1	0.115962	0.93483	0.469842	0.328048	7.16893	0.221134	0.601306	0.236373	0.989237	0.53583	-1.694	-0.668749	0.0806992	-0.0857847	0.014479	0.50757
GT_msm_specific_GE_000005	MSMEG_3801	MSMEG_3801		hypothetical protein	A0QYV6		A0QYV6	MSMEG_3801	Uncharacterized protein			13532	13532	7.26213	63	7.26213	10.0663	7.41315	7.22806	7.55699	7.41506	6.91197	7.0615	11.9135	1.84719	5	36.9679	0.283955	0.30504	3.27826	33	0.313513	1	0.15505	1.30104	0.284625	0.545726	7.26446	0.243774	0.609969	-0.149283	1.20002	0.617801	-1.44594	-0.832573	0.185086	-0.14384	-0.0019092	0.501176
GT_msm_specific_GE_000005	MSMEG_3801	MSMEG_3801		hypothetical protein	A0QYV6		A0QYV6	MSMEG_3801	Uncharacterized protein			14045	14045	7.18309	64	7.18309	12.0457	7.22751	7.20413	7.4652	7.29263	6.87491	7.0461	13.3134	1.26763	5	36.9679	0.337498	0.365022	2.73956	33	0.350351	1	0.0952153	0.751195	0.590546	0.228746	7.18508	0.203823	0.208173	0.0934812	1.37433	0.527659	-1.52176	-0.681884	0.0233768	-0.237689	-0.0651185	0.352599
GT_msm_specific_GE_000005	MSMEG_3801	MSMEG_3801		hypothetical protein	A0QYV6		A0QYV6	MSMEG_3801	Uncharacterized protein			14186	14186	7.30705	65	7.30705	9.71016	7.39642	7.23039	7.60436	7.51347	6.98879	7.13538	11.4073	1.6971	5	36.9679	0.27432	0.294247	3.3985	33	0.300191	1	0.148774	1.23731	0.311524	0.506509	7.31147	0.234738	0.361925	-0.345393	1.24773	0.860533	-1.37464	-0.750158	0.166035	-0.207932	-0.117042	0.407637
GT_msm_specific_GE_000006	MSMEG_1197	MSMEG_1197		transcriptional regulator, LuxR family protein	A0QRQ1		A0QRQ1	MSMEG_1197	Transcriptional regulator, LuxR family protein	intracellular; intracellular signal transduction; phosphorelay response regulator activity; sequence-specific DNA binding; sequence-specific DNA binding transcription factor activity	GO:0005622; GO:0035556; GO:0000156; GO:0043565; GO:0003700	188	188	5.96655	66	5.96655	17.9156	6.05466	5.82799	6.1672	5.75243	5.68132	6.27306	19.7667	1.85114	5	36.9679	0.496281	0.542896	1.84197	33	0.520177	1	0.0936495	0.746007	0.594186	0.226077	5.95944	0.240029	0.396682	-0.547652	0.865545	-0.862464	-1.15869	1.30658	0.226667	-0.112541	0.302231	0.373334
GT_msm_specific_GE_000006	MSMEG_1197	MSMEG_1197		transcriptional regulator, LuxR family protein	A0QRQ1		A0QRQ1	MSMEG_1197	Transcriptional regulator, LuxR family protein	intracellular; intracellular signal transduction; phosphorelay response regulator activity; sequence-specific DNA binding; sequence-specific DNA binding transcription factor activity	GO:0005622; GO:0035556; GO:0000156; GO:0043565; GO:0003700	316	316	5.66836	67	5.66836	11.9531	6.1349	5.40601	5.43514	5.7438	5.39294	5.83549	14.9696	3.01653	5	36.9679	0.334992	0.362214	2.7608	33	0.393937	1	0.20151	1.80095	0.136744	0.864092	5.65805	0.299905	1.59001	-0.840382	-0.743248	0.285931	-0.883968	0.591658	0.728885	0.699754	0.391099	0.741957
GT_msm_specific_GE_000006	MSMEG_1197	MSMEG_1197		transcriptional regulator, LuxR family protein	A0QRQ1		A0QRQ1	MSMEG_1197	Transcriptional regulator, LuxR family protein	intracellular; intracellular signal transduction; phosphorelay response regulator activity; sequence-specific DNA binding; sequence-specific DNA binding transcription factor activity	GO:0005622; GO:0035556; GO:0000156; GO:0043565; GO:0003700	2258	2258	5.54212	68	5.54212	6.80508	5.76771	5.33092	5.35218	5.71355	5.47039	5.60509	7.92498	1.1199	5	36.9679	0.195737	0.206215	4.84932	33	0.208552	1	0.141313	1.1443	0.354703	0.450135	5.53997	0.184416	1.2349	-1.13363	-1.0183	0.941229	-0.377307	0.353104	0.436795	0.415526	0.0541583	0.297317
GT_msm_specific_GE_000006	MSMEG_1197	MSMEG_1197		transcriptional regulator, LuxR family protein	A0QRQ1		A0QRQ1	MSMEG_1197	Transcriptional regulator, LuxR family protein	intracellular; intracellular signal transduction; phosphorelay response regulator activity; sequence-specific DNA binding; sequence-specific DNA binding transcription factor activity	GO:0005622; GO:0035556; GO:0000156; GO:0043565; GO:0003700	2937	2937	5.6309	69	5.6309	5.38505	5.83551	5.45905	5.5465	5.73464	5.56701	5.63633	6.01684	0.631791	5	36.9679	0.157324	0.163183	6.12808	33	0.158338	1	0.105004	0.803172	0.554703	0.255939	5.62984	0.136666	1.5049	-1.24971	-0.609808	0.766839	-0.459727	0.0475018	0.37646	0.289008	0.100867	0.268497
GT_msm_specific_GE_000006	MSMEG_1197	MSMEG_1197		transcriptional regulator, LuxR family protein	A0QRQ1		A0QRQ1	MSMEG_1197	Transcriptional regulator, LuxR family protein	intracellular; intracellular signal transduction; phosphorelay response regulator activity; sequence-specific DNA binding; sequence-specific DNA binding transcription factor activity	GO:0005622; GO:0035556; GO:0000156; GO:0043565; GO:0003700	3060	3060	5.57449	70	5.57449	6.02327	5.83618	5.47905	5.40296	5.68514	5.40587	5.60495	6.99351	0.970241	5	36.9679	0.174588	0.182523	5.47875	33	0.18404	1	0.138734	1.11146	0.371095	0.430515	5.56903	0.172303	1.55052	-0.522195	-0.963826	0.673912	-0.946895	0.20848	0.357135	0.433229	0.151042	0.430311
GT_msm_specific_GE_000006	MSMEG_1197	MSMEG_1197		transcriptional regulator, LuxR family protein	A0QRQ1		A0QRQ1	MSMEG_1197	Transcriptional regulator, LuxR family protein	intracellular; intracellular signal transduction; phosphorelay response regulator activity; sequence-specific DNA binding; sequence-specific DNA binding transcription factor activity	GO:0005622; GO:0035556; GO:0000156; GO:0043565; GO:0003700	4400	4400	5.52593	71	5.52593	6.5911	5.87738	5.4476	5.35355	5.4894	5.3914	5.54716	7.7967	1.2056	5	36.9679	0.189948	0.19973	5.00675	33	0.205176	1	0.154629	1.26939	0.297717	0.526196	5.51775	0.189128	1.90151	-0.370906	-0.868182	-0.149885	-0.668048	0.155507	0.429779	0.523828	0.387977	0.485977
GT_msm_specific_GE_000006	MSMEG_1197	MSMEG_1197		transcriptional regulator, LuxR family protein	A0QRQ1		A0QRQ1	MSMEG_1197	Transcriptional regulator, LuxR family protein	intracellular; intracellular signal transduction; phosphorelay response regulator activity; sequence-specific DNA binding; sequence-specific DNA binding transcription factor activity	GO:0005622; GO:0035556; GO:0000156; GO:0043565; GO:0003700	5767	5767	5.61221	72	5.61221	4.25021	5.99536	5.42794	5.37322	5.65296	5.47782	5.69844	6.02859	1.77839	5	36.9679	0.126626	0.128794	7.76433	33	0.158647	1	0.294992	2.80888	0.0300902	1.52157	5.60429	0.230068	1.69981	-0.76652	-1.00434	0.211534	-0.549702	0.40922	0.567423	0.622138	0.342404	0.51754
GT_msm_specific_GE_000006	MSMEG_1197	MSMEG_1197		transcriptional regulator, LuxR family protein	A0QRQ1		A0QRQ1	MSMEG_1197	Transcriptional regulator, LuxR family protein	intracellular; intracellular signal transduction; phosphorelay response regulator activity; sequence-specific DNA binding; sequence-specific DNA binding transcription factor activity	GO:0005622; GO:0035556; GO:0000156; GO:0043565; GO:0003700	7321	7321	5.68069	73	5.68069	15.0838	5.83952	5.38593	6.00697	5.61703	5.56	5.69498	16.6204	1.53662	5	36.9679	0.41968	0.457085	2.18778	33	0.43738	1	0.0924539	0.732283	0.603869	0.219058	5.68407	0.217861	0.713499	-1.36848	1.48212	-0.30771	-0.569486	0.0500552	0.453581	-0.167453	0.222481	0.279512
GT_msm_specific_GE_000006	MSMEG_1197	MSMEG_1197		transcriptional regulator, LuxR family protein	A0QRQ1		A0QRQ1	MSMEG_1197	Transcriptional regulator, LuxR family protein	intracellular; intracellular signal transduction; phosphorelay response regulator activity; sequence-specific DNA binding; sequence-specific DNA binding transcription factor activity	GO:0005622; GO:0035556; GO:0000156; GO:0043565; GO:0003700	8127	8127	5.62929	74	5.62929	6.59352	5.86582	5.53181	5.48031	5.61372	5.44671	5.78778	7.56213	0.968614	5	36.9679	0.190014	0.199804	5.00491	33	0.199003	1	0.128087	1.01952	0.420268	0.376474	5.62103	0.17084	1.4329	-0.522241	-0.823679	-0.0427395	-1.02032	0.976084	0.334015	0.385513	0.252097	0.419107
GT_msm_specific_GE_000006	MSMEG_1197	MSMEG_1197		transcriptional regulator, LuxR family protein	A0QRQ1		A0QRQ1	MSMEG_1197	Transcriptional regulator, LuxR family protein	intracellular; intracellular signal transduction; phosphorelay response regulator activity; sequence-specific DNA binding; sequence-specific DNA binding transcription factor activity	GO:0005622; GO:0035556; GO:0000156; GO:0043565; GO:0003700	9212	9212	5.72289	75	5.72289	5.05291	6.27056	5.57199	5.50904	5.69264	5.36596	5.84129	8.45428	3.40137	5	36.9679	0.148339	0.153118	6.53089	33	0.222481	1	0.402325	4.58593	0.0023565	2.62773	5.70858	0.319232	1.76041	-0.427855	-0.625056	-0.049929	-1.07327	0.415708	0.698563	0.761515	0.577916	0.9046
GT_msm_specific_GE_000006	MSMEG_1197	MSMEG_1197		transcriptional regulator, LuxR family protein	A0QRQ1		A0QRQ1	MSMEG_1197	Transcriptional regulator, LuxR family protein	intracellular; intracellular signal transduction; phosphorelay response regulator activity; sequence-specific DNA binding; sequence-specific DNA binding transcription factor activity	GO:0005622; GO:0035556; GO:0000156; GO:0043565; GO:0003700	9485	9485	5.65119	76	5.65119	7.63851	5.86174	5.43999	5.41656	5.79141	5.45388	5.9019	9.38291	1.7444	5	36.9679	0.218281	0.23147	4.32021	33	0.246919	1	0.185912	1.5983	0.184792	0.733317	5.64425	0.230281	0.944457	-0.886972	-0.988741	0.639067	-0.826681	1.11887	0.421743	0.445178	0.0703254	0.407859
GT_msm_specific_GE_000006	MSMEG_1197	MSMEG_1197		transcriptional regulator, LuxR family protein	A0QRQ1		A0QRQ1	MSMEG_1197	Transcriptional regulator, LuxR family protein	intracellular; intracellular signal transduction; phosphorelay response regulator activity; sequence-specific DNA binding; sequence-specific DNA binding transcription factor activity	GO:0005622; GO:0035556; GO:0000156; GO:0043565; GO:0003700	10264	10264	6.02203	77	6.02203	12.9199	6.54585	5.73057	6.00996	5.84037	5.52797	6.37919	17.9916	5.07169	5	36.9679	0.361147	0.391513	2.55419	33	0.473464	1	0.281892	2.80866	0.0301001	1.52143	6.00565	0.390518	1.38328	-0.704396	0.0110258	-0.423229	-1.22319	0.956511	0.815277	0.535891	0.705476	1.01788
GT_msm_specific_GE_000006	MSMEG_1197	MSMEG_1197		transcriptional regulator, LuxR family protein	A0QRQ1		A0QRQ1	MSMEG_1197	Transcriptional regulator, LuxR family protein	intracellular; intracellular signal transduction; phosphorelay response regulator activity; sequence-specific DNA binding; sequence-specific DNA binding transcription factor activity	GO:0005622; GO:0035556; GO:0000156; GO:0043565; GO:0003700	11618	11618	5.56839	78	5.56839	5.9528	5.72585	5.46009	5.45543	5.5594	5.51193	5.67211	6.37992	0.427128	5	36.9679	0.172682	0.180388	5.54361	33	0.167893	1	0.0669487	0.494699	0.778089	0.108971	5.56414	0.112427	1.43839	-0.925431	-0.966886	-0.0421472	-0.464326	0.960401	0.265758	0.270418	0.166453	0.213917
GT_msm_specific_GE_000007	MSMEG_0432	MSMEG_0432	COG1587H	bifunctional uroporphyrinogen-III synthetase/response regulator domain protein	A0QPK7	Porphyrin and chlorophyll metabolism;Biosynthesis of secondary metabolites;Metabolic pathways	A0QPK7	MSMEG_0432 MSMEI_0421	Uroporphyrinogen III synthase HEM4 (EC 4.2.1.75) (Uroporphyrinogen-III synthetase)	DNA binding; intracellular; intracellular signal transduction; phosphorelay response regulator activity; regulation of transcription, DNA-dependent; tetrapyrrole biosynthetic process; transcription, DNA-dependent; uroporphyrinogen-III synthase activity	GO:0003677; GO:0005622; GO:0035556; GO:0000156; GO:0006355; GO:0033014; GO:0006351; GO:0004852	668	668	6.08644	79	6.08644	7.87974	6.09486	6.06203	6.08005	6.22064	6.05	6.02415	8.02783	0.14809	5	36.9679	0.224807	0.23878	4.18796	33	0.211259	1	0.018447	0.131749	0.984102	0.00696008	6.08862	0.0691308	0.0902034	-0.384679	-0.123974	1.90965	-0.558671	-0.932535	0.032829	0.0148062	-0.12578	0.0448572
GT_msm_specific_GE_000007	MSMEG_0432	MSMEG_0432	COG1587H	bifunctional uroporphyrinogen-III synthetase/response regulator domain protein	A0QPK7	Porphyrin and chlorophyll metabolism;Biosynthesis of secondary metabolites;Metabolic pathways	A0QPK7	MSMEG_0432 MSMEI_0421	Uroporphyrinogen III synthase HEM4 (EC 4.2.1.75) (Uroporphyrinogen-III synthetase)	DNA binding; intracellular; intracellular signal transduction; phosphorelay response regulator activity; regulation of transcription, DNA-dependent; tetrapyrrole biosynthetic process; transcription, DNA-dependent; uroporphyrinogen-III synthase activity	GO:0003677; GO:0005622; GO:0035556; GO:0000156; GO:0006355; GO:0033014; GO:0006351; GO:0004852	681	681	6.15249	80	6.15249	7.30701	6.2036	5.99809	6.11671	6.28937	6.07602	6.23465	7.6946	0.387592	5	36.9679	0.209314	0.221424	4.51621	33	0.202489	1	0.0503719	0.370345	0.865656	0.0626547	6.15307	0.108686	0.464865	-1.42597	-0.334586	1.25403	-0.708933	0.750595	0.205507	0.0868889	-0.0857708	0.127575
GT_msm_specific_GE_000007	MSMEG_0432	MSMEG_0432	COG1587H	bifunctional uroporphyrinogen-III synthetase/response regulator domain protein	A0QPK7	Porphyrin and chlorophyll metabolism;Biosynthesis of secondary metabolites;Metabolic pathways	A0QPK7	MSMEG_0432 MSMEI_0421	Uroporphyrinogen III synthase HEM4 (EC 4.2.1.75) (Uroporphyrinogen-III synthetase)	DNA binding; intracellular; intracellular signal transduction; phosphorelay response regulator activity; regulation of transcription, DNA-dependent; tetrapyrrole biosynthetic process; transcription, DNA-dependent; uroporphyrinogen-III synthase activity	GO:0003677; GO:0005622; GO:0035556; GO:0000156; GO:0006355; GO:0033014; GO:0006351; GO:0004852	2706	2706	6.08981	81	6.08981	9.35731	6.15832	5.97985	6.01875	6.17301	6.01721	6.18309	9.63917	0.28186	5	36.9679	0.264776	0.283555	3.52665	33	0.253662	1	0.0292411	0.212905	0.954869	0.0200563	6.08837	0.0924302	0.756746	-1.17408	-0.753234	0.915734	-0.769934	1.02477	0.178467	0.139568	-0.0146953	0.141111
GT_msm_specific_GE_000007	MSMEG_0432	MSMEG_0432	COG1587H	bifunctional uroporphyrinogen-III synthetase/response regulator domain protein	A0QPK7	Porphyrin and chlorophyll metabolism;Biosynthesis of secondary metabolites;Metabolic pathways	A0QPK7	MSMEG_0432 MSMEI_0421	Uroporphyrinogen III synthase HEM4 (EC 4.2.1.75) (Uroporphyrinogen-III synthetase)	DNA binding; intracellular; intracellular signal transduction; phosphorelay response regulator activity; regulation of transcription, DNA-dependent; tetrapyrrole biosynthetic process; transcription, DNA-dependent; uroporphyrinogen-III synthase activity	GO:0003677; GO:0005622; GO:0035556; GO:0000156; GO:0006355; GO:0033014; GO:0006351; GO:0004852	2734	2734	6.14196	82	6.14196	6.92757	6.25178	6.01966	6.03972	6.27107	6.12309	6.14757	7.28178	0.354216	5	36.9679	0.19905	0.209926	4.76358	33	0.191626	1	0.0486441	0.355906	0.875127	0.057929	6.14215	0.10443	1.0498	-1.1729	-0.980851	1.23455	-0.182548	0.0519471	0.232116	0.21206	-0.0192931	0.128694
GT_msm_specific_GE_000007	MSMEG_0432	MSMEG_0432	COG1587H	bifunctional uroporphyrinogen-III synthetase/response regulator domain protein	A0QPK7	Porphyrin and chlorophyll metabolism;Biosynthesis of secondary metabolites;Metabolic pathways	A0QPK7	MSMEG_0432 MSMEI_0421	Uroporphyrinogen III synthase HEM4 (EC 4.2.1.75) (Uroporphyrinogen-III synthetase)	DNA binding; intracellular; intracellular signal transduction; phosphorelay response regulator activity; regulation of transcription, DNA-dependent; tetrapyrrole biosynthetic process; transcription, DNA-dependent; uroporphyrinogen-III synthase activity	GO:0003677; GO:0005622; GO:0035556; GO:0000156; GO:0006355; GO:0033014; GO:0006351; GO:0004852	3817	3817	6.13804	83	6.13804	6.54294	6.29434	5.96053	6.10811	6.26429	6.04558	6.15593	7.08908	0.546136	5	36.9679	0.188646	0.198271	5.0436	33	0.186555	1	0.077039	0.579007	0.715717	0.145259	6.13813	0.127785	1.22247	-1.38986	-0.23491	0.987292	-0.724258	0.139265	0.333817	0.186232	0.0300519	0.248763
GT_msm_specific_GE_000007	MSMEG_0432	MSMEG_0432	COG1587H	bifunctional uroporphyrinogen-III synthetase/response regulator domain protein	A0QPK7	Porphyrin and chlorophyll metabolism;Biosynthesis of secondary metabolites;Metabolic pathways	A0QPK7	MSMEG_0432 MSMEI_0421	Uroporphyrinogen III synthase HEM4 (EC 4.2.1.75) (Uroporphyrinogen-III synthetase)	DNA binding; intracellular; intracellular signal transduction; phosphorelay response regulator activity; regulation of transcription, DNA-dependent; tetrapyrrole biosynthetic process; transcription, DNA-dependent; uroporphyrinogen-III synthase activity	GO:0003677; GO:0005622; GO:0035556; GO:0000156; GO:0006355; GO:0033014; GO:0006351; GO:0004852	3911	3911	6.17227	84	6.17227	8.91389	6.57703	6.00113	6.04508	6.22693	6.03099	6.12191	10.5182	1.60431	5	36.9679	0.252781	0.270118	3.70209	33	0.276795	1	0.152527	1.26933	0.297746	0.526154	6.16718	0.21662	1.89202	-0.766526	-0.563637	0.275815	-0.628688	-0.208988	0.575894	0.531944	0.350102	0.546036
GT_msm_specific_GE_000007	MSMEG_0432	MSMEG_0432	COG1587H	bifunctional uroporphyrinogen-III synthetase/response regulator domain protein	A0QPK7	Porphyrin and chlorophyll metabolism;Biosynthesis of secondary metabolites;Metabolic pathways	A0QPK7	MSMEG_0432 MSMEI_0421	Uroporphyrinogen III synthase HEM4 (EC 4.2.1.75) (Uroporphyrinogen-III synthetase)	DNA binding; intracellular; intracellular signal transduction; phosphorelay response regulator activity; regulation of transcription, DNA-dependent; tetrapyrrole biosynthetic process; transcription, DNA-dependent; uroporphyrinogen-III synthase activity	GO:0003677; GO:0005622; GO:0035556; GO:0000156; GO:0006355; GO:0033014; GO:0006351; GO:0004852	3943	3943	6.10044	85	6.10044	6.53133	6.14669	5.95857	6.12704	6.20544	6.06587	6.11291	6.76585	0.234521	5	36.9679	0.188331	0.197919	5.05257	33	0.178049	1	0.0346625	0.249052	0.93763	0.0279686	6.10275	0.084045	0.522748	-1.71555	0.288964	1.22184	-0.438866	0.120868	0.188118	0.0196484	-0.0587552	0.0808189
GT_msm_specific_GE_000007	MSMEG_0432	MSMEG_0432	COG1587H	bifunctional uroporphyrinogen-III synthetase/response regulator domain protein	A0QPK7	Porphyrin and chlorophyll metabolism;Biosynthesis of secondary metabolites;Metabolic pathways	A0QPK7	MSMEG_0432 MSMEI_0421	Uroporphyrinogen III synthase HEM4 (EC 4.2.1.75) (Uroporphyrinogen-III synthetase)	DNA binding; intracellular; intracellular signal transduction; phosphorelay response regulator activity; regulation of transcription, DNA-dependent; tetrapyrrole biosynthetic process; transcription, DNA-dependent; uroporphyrinogen-III synthase activity	GO:0003677; GO:0005622; GO:0035556; GO:0000156; GO:0006355; GO:0033014; GO:0006351; GO:0004852	6335	6335	6.14515	86	6.14515	9.3503	6.21808	5.90979	5.99385	6.63264	6.01897	6.12756	11.4362	2.08592	5	36.9679	0.264586	0.283342	3.5293	33	0.300953	1	0.182396	1.57674	0.190762	0.719509	6.15015	0.259743	0.261523	-0.925355	-0.601742	1.85758	-0.505025	-0.086984	0.308284	0.224227	-0.414566	0.199106
GT_msm_specific_GE_000007	MSMEG_0432	MSMEG_0432	COG1587H	bifunctional uroporphyrinogen-III synthetase/response regulator domain protein	A0QPK7	Porphyrin and chlorophyll metabolism;Biosynthesis of secondary metabolites;Metabolic pathways	A0QPK7	MSMEG_0432 MSMEI_0421	Uroporphyrinogen III synthase HEM4 (EC 4.2.1.75) (Uroporphyrinogen-III synthetase)	DNA binding; intracellular; intracellular signal transduction; phosphorelay response regulator activity; regulation of transcription, DNA-dependent; tetrapyrrole biosynthetic process; transcription, DNA-dependent; uroporphyrinogen-III synthase activity	GO:0003677; GO:0005622; GO:0035556; GO:0000156; GO:0006355; GO:0033014; GO:0006351; GO:0004852	6826	6826	6.10196	87	6.10196	6.72464	6.246	5.96695	5.96326	6.12859	6.16031	6.13895	7.14714	0.422507	5	36.9679	0.193561	0.203777	4.90733	33	0.188083	1	0.0591155	0.436563	0.820094	0.0861366	6.10068	0.112858	1.28764	-1.18492	-1.21759	0.247314	0.528425	0.339134	0.279048	0.282734	0.117409	0.0856832
GT_msm_specific_GE_000007	MSMEG_0432	MSMEG_0432	COG1587H	bifunctional uroporphyrinogen-III synthetase/response regulator domain protein	A0QPK7	Porphyrin and chlorophyll metabolism;Biosynthesis of secondary metabolites;Metabolic pathways	A0QPK7	MSMEG_0432 MSMEI_0421	Uroporphyrinogen III synthase HEM4 (EC 4.2.1.75) (Uroporphyrinogen-III synthetase)	DNA binding; intracellular; intracellular signal transduction; phosphorelay response regulator activity; regulation of transcription, DNA-dependent; tetrapyrrole biosynthetic process; transcription, DNA-dependent; uroporphyrinogen-III synthase activity	GO:0003677; GO:0005622; GO:0035556; GO:0000156; GO:0006355; GO:0033014; GO:0006351; GO:0004852	7930	7930	6.31049	88	6.31049	8.99022	6.46366	6.2547	6.15176	6.399	6.04862	6.49776	10.0314	1.04113	5	36.9679	0.254846	0.272431	3.67065	33	0.263983	1	0.103788	0.817068	0.545328	0.263342	6.30258	0.180484	0.89245	-0.265307	-0.835658	0.534219	-1.40712	1.08141	0.208957	0.311896	0.0646551	0.415036
GT_msm_specific_GE_000007	MSMEG_0432	MSMEG_0432	COG1587H	bifunctional uroporphyrinogen-III synthetase/response regulator domain protein	A0QPK7	Porphyrin and chlorophyll metabolism;Biosynthesis of secondary metabolites;Metabolic pathways	A0QPK7	MSMEG_0432 MSMEI_0421	Uroporphyrinogen III synthase HEM4 (EC 4.2.1.75) (Uroporphyrinogen-III synthetase)	DNA binding; intracellular; intracellular signal transduction; phosphorelay response regulator activity; regulation of transcription, DNA-dependent; tetrapyrrole biosynthetic process; transcription, DNA-dependent; uroporphyrinogen-III synthase activity	GO:0003677; GO:0005622; GO:0035556; GO:0000156; GO:0006355; GO:0033014; GO:0006351; GO:0004852	10228	10228	6.17527	89	6.17527	6.34524	6.48625	6.02875	6.00588	6.22073	6.07986	6.1988	7.41554	1.0703	5	36.9679	0.183298	0.19228	5.20075	33	0.195146	1	0.144333	1.16783	0.343326	0.464293	6.17004	0.178006	1.77639	-0.793785	-0.922234	0.284713	-0.506633	0.16155	0.457507	0.480372	0.265528	0.406392
GT_msm_specific_GE_000007	MSMEG_0432	MSMEG_0432	COG1587H	bifunctional uroporphyrinogen-III synthetase/response regulator domain protein	A0QPK7	Porphyrin and chlorophyll metabolism;Biosynthesis of secondary metabolites;Metabolic pathways	A0QPK7	MSMEG_0432 MSMEI_0421	Uroporphyrinogen III synthase HEM4 (EC 4.2.1.75) (Uroporphyrinogen-III synthetase)	DNA binding; intracellular; intracellular signal transduction; phosphorelay response regulator activity; regulation of transcription, DNA-dependent; tetrapyrrole biosynthetic process; transcription, DNA-dependent; uroporphyrinogen-III synthase activity	GO:0003677; GO:0005622; GO:0035556; GO:0000156; GO:0006355; GO:0033014; GO:0006351; GO:0004852	11525	11525	6.23079	90	6.23079	6.45509	6.32324	6.15351	6.19255	6.33964	6.09853	6.26846	6.75146	0.296376	5	36.9679	0.186269	0.195609	5.11225	33	0.17767	1	0.0438981	0.318224	0.898837	0.0463188	6.22932	0.0966715	0.971513	-0.784171	-0.380415	1.14115	-1.35292	0.404839	0.169725	0.130693	-0.0163994	0.224707
GT_msm_specific_GE_000007	MSMEG_0432	MSMEG_0432	COG1587H	bifunctional uroporphyrinogen-III synthetase/response regulator domain protein	A0QPK7	Porphyrin and chlorophyll metabolism;Biosynthesis of secondary metabolites;Metabolic pathways	A0QPK7	MSMEG_0432 MSMEI_0421	Uroporphyrinogen III synthase HEM4 (EC 4.2.1.75) (Uroporphyrinogen-III synthetase)	DNA binding; intracellular; intracellular signal transduction; phosphorelay response regulator activity; regulation of transcription, DNA-dependent; tetrapyrrole biosynthetic process; transcription, DNA-dependent; uroporphyrinogen-III synthase activity	GO:0003677; GO:0005622; GO:0035556; GO:0000156; GO:0006355; GO:0033014; GO:0006351; GO:0004852	12671	12671	6.23493	91	6.23493	7.31209	6.33969	6.1557	6.19662	6.31387	6.19435	6.20936	7.49353	0.181437	5	36.9679	0.209451	0.221578	4.51307	33	0.197198	1	0.0242125	0.17325	0.970913	0.0128199	6.23493	0.0738307	1.41897	-1.07321	-0.51897	1.06926	-0.549679	-0.34637	0.183999	0.143079	0.0258196	0.145347
GT_msm_specific_GE_000008	MSMEG_4465	MSMEG_4465		cutinase	A0R0Q0		A0R0Q0	cut1 MSMEG_4465 MSMEI_4355	Cutinase (EC 3.1.1.74) (Cutinase Cut1) (EC 3.1.1.74)	cutinase activity; extracellular region	GO:0050525; GO:0005576	187	187	7.72322	92	7.72322	25.3237	7.39185	9.00585	8.30323	7.2893	5.41106	8.62861	78.5711	53.2474	5	36.9679	0.696674	0.767385	1.30313	33	2.06766	1	0.677697	15.2862	3.80598e-08	7.41953	7.67165	1.29842	-0.215496	1.02755	0.486421	-0.294473	-1.74103	0.737019	-1.614	-0.911384	0.102546	1.98078
GT_msm_specific_GE_000008	MSMEG_4465	MSMEG_4465		cutinase	A0R0Q0		A0R0Q0	cut1 MSMEG_4465 MSMEI_4355	Cutinase (EC 3.1.1.74) (Cutinase Cut1) (EC 3.1.1.74)	cutinase activity; extracellular region	GO:0050525; GO:0005576	3958	3958	7.55332	93	7.55332	23.0191	6.65697	8.89636	8.3529	7.23425	5.4614	8.48783	78.0862	55.0672	5	36.9679	0.634333	0.697547	1.43359	33	2.0549	1	0.70521	17.3622	7.96798e-09	8.09865	7.51495	1.31064	-0.654625	1.05399	0.639337	-0.214167	-1.56683	0.742292	-2.23939	-1.69593	-0.577285	1.19557
GT_msm_specific_GE_000008	MSMEG_4465	MSMEG_4465		cutinase	A0R0Q0		A0R0Q0	cut1 MSMEG_4465 MSMEI_4355	Cutinase (EC 3.1.1.74) (Cutinase Cut1) (EC 3.1.1.74)	cutinase activity; extracellular region	GO:0050525; GO:0005576	5921	5921	7.50447	94	7.50447	24.636	6.62682	8.8442	8.23222	7.16607	5.49425	8.43172	76.7214	52.0853	5	36.9679	0.678073	0.746547	1.3395	33	2.01898	1	0.678889	15.3628	3.58415e-08	7.44561	7.46588	1.27288	-0.65918	1.08283	0.602056	-0.235538	-1.54895	0.758782	-2.21738	-1.6054	-0.539246	1.13257
GT_msm_specific_GE_000008	MSMEG_4465	MSMEG_4465		cutinase	A0R0Q0		A0R0Q0	cut1 MSMEG_4465 MSMEI_4355	Cutinase (EC 3.1.1.74) (Cutinase Cut1) (EC 3.1.1.74)	cutinase activity; extracellular region	GO:0050525; GO:0005576	7553	7553	7.63398	95	7.63398	20.4726	7.11202	8.86708	8.34975	7.3368	5.44145	8.44336	70.056	49.5833	5	36.9679	0.56545	0.620383	1.61191	33	1.84358	1	0.707768	17.5376	7.02229e-09	8.15352	7.59174	1.25261	-0.38298	1.01814	0.605139	-0.203528	-1.71665	0.679874	-1.75506	-1.23773	-0.224784	1.67056
GT_msm_specific_GE_000008	MSMEG_4465	MSMEG_4465		cutinase	A0R0Q0		A0R0Q0	cut1 MSMEG_4465 MSMEI_4355	Cutinase (EC 3.1.1.74) (Cutinase Cut1) (EC 3.1.1.74)	cutinase activity; extracellular region	GO:0050525; GO:0005576	8082	8082	7.72751	96	7.72751	22.6155	7.08126	9.02305	8.47128	7.37768	5.51038	8.64094	76.6758	54.0603	5	36.9679	0.623417	0.685319	1.45917	33	2.01778	1	0.70505	17.3432	8.07836e-09	8.09268	7.6841	1.30463	-0.462076	1.0263	0.603376	-0.234871	-1.66615	0.73342	-1.94179	-1.39002	-0.29642	1.57088
GT_msm_specific_GE_000008	MSMEG_4465	MSMEG_4465		cutinase	A0R0Q0		A0R0Q0	cut1 MSMEG_4465 MSMEI_4355	Cutinase (EC 3.1.1.74) (Cutinase Cut1) (EC 3.1.1.74)	cutinase activity; extracellular region	GO:0050525; GO:0005576	8193	8193	7.53105	97	7.53105	23.7748	6.70148	8.83896	8.27744	7.20682	5.48176	8.44741	75.6153	51.8405	5	36.9679	0.654775	0.720448	1.38803	33	1.98988	1	0.685582	15.8346	2.48602e-08	7.60449	7.49231	1.27211	-0.621668	1.05859	0.617187	-0.224426	-1.58048	0.750796	-2.13748	-1.57596	-0.505336	1.21972
GT_msm_specific_GE_000008	MSMEG_4465	MSMEG_4465		cutinase	A0R0Q0		A0R0Q0	cut1 MSMEG_4465 MSMEI_4355	Cutinase (EC 3.1.1.74) (Cutinase Cut1) (EC 3.1.1.74)	cutinase activity; extracellular region	GO:0050525; GO:0005576	8346	8346	7.5232	98	7.5232	25.1305	6.64607	8.8868	8.27739	7.16558	5.40957	8.50851	81.3123	56.1818	5	36.9679	0.691448	0.76153	1.31315	33	2.1398	1	0.690939	16.2505	1.81128e-08	7.74201	7.48232	1.32315	-0.632011	1.06146	0.60089	-0.239385	-1.56652	0.775566	-2.24072	-1.63132	-0.519505	1.2365
GT_msm_specific_GE_000008	MSMEG_4465	MSMEG_4465		cutinase	A0R0Q0		A0R0Q0	cut1 MSMEG_4465 MSMEI_4355	Cutinase (EC 3.1.1.74) (Cutinase Cut1) (EC 3.1.1.74)	cutinase activity; extracellular region	GO:0050525; GO:0005576	8818	8818	7.71949	99	7.71949	22.7763	6.83137	9.04246	8.46955	7.48533	5.64167	8.62341	75.8774	53.1012	5	36.9679	0.627765	0.69019	1.44888	33	1.99677	1	0.699828	16.9175	1.10188e-08	7.95786	7.6823	1.28705	-0.661143	1.0568	0.611672	-0.153039	-1.5855	0.731213	-2.21109	-1.63818	-0.653957	1.1897
GT_msm_specific_GE_000008	MSMEG_4465	MSMEG_4465		cutinase	A0R0Q0		A0R0Q0	cut1 MSMEG_4465 MSMEI_4355	Cutinase (EC 3.1.1.74) (Cutinase Cut1) (EC 3.1.1.74)	cutinase activity; extracellular region	GO:0050525; GO:0005576	9626	9626	7.68224	100	7.68224	22.153	6.86561	9.03069	8.43566	7.35758	5.48878	8.663	79.1885	57.0356	5	36.9679	0.610904	0.671302	1.48964	33	2.08391	1	0.72025	18.6725	3.16331e-09	8.49986	7.64022	1.33573	-0.579921	1.04098	0.595513	-0.211599	-1.61069	0.765712	-2.16508	-1.57006	-0.491977	1.37682
GT_msm_specific_GE_000008	MSMEG_4465	MSMEG_4465		cutinase	A0R0Q0		A0R0Q0	cut1 MSMEG_4465 MSMEI_4355	Cutinase (EC 3.1.1.74) (Cutinase Cut1) (EC 3.1.1.74)	cutinase activity; extracellular region	GO:0050525; GO:0005576	10651	10651	7.46518	101	7.46518	27.3806	6.56306	8.8504	8.27103	7.15459	5.25687	8.4504	87.0389	59.6582	5	36.9679	0.752315	0.829716	1.20523	33	2.2905	1	0.685421	15.8599	2.43822e-08	7.61293	7.42439	1.36498	-0.631025	1.04471	0.620259	-0.197663	-1.58795	0.751666	-2.28735	-1.70798	-0.59153	1.30618
GT_msm_specific_GE_000008	MSMEG_4465	MSMEG_4465		cutinase	A0R0Q0		A0R0Q0	cut1 MSMEG_4465 MSMEI_4355	Cutinase (EC 3.1.1.74) (Cutinase Cut1) (EC 3.1.1.74)	cutinase activity; extracellular region	GO:0050525; GO:0005576	11031	11031	7.68635	102	7.68635	23.3592	6.88628	9.01861	8.37546	7.40261	5.60215	8.59315	75.416	52.0567	5	36.9679	0.643535	0.707856	1.41272	33	1.98463	1	0.690261	16.1784	1.91278e-08	7.71834	7.64637	1.27491	-0.596198	1.07634	0.571874	-0.191205	-1.60342	0.742617	-2.13233	-1.48919	-0.51633	1.28412
GT_msm_specific_GE_000008	MSMEG_4465	MSMEG_4465		cutinase	A0R0Q0		A0R0Q0	cut1 MSMEG_4465 MSMEI_4355	Cutinase (EC 3.1.1.74) (Cutinase Cut1) (EC 3.1.1.74)	cutinase activity; extracellular region	GO:0050525; GO:0005576	13660	13660	7.58187	103	7.58187	23.0139	6.70221	8.94039	8.35147	7.30883	5.42532	8.52584	79.4923	56.4784	5	36.9679	0.634194	0.697392	1.43391	33	2.0919	1	0.710488	17.8111	5.77669e-09	8.23832	7.54234	1.32805	-0.632604	1.0527	0.609256	-0.175834	-1.59408	0.740559	-2.23818	-1.64925	-0.606615	1.27689
GT_msm_specific_GE_000008	MSMEG_4465	MSMEG_4465		cutinase	A0R0Q0		A0R0Q0	cut1 MSMEG_4465 MSMEI_4355	Cutinase (EC 3.1.1.74) (Cutinase Cut1) (EC 3.1.1.74)	cutinase activity; extracellular region	GO:0050525; GO:0005576	14391	14391	7.6633	104	7.6633	18.5975	6.82197	8.92311	8.4398	7.43769	5.63062	8.51492	68.4527	49.8552	5	36.9679	0.514727	0.56356	1.77443	33	1.80139	1	0.728316	19.3715	1.9676e-09	8.70606	7.62802	1.24887	-0.645421	1.03701	0.650016	-0.152404	-1.59936	0.71016	-2.10114	-1.61783	-0.615714	1.19135
GT_msm_specific_GE_000009	MSMEG_4069	MSMEG_4069		hypothetical protein	A0QZL6		A0QZL6	MSMEG_4069	Uncharacterized protein			833	833	5.33963	105	5.33963	6.61771	5.06228	5.45702	5.52762	5.62235	5.14454	5.26335	8.21334	1.59562	5	36.9679	0.190668	0.200537	4.98662	33	0.21614	1	0.194272	1.67372	0.165277	0.781789	5.34619	0.223424	-1.27072	0.496018	0.812022	1.23602	-0.902576	-0.370768	-0.394732	-0.465335	-0.560067	-0.0822518
GT_msm_specific_GE_000009	MSMEG_4069	MSMEG_4069		hypothetical protein	A0QZL6		A0QZL6	MSMEG_4069	Uncharacterized protein			3368	3368	5.37123	106	5.37123	6.01167	5.17591	5.39338	5.43564	5.80549	5.19121	5.27128	7.7029	1.69123	5	36.9679	0.174275	0.182172	5.48932	33	0.202708	1	0.219557	1.94088	0.110881	0.955144	5.37882	0.233846	-0.867692	0.0622757	0.242996	1.82457	-0.802272	-0.459878	-0.21747	-0.25973	-0.629576	-0.0152981
GT_msm_specific_GE_000009	MSMEG_4069	MSMEG_4069		hypothetical protein	A0QZL6		A0QZL6	MSMEG_4069	Uncharacterized protein			4040	4040	5.38183	107	5.38183	4.08316	5.22855	5.36892	5.55118	5.6931	5.14221	5.34144	5.35813	1.27497	5	36.9679	0.122107	0.123732	8.08197	33	0.141003	1	0.23795	2.08828	0.0888324	1.05143	5.38757	0.204001	-0.779468	-0.0914257	0.802032	1.49771	-1.20273	-0.22612	-0.140361	-0.322628	-0.464546	0.0863455
GT_msm_specific_GE_000009	MSMEG_4069	MSMEG_4069		hypothetical protein	A0QZL6		A0QZL6	MSMEG_4069	Uncharacterized protein			9011	9011	5.48129	108	5.48129	7.36899	5.50668	5.40991	5.58043	5.66014	5.21862	5.51417	8.08161	0.712621	5	36.9679	0.21099	0.223303	4.47823	33	0.212674	1	0.0881781	0.6755	0.644637	0.190684	5.48166	0.153384	0.163117	-0.467754	0.643982	1.16364	-1.71491	0.211932	0.0967653	-0.0737568	-0.153463	0.288059
GT_msm_specific_GE_000009	MSMEG_4069	MSMEG_4069		hypothetical protein	A0QZL6		A0QZL6	MSMEG_4069	Uncharacterized protein			9284	9284	5.49852	109	5.49852	6.03219	5.3679	5.53996	5.52617	5.91919	5.03826	5.59792	8.57018	2.53799	5	36.9679	0.17483	0.182794	5.47065	33	0.225531	1	0.296142	2.90339	0.0261405	1.58269	5.49823	0.289213	-0.45065	0.14427	0.096588	1.45551	-1.59042	0.344703	-0.172059	-0.158269	-0.551287	0.329637
GT_msm_specific_GE_000009	MSMEG_4069	MSMEG_4069		hypothetical protein	A0QZL6		A0QZL6	MSMEG_4069	Uncharacterized protein			9576	9576	5.44008	110	5.44008	4.75436	5.26357	5.38159	5.57492	5.65227	5.25764	5.53398	5.63707	0.882707	5	36.9679	0.140264	0.144072	6.941	33	0.148344	1	0.15659	1.25864	0.302285	0.519584	5.444	0.167209	-1.07903	-0.373206	0.782992	1.24562	-1.11453	0.538151	-0.118019	-0.311346	-0.388701	0.00593662
GT_msm_specific_GE_000009	MSMEG_4069	MSMEG_4069		hypothetical protein	A0QZL6		A0QZL6	MSMEG_4069	Uncharacterized protein			9777	9777	5.51685	111	5.51685	3.60612	5.51904	5.54494	5.571	5.72004	5.08252	5.6383	5.1121	1.50597	5	36.9679	0.109203	0.109277	9.1511	33	0.134529	1	0.29459	2.75811	0.0324589	1.48867	5.51264	0.222844	0.0287243	0.14493	0.261891	0.930709	-1.93013	0.563877	-0.0258957	-0.05196	-0.201002	0.43652
GT_msm_specific_GE_000009	MSMEG_4069	MSMEG_4069		hypothetical protein	A0QZL6		A0QZL6	MSMEG_4069	Uncharacterized protein			10449	10449	5.53806	112	5.53806	3.55074	5.42634	5.55236	5.7193	5.807	5.11928	5.60855	5.35767	1.80693	5	36.9679	0.107705	0.107598	9.29385	33	0.140991	1	0.337261	3.35534	0.0134308	1.8719	5.5388	0.244217	-0.460511	0.0555027	0.739076	1.0982	-1.71785	0.285581	-0.126019	-0.29296	-0.380664	0.307064
GT_msm_specific_GE_000009	MSMEG_4069	MSMEG_4069		hypothetical protein	A0QZL6		A0QZL6	MSMEG_4069	Uncharacterized protein			11092	11092	5.4774	113	5.4774	4.77198	5.47015	5.41732	5.59654	5.77359	5.15319	5.46661	6.04064	1.26866	5	36.9679	0.14074	0.144605	6.91537	33	0.158964	1	0.210021	1.80284	0.136358	0.865318	5.47957	0.205322	-0.0458632	-0.303162	0.569685	1.43202	-1.58959	-0.063086	0.0528291	-0.126386	-0.303441	0.316961
GT_msm_specific_GE_000009	MSMEG_4069	MSMEG_4069		hypothetical protein	A0QZL6		A0QZL6	MSMEG_4069	Uncharacterized protein			11791	11791	5.2804	114	5.2804	4.82192	5.13677	5.27004	5.39555	5.57124	5.06658	5.26969	5.82929	1.00737	5	36.9679	0.142091	0.146119	6.84375	33	0.153402	1	0.172811	1.41792	0.240612	0.618683	5.28498	0.18127	-0.817628	-0.0824343	0.609969	1.57923	-1.20481	-0.0843222	-0.133268	-0.25878	-0.434477	0.0701841
GT_msm_specific_GE_000009	MSMEG_4069	MSMEG_4069		hypothetical protein	A0QZL6		A0QZL6	MSMEG_4069	Uncharacterized protein			12575	12575	5.37162	115	5.37162	5.48477	5.24025	5.48342	5.31818	5.60624	5.18613	5.3949	6.25073	0.765961	5	36.9679	0.160021	0.166205	6.01666	33	0.164493	1	0.12254	0.957323	0.456279	0.34077	5.37152	0.156595	-0.838299	0.714602	-0.340607	1.4989	-1.18389	0.149303	-0.243176	-0.0779361	-0.365993	0.0541186
GT_msm_specific_GE_000009	MSMEG_4069	MSMEG_4069		hypothetical protein	A0QZL6		A0QZL6	MSMEG_4069	Uncharacterized protein			12883	12883	5.26253	116	5.26253	6.72826	4.89584	5.26582	5.42741	5.65196	5.1427	5.25353	8.82934	2.10108	5	36.9679	0.193659	0.203887	4.90468	33	0.232351	1	0.237965	2.16988	0.0785573	1.10481	5.27288	0.255778	-1.47407	-0.0276062	0.604173	1.48209	-0.50895	-0.0756361	-0.369973	-0.531568	-0.75612	-0.246856
GT_msm_specific_GE_000009	MSMEG_4069	MSMEG_4069		hypothetical protein	A0QZL6		A0QZL6	MSMEG_4069	Uncharacterized protein			13576	13576	5.55111	117	5.55111	36.377	5.18032	5.38739	5.52361	5.82167	6.19961	5.32144	40.8634	4.48637	5	36.9679	0.995672	1.10233	0.907167	33	1.07535	1	0.109789	0.901175	0.490662	0.309218	5.57234	0.376524	-1.04117	-0.491198	-0.129408	0.662184	1.66596	-0.66637	-0.207076	-0.343299	-0.641352	-1.0193
GT_msm_specific_GE_000010	MSMEG_1213	MSMEG_1213	COG2124Q	cytochrome P450 monooxygenase	A0QRR7		A0QRR7	MSMEG_1213	Cytochrome P450 monooxygenase	electron carrier activity; heme binding; iron ion binding; monooxygenase activity; oxidoreductase activity, acting on paired donors, with incorporation or reduction of molecular oxygen	GO:0009055; GO:0020037; GO:0005506; GO:0004497; GO:0016705	320	320	5.59497	118	5.59497	9.11986	5.24267	5.80846	5.66851	5.04019	6.06636	5.74224	13.6719	4.55205	5	36.9679	0.258353	0.276359	3.61848	33	0.359787	1	0.332949	3.5239	0.0105122	1.97831	5.59474	0.381255	-0.923448	0.560573	0.193499	-1.45453	1.23703	0.386872	-0.565791	-0.425842	0.202476	-0.823693
GT_msm_specific_GE_000010	MSMEG_1213	MSMEG_1213	COG2124Q	cytochrome P450 monooxygenase	A0QRR7		A0QRR7	MSMEG_1213	Cytochrome P450 monooxygenase	electron carrier activity; heme binding; iron ion binding; monooxygenase activity; oxidoreductase activity, acting on paired donors, with incorporation or reduction of molecular oxygen	GO:0009055; GO:0020037; GO:0005506; GO:0004497; GO:0016705	494	494	5.68056	119	5.68056	10.011	5.33602	5.83913	5.96858	5.32498	6.0596	5.59956	13.1823	3.17123	5	36.9679	0.282459	0.303365	3.29636	33	0.346902	1	0.240568	2.24544	0.0701027	1.15427	5.68798	0.317219	-1.10952	0.476484	0.884558	-1.1443	1.17149	-0.278712	-0.503109	-0.632558	0.0110345	-0.723578
GT_msm_specific_GE_000010	MSMEG_1213	MSMEG_1213	COG2124Q	cytochrome P450 monooxygenase	A0QRR7		A0QRR7	MSMEG_1213	Cytochrome P450 monooxygenase	electron carrier activity; heme binding; iron ion binding; monooxygenase activity; oxidoreductase activity, acting on paired donors, with incorporation or reduction of molecular oxygen	GO:0009055; GO:0020037; GO:0005506; GO:0004497; GO:0016705	1277	1277	5.74686	120	5.74686	8.00995	5.4824	6.14459	5.73317	5.18713	5.97405	5.91034	11.9845	3.97458	5	36.9679	0.228329	0.242726	4.11988	33	0.315382	1	0.331643	3.48146	0.0111791	1.95159	5.73861	0.352007	-0.727872	1.15333	-0.015468	-1.56667	0.668833	0.487843	-0.662198	-0.250771	0.295263	-0.491651
GT_msm_specific_GE_000010	MSMEG_1213	MSMEG_1213	COG2124Q	cytochrome P450 monooxygenase	A0QRR7		A0QRR7	MSMEG_1213	Cytochrome P450 monooxygenase	electron carrier activity; heme binding; iron ion binding; monooxygenase activity; oxidoreductase activity, acting on paired donors, with incorporation or reduction of molecular oxygen	GO:0009055; GO:0020037; GO:0005506; GO:0004497; GO:0016705	2328	2328	5.60701	121	5.60701	4.75467	5.26373	5.8533	5.55955	5.21669	5.96148	5.77537	7.88409	3.12942	5	36.9679	0.140272	0.144081	6.94055	33	0.207476	1	0.396929	4.46194	0.0027934	2.55387	5.60502	0.312113	-1.09349	0.795489	-0.145677	-1.24419	1.14207	0.545799	-0.589575	-0.295825	0.0470357	-0.697749
GT_msm_specific_GE_000010	MSMEG_1213	MSMEG_1213	COG2124Q	cytochrome P450 monooxygenase	A0QRR7		A0QRR7	MSMEG_1213	Cytochrome P450 monooxygenase	electron carrier activity; heme binding; iron ion binding; monooxygenase activity; oxidoreductase activity, acting on paired donors, with incorporation or reduction of molecular oxygen	GO:0009055; GO:0020037; GO:0005506; GO:0004497; GO:0016705	2617	2617	5.61289	122	5.61289	8.84928	5.05136	5.91568	5.73307	5.36445	6.03779	5.61734	13.2387	4.38939	5	36.9679	0.251033	0.26816	3.72912	33	0.348386	1	0.331558	3.49706	0.010929	1.96142	5.61995	0.364261	-1.56095	0.811878	0.310551	-0.701418	1.14709	-0.007152	-0.864327	-0.681713	-0.313093	-0.986432
GT_msm_specific_GE_000010	MSMEG_1213	MSMEG_1213	COG2124Q	cytochrome P450 monooxygenase	A0QRR7		A0QRR7	MSMEG_1213	Cytochrome P450 monooxygenase	electron carrier activity; heme binding; iron ion binding; monooxygenase activity; oxidoreductase activity, acting on paired donors, with incorporation or reduction of molecular oxygen	GO:0009055; GO:0020037; GO:0005506; GO:0004497; GO:0016705	6328	6328	5.65042	123	5.65042	4.17643	5.36841	5.88451	5.80734	5.24336	5.95905	5.64824	6.8302	2.65377	5	36.9679	0.12463	0.126559	7.90148	33	0.179742	1	0.388535	4.25862	0.00370162	2.43161	5.65181	0.289791	-0.977977	0.802959	0.536664	-1.40949	1.06018	-0.0123351	-0.516099	-0.438929	0.12505	-0.590641
GT_msm_specific_GE_000010	MSMEG_1213	MSMEG_1213	COG2124Q	cytochrome P450 monooxygenase	A0QRR7		A0QRR7	MSMEG_1213	Cytochrome P450 monooxygenase	electron carrier activity; heme binding; iron ion binding; monooxygenase activity; oxidoreductase activity, acting on paired donors, with incorporation or reduction of molecular oxygen	GO:0009055; GO:0020037; GO:0005506; GO:0004497; GO:0016705	7736	7736	5.70207	124	5.70207	2.42314	5.47337	5.9483	5.63	5.36314	5.96496	5.8115	4.43256	2.00943	5	36.9679	0.0772029	0.0734284	13.6187	33	0.116646	1	0.453333	5.20558	0.00102565	2.989	5.69855	0.250604	-0.898523	0.996617	-0.273503	-1.3384	1.06308	0.450728	-0.47493	-0.156633	0.110235	-0.491586
GT_msm_specific_GE_000010	MSMEG_1213	MSMEG_1213	COG2124Q	cytochrome P450 monooxygenase	A0QRR7		A0QRR7	MSMEG_1213	Cytochrome P450 monooxygenase	electron carrier activity; heme binding; iron ion binding; monooxygenase activity; oxidoreductase activity, acting on paired donors, with incorporation or reduction of molecular oxygen	GO:0009055; GO:0020037; GO:0005506; GO:0004497; GO:0016705	9159	9159	5.72197	125	5.72197	4.24644	5.48644	5.99325	5.75005	5.40976	5.95898	5.72662	6.07674	1.8303	5	36.9679	0.126524	0.12868	7.77121	33	0.159914	1	0.301197	2.89319	0.0265399	1.5761	5.72085	0.238129	-0.984398	1.14394	0.122634	-1.30641	1.00001	0.0242289	-0.506818	-0.263616	0.0766813	-0.472545
GT_msm_specific_GE_000010	MSMEG_1213	MSMEG_1213	COG2124Q	cytochrome P450 monooxygenase	A0QRR7		A0QRR7	MSMEG_1213	Cytochrome P450 monooxygenase	electron carrier activity; heme binding; iron ion binding; monooxygenase activity; oxidoreductase activity, acting on paired donors, with incorporation or reduction of molecular oxygen	GO:0009055; GO:0020037; GO:0005506; GO:0004497; GO:0016705	9861	9861	5.73951	126	5.73951	4.26815	5.39637	5.97102	5.71722	5.38887	6.01286	5.93652	6.92829	2.66014	5	36.9679	0.127111	0.129338	7.73169	33	0.182323	1	0.383954	4.18553	0.0040991	2.38731	5.73714	0.285761	-1.19252	0.818447	-0.0697331	-1.21877	0.964868	0.697711	-0.574656	-0.320849	0.00750161	-0.616498
GT_msm_specific_GE_000010	MSMEG_1213	MSMEG_1213	COG2124Q	cytochrome P450 monooxygenase	A0QRR7		A0QRR7	MSMEG_1213	Cytochrome P450 monooxygenase	electron carrier activity; heme binding; iron ion binding; monooxygenase activity; oxidoreductase activity, acting on paired donors, with incorporation or reduction of molecular oxygen	GO:0009055; GO:0020037; GO:0005506; GO:0004497; GO:0016705	10477	10477	5.71896	127	5.71896	5.57815	5.38933	5.9609	5.81641	5.42055	6.0308	5.7116	7.92364	2.34549	5	36.9679	0.162547	0.169035	5.91594	33	0.208517	1	0.296012	2.88592	0.0268285	1.5714	5.7216	0.269444	-1.23316	0.888139	0.351891	-1.11731	1.14757	-0.0371226	-0.571572	-0.427083	-0.0312154	-0.641474
GT_msm_specific_GE_000010	MSMEG_1213	MSMEG_1213	COG2124Q	cytochrome P450 monooxygenase	A0QRR7		A0QRR7	MSMEG_1213	Cytochrome P450 monooxygenase	electron carrier activity; heme binding; iron ion binding; monooxygenase activity; oxidoreductase activity, acting on paired donors, with incorporation or reduction of molecular oxygen	GO:0009055; GO:0020037; GO:0005506; GO:0004497; GO:0016705	12352	12352	5.73544	128	5.73544	3.63727	5.42398	6.00082	5.77361	5.46903	6.02372	5.73006	5.74276	2.10549	5	36.9679	0.110046	0.11022	9.07274	33	0.151125	1	0.366633	3.82656	0.006805	2.16717	5.73687	0.254162	-1.23108	1.03852	0.144553	-1.05382	1.12861	-0.0267906	-0.576845	-0.349632	-0.0450515	-0.599743
GT_msm_specific_GE_000010	MSMEG_1213	MSMEG_1213	COG2124Q	cytochrome P450 monooxygenase	A0QRR7		A0QRR7	MSMEG_1213	Cytochrome P450 monooxygenase	electron carrier activity; heme binding; iron ion binding; monooxygenase activity; oxidoreductase activity, acting on paired donors, with incorporation or reduction of molecular oxygen	GO:0009055; GO:0020037; GO:0005506; GO:0004497; GO:0016705	15245	15245	5.71321	129	5.71321	3.86941	5.3057	5.91437	5.90005	5.34922	6.07875	5.75807	7.13529	3.26587	5	36.9679	0.116325	0.117255	8.52842	33	0.187771	1	0.457707	5.61506	0.00060176	3.22058	5.71769	0.319197	-1.29071	0.616164	0.571282	-1.15437	1.13114	0.126496	-0.608668	-0.594342	-0.0435175	-0.773047
GT_msm_specific_GE_000010	MSMEG_1213	MSMEG_1213	COG2124Q	cytochrome P450 monooxygenase	A0QRR7		A0QRR7	MSMEG_1213	Cytochrome P450 monooxygenase	electron carrier activity; heme binding; iron ion binding; monooxygenase activity; oxidoreductase activity, acting on paired donors, with incorporation or reduction of molecular oxygen	GO:0009055; GO:0020037; GO:0005506; GO:0004497; GO:0016705	15515	15515	5.86275	130	5.86275	9.05199	5.60302	6.20035	6.13598	5.50833	5.98733	5.74771	11.7094	2.65743	5	36.9679	0.256516	0.274303	3.64561	33	0.308142	1	0.226948	2.07194	0.0910451	1.04074	5.86379	0.286514	-0.910152	1.17469	0.950019	-1.24061	0.431196	-0.405147	-0.597338	-0.532966	0.0946808	-0.384315
GT_msm_specific_GE_000012	MSMEG_3411	MSMEG_3411	COG2258S	MOSC domain-containing protein	A0QXS8		A0QXS8	MSMEG_3411	MOSC domain protein	catalytic activity; metabolic process; molybdenum ion binding; pyridoxal phosphate binding	GO:0003824; GO:0008152; GO:0030151; GO:0030170	890	890	6.95946	131	6.95946	3.91349	6.91693	6.7591	7.17452	7.14492	7.03954	6.79042	4.92953	1.01604	5	36.9679	0.117518	0.118591	8.43237	33	0.129724	1	0.206112	1.72916	0.152201	0.817582	6.97091	0.177087	-0.304807	-1.19604	1.14978	0.982665	0.387587	-1.01918	0.157825	-0.257588	-0.227994	-0.122614
GT_msm_specific_GE_000012	MSMEG_3411	MSMEG_3411	COG2258S	MOSC domain-containing protein	A0QXS8		A0QXS8	MSMEG_3411	MOSC domain protein	catalytic activity; metabolic process; molybdenum ion binding; pyridoxal phosphate binding	GO:0003824; GO:0008152; GO:0030151; GO:0030170	2627	2627	7.07799	132	7.07799	4.26819	7.21118	6.78265	7.20304	7.18886	7.21796	6.91794	5.46739	1.19921	5	36.9679	0.127112	0.129339	7.73162	33	0.143879	1	0.219338	1.88685	0.120245	0.919933	7.08694	0.18848	0.659164	-1.61444	0.615985	0.540767	0.695165	-0.896642	0.428529	0.00813828	0.0223154	-0.0067854
GT_msm_specific_GE_000012	MSMEG_3411	MSMEG_3411	COG2258S	MOSC domain-containing protein	A0QXS8		A0QXS8	MSMEG_3411	MOSC domain protein	catalytic activity; metabolic process; molybdenum ion binding; pyridoxal phosphate binding	GO:0003824; GO:0008152; GO:0030151; GO:0030170	3032	3032	7.20415	133	7.20415	52.1493	7.06336	6.80457	7.04448	8.42185	7.15691	6.87809	63.213	11.0637	5	36.9679	1.42232	1.58028	0.632798	33	1.6635	1	0.175023	1.55573	0.196753	0.706079	7.22821	0.598807	-0.275295	-0.707476	-0.306823	1.99336	-0.119073	-0.584697	0.258793	0.018879	-1.35849	-0.0935471
GT_msm_specific_GE_000012	MSMEG_3411	MSMEG_3411	COG2258S	MOSC domain-containing protein	A0QXS8		A0QXS8	MSMEG_3411	MOSC domain protein	catalytic activity; metabolic process; molybdenum ion binding; pyridoxal phosphate binding	GO:0003824; GO:0008152; GO:0030151; GO:0030170	3565	3565	6.96854	134	6.96854	3.37978	7.16626	6.69547	7.01973	7.01284	7.15423	6.80289	4.60187	1.22208	5	36.9679	0.103081	0.102418	9.76394	33	0.121102	1	0.265563	2.37112	0.058011	1.23649	6.97524	0.189681	1.00707	-1.47492	0.234574	0.198227	0.943668	-0.908617	0.470788	0.146528	0.153423	0.0120263
GT_msm_specific_GE_000012	MSMEG_3411	MSMEG_3411	COG2258S	MOSC domain-containing protein	A0QXS8		A0QXS8	MSMEG_3411	MOSC domain protein	catalytic activity; metabolic process; molybdenum ion binding; pyridoxal phosphate binding	GO:0003824; GO:0008152; GO:0030151; GO:0030170	6421	6421	6.94834	135	6.94834	2.93459	7.10493	6.72655	6.92921	7.09999	7.07973	6.78735	3.87576	0.941177	5	36.9679	0.0910378	0.0889269	11.2452	33	0.101994	1	0.242837	2.06766	0.0916328	1.03795	6.95463	0.167344	0.898177	-1.36293	-0.151859	0.868667	0.747553	-0.999605	0.378384	0.175717	0.00493821	0.025206
GT_msm_specific_GE_000012	MSMEG_3411	MSMEG_3411	COG2258S	MOSC domain-containing protein	A0QXS8		A0QXS8	MSMEG_3411	MOSC domain protein	catalytic activity; metabolic process; molybdenum ion binding; pyridoxal phosphate binding	GO:0003824; GO:0008152; GO:0030151; GO:0030170	6957	6957	7.02984	136	7.02984	2.95398	7.13906	6.78217	7.12655	7.06605	7.21746	6.89354	3.87207	0.918093	5	36.9679	0.0915624	0.0895145	11.1714	33	0.101897	1	0.237107	2.00539	0.100634	0.997256	7.03747	0.165746	0.612913	-1.54029	0.537448	0.1724	1.08591	-0.868374	0.356885	0.012508	0.0730133	-0.0783969
GT_msm_specific_GE_000012	MSMEG_3411	MSMEG_3411	COG2258S	MOSC domain-containing protein	A0QXS8		A0QXS8	MSMEG_3411	MOSC domain protein	catalytic activity; metabolic process; molybdenum ion binding; pyridoxal phosphate binding	GO:0003824; GO:0008152; GO:0030151; GO:0030170	7914	7914	7.13208	137	7.13208	2.07652	7.30462	6.9785	7.33256	7.21426	7.16122	6.8459	3.3101	1.23358	5	36.9679	0.0678267	0.0629248	15.892	33	0.0871078	1	0.372671	3.63744	0.00892285	2.0495	7.13951	0.191166	0.86369	-0.842259	1.00988	0.391028	0.113559	-1.5359	0.32612	-0.0279464	0.090357	0.1434
GT_msm_specific_GE_000012	MSMEG_3411	MSMEG_3411	COG2258S	MOSC domain-containing protein	A0QXS8		A0QXS8	MSMEG_3411	MOSC domain protein	catalytic activity; metabolic process; molybdenum ion binding; pyridoxal phosphate binding	GO:0003824; GO:0008152; GO:0030151; GO:0030170	8837	8837	7.04213	138	7.04213	3.44982	7.08845	6.80481	7.22001	7.21109	7.17949	6.81812	4.68467	1.23485	5	36.9679	0.104975	0.10454	9.56572	33	0.123281	1	0.263594	2.35265	0.0596469	1.22441	7.05366	0.193341	0.179929	-1.28711	0.860369	0.814277	0.650795	-1.21826	0.283638	-0.131557	-0.122645	-0.0910376
GT_msm_specific_GE_000012	MSMEG_3411	MSMEG_3411	COG2258S	MOSC domain-containing protein	A0QXS8		A0QXS8	MSMEG_3411	MOSC domain protein	catalytic activity; metabolic process; molybdenum ion binding; pyridoxal phosphate binding	GO:0003824; GO:0008152; GO:0030151; GO:0030170	9045	9045	7.05126	139	7.05126	2.57061	7.15478	6.85333	7.15965	7.16196	7.14221	6.87994	3.31896	0.74835	5	36.9679	0.0811922	0.0778974	12.8374	33	0.0873411	1	0.225477	1.84341	0.128331	0.891667	7.05864	0.149125	0.644641	-1.3768	0.67732	0.692829	0.560371	-1.19837	0.301446	-0.0048733	-0.0071861	0.0125667
GT_msm_specific_GE_000012	MSMEG_3411	MSMEG_3411	COG2258S	MOSC domain-containing protein	A0QXS8		A0QXS8	MSMEG_3411	MOSC domain protein	catalytic activity; metabolic process; molybdenum ion binding; pyridoxal phosphate binding	GO:0003824; GO:0008152; GO:0030151; GO:0030170	10302	10302	7.08668	140	7.08668	2.85843	7.18572	6.88142	7.20833	7.30782	7.15901	6.83705	4.07182	1.2134	5	36.9679	0.0889777	0.086619	11.5448	33	0.107153	1	0.297998	2.72742	0.0339817	1.46875	7.09656	0.191105	0.466559	-1.12578	0.584863	1.1055	0.32679	-1.35793	0.304304	-0.0226085	-0.122104	0.0267105
GT_msm_specific_GE_000012	MSMEG_3411	MSMEG_3411	COG2258S	MOSC domain-containing protein	A0QXS8		A0QXS8	MSMEG_3411	MOSC domain protein	catalytic activity; metabolic process; molybdenum ion binding; pyridoxal phosphate binding	GO:0003824; GO:0008152; GO:0030151; GO:0030170	12055	12055	7.15311	141	7.15311	3.97347	7.31262	6.86288	7.22595	7.26849	7.225	7.06091	4.94341	0.969942	5	36.9679	0.11914	0.120408	8.30508	33	0.13009	1	0.196209	1.62824	0.176797	0.752524	7.15931	0.168363	0.910604	-1.76063	0.395803	0.648474	0.390177	-0.584424	0.449738	0.0866734	0.044133	0.0876205
GT_msm_specific_GE_000012	MSMEG_3411	MSMEG_3411	COG2258S	MOSC domain-containing protein	A0QXS8		A0QXS8	MSMEG_3411	MOSC domain protein	catalytic activity; metabolic process; molybdenum ion binding; pyridoxal phosphate binding	GO:0003824; GO:0008152; GO:0030151; GO:0030170	13083	13083	7.10773	142	7.10773	5.49609	7.12707	7.10288	7.21014	7.28362	7.17061	6.8008	6.43057	0.93448	5	36.9679	0.160328	0.166548	6.00427	33	0.169226	1	0.145318	1.16571	0.344338	0.463015	7.11585	0.167083	0.0671291	-0.077663	0.564299	1.00411	0.327701	-1.88558	0.0241923	-0.0830688	-0.156554	-0.0435372
GT_msm_specific_GE_000012	MSMEG_3411	MSMEG_3411	COG2258S	MOSC domain-containing protein	A0QXS8		A0QXS8	MSMEG_3411	MOSC domain protein	catalytic activity; metabolic process; molybdenum ion binding; pyridoxal phosphate binding	GO:0003824; GO:0008152; GO:0030151; GO:0030170	15367	15367	7.01977	143	7.01977	3.77091	7.09332	6.73604	7.16581	7.25581	7.15231	6.78888	5.31312	1.54221	5	36.9679	0.113661	0.11427	8.75121	33	0.139819	1	0.290265	2.71372	0.0346851	1.45986	7.03203	0.215838	0.283996	-1.37134	0.619815	1.03679	0.557278	-1.12654	0.357285	-0.0724825	-0.162483	-0.0589845
GT_msm_specific_GE_000013	MSMEG_5069	MSMEG_5069	COG1826U	sec-independent translocase	A0R2D1	Protein export;Bacterial secretion system	A0R2D1	tatB MSMEG_5069 MSMEI_4942	Sec-independent protein translocase protein TatB	integral to membrane; plasma membrane; protein secretion; protein transport by the Tat complex	GO:0016021; GO:0005886; GO:0009306; GO:0043953	1303	1303	9.68056	144	9.68056	2.72904	9.52906	9.60012	9.68323	8.82195	9.83899	10.5104	12.3291	9.60007	5	36.9679	0.0854776	0.082698	12.0922	33	0.32445	1	0.778651	22.4622	2.7555e-10	9.5598	9.66395	0.543817	-0.248053	-0.117376	0.0354423	-1.54832	0.321857	1.55645	-0.0710645	-0.15417	0.707109	-0.309927
GT_msm_specific_GE_000013	MSMEG_5069	MSMEG_5069	COG1826U	sec-independent translocase	A0R2D1	Protein export;Bacterial secretion system	A0R2D1	tatB MSMEG_5069 MSMEI_4942	Sec-independent protein translocase protein TatB	integral to membrane; plasma membrane; protein secretion; protein transport by the Tat complex	GO:0016021; GO:0005886; GO:0009306; GO:0043953	4067	4067	9.7187	145	9.7187	2.76385	9.57102	9.65401	9.74314	8.8447	9.86815	10.5312	12.2873	9.52343	5	36.9679	0.0864193	0.083753	11.9399	33	0.32335	1	0.775064	22.04	3.5616e-10	9.44836	9.70203	0.542444	-0.241509	-0.0885162	0.0757823	-1.5805	0.306242	1.5285	-0.08299	-0.172113	0.726329	-0.297124
GT_msm_specific_GE_000013	MSMEG_5069	MSMEG_5069	COG1826U	sec-independent translocase	A0R2D1	Protein export;Bacterial secretion system	A0R2D1	tatB MSMEG_5069 MSMEI_4942	Sec-independent protein translocase protein TatB	integral to membrane; plasma membrane; protein secretion; protein transport by the Tat complex	GO:0016021; GO:0005886; GO:0009306; GO:0043953	5001	5001	9.66499	146	9.66499	3.06786	9.53458	9.62587	9.66631	8.80011	9.78977	10.4677	12.2899	9.22207	5	36.9679	0.0946428	0.0929653	10.7567	33	0.323419	1	0.750377	19.4882	1.81983e-09	8.73997	9.6474	0.533791	-0.211342	-0.040323	0.0354282	-1.5873	0.266725	1.53681	-0.0912884	-0.131724	0.734475	-0.255188
GT_msm_specific_GE_000013	MSMEG_5069	MSMEG_5069	COG1826U	sec-independent translocase	A0R2D1	Protein export;Bacterial secretion system	A0R2D1	tatB MSMEG_5069 MSMEI_4942	Sec-independent protein translocase protein TatB	integral to membrane; plasma membrane; protein secretion; protein transport by the Tat complex	GO:0016021; GO:0005886; GO:0009306; GO:0043953	6162	6162	9.61301	147	9.61301	2.8019	9.45368	9.54445	9.65095	8.7349	9.75561	10.4388	12.5437	9.74177	5	36.9679	0.0874485	0.084906	11.7777	33	0.330096	1	0.776628	22.28	3.0769e-10	9.51189	9.5964	0.548323	-0.260295	-0.0947518	0.0994822	-1.57117	0.290346	1.53639	-0.0907714	-0.197274	0.718783	-0.301929
GT_msm_specific_GE_000013	MSMEG_5069	MSMEG_5069	COG1826U	sec-independent translocase	A0R2D1	Protein export;Bacterial secretion system	A0R2D1	tatB MSMEG_5069 MSMEI_4942	Sec-independent protein translocase protein TatB	integral to membrane; plasma membrane; protein secretion; protein transport by the Tat complex	GO:0016021; GO:0005886; GO:0009306; GO:0043953	6595	6595	9.7871	148	9.7871	3.11573	9.62432	9.74489	9.81977	8.89564	9.90265	10.6292	13.1319	10.0162	5	36.9679	0.0959379	0.0944161	10.5914	33	0.345576	1	0.762736	20.8805	7.3429e-10	9.13413	9.76941	0.555804	-0.261032	-0.0441164	0.0906104	-1.57207	0.239728	1.54688	-0.120563	-0.195444	0.72868	-0.278325
GT_msm_specific_GE_000013	MSMEG_5069	MSMEG_5069	COG1826U	sec-independent translocase	A0R2D1	Protein export;Bacterial secretion system	A0R2D1	tatB MSMEG_5069 MSMEI_4942	Sec-independent protein translocase protein TatB	integral to membrane; plasma membrane; protein secretion; protein transport by the Tat complex	GO:0016021; GO:0005886; GO:0009306; GO:0043953	7511	7511	9.80359	149	9.80359	3.07133	9.62416	9.75535	9.85513	8.94728	9.9033	10.6356	12.6337	9.56238	5	36.9679	0.0947369	0.0930707	10.7445	33	0.332466	1	0.756894	20.1872	1.14747e-09	8.94026	9.7868	0.542386	-0.299864	-0.0579831	0.12597	-1.54782	0.214784	1.56492	-0.131193	-0.230966	0.676876	-0.279138
GT_msm_specific_GE_000013	MSMEG_5069	MSMEG_5069	COG1826U	sec-independent translocase	A0R2D1	Protein export;Bacterial secretion system	A0R2D1	tatB MSMEG_5069 MSMEI_4942	Sec-independent protein translocase protein TatB	integral to membrane; plasma membrane; protein secretion; protein transport by the Tat complex	GO:0016021; GO:0005886; GO:0009306; GO:0043953	8367	8367	9.62181	150	9.62181	2.84508	9.47794	9.54814	9.64293	8.75765	9.7457	10.4558	12.472	9.62694	5	36.9679	0.0886166	0.0862145	11.599	33	0.328211	1	0.771883	21.7272	4.3176e-10	9.36476	9.60469	0.54451	-0.232783	-0.103857	0.0702196	-1.5556	0.258968	1.56305	-0.0702015	-0.164988	0.720287	-0.267764
GT_msm_specific_GE_000013	MSMEG_5069	MSMEG_5069	COG1826U	sec-independent translocase	A0R2D1	Protein export;Bacterial secretion system	A0R2D1	tatB MSMEG_5069 MSMEI_4942	Sec-independent protein translocase protein TatB	integral to membrane; plasma membrane; protein secretion; protein transport by the Tat complex	GO:0016021; GO:0005886; GO:0009306; GO:0043953	8681	8681	9.63762	151	9.63762	2.76583	9.50736	9.55925	9.6651	8.76035	9.76932	10.4617	12.4079	9.64206	5	36.9679	0.0864729	0.083813	11.9313	33	0.326523	1	0.777091	22.3008	3.0383e-10	9.51736	9.62052	0.545566	-0.207409	-0.112307	0.081724	-1.57666	0.272755	1.5419	-0.0518846	-0.157741	0.747016	-0.261961
GT_msm_specific_GE_000013	MSMEG_5069	MSMEG_5069	COG1826U	sec-independent translocase	A0R2D1	Protein export;Bacterial secretion system	A0R2D1	tatB MSMEG_5069 MSMEI_4942	Sec-independent protein translocase protein TatB	integral to membrane; plasma membrane; protein secretion; protein transport by the Tat complex	GO:0016021; GO:0005886; GO:0009306; GO:0043953	9338	9338	9.62222	152	9.62222	2.92087	9.51289	9.55145	9.6348	8.73442	9.74556	10.4468	12.6202	9.6993	5	36.9679	0.0906667	0.0885111	11.298	33	0.33211	1	0.768556	21.3955	5.3065e-10	9.27519	9.60432	0.547446	-0.166999	-0.0965748	0.0556872	-1.589	0.257997	1.53889	-0.0385537	-0.121909	0.77847	-0.232662
GT_msm_specific_GE_000013	MSMEG_5069	MSMEG_5069	COG1826U	sec-independent translocase	A0R2D1	Protein export;Bacterial secretion system	A0R2D1	tatB MSMEG_5069 MSMEI_4942	Sec-independent protein translocase protein TatB	integral to membrane; plasma membrane; protein secretion; protein transport by the Tat complex	GO:0016021; GO:0005886; GO:0009306; GO:0043953	10658	10658	9.63053	153	9.63053	2.92912	9.50727	9.58751	9.62088	8.75377	9.75081	10.4535	12.4891	9.55997	5	36.9679	0.0908899	0.0887611	11.2662	33	0.32866	1	0.765466	21.0364	6.6516e-10	9.17707	9.61229	0.543251	-0.19332	-0.0456201	0.0158111	-1.58034	0.25499	1.54848	-0.0802382	-0.113611	0.753502	-0.243545
GT_msm_specific_GE_000013	MSMEG_5069	MSMEG_5069	COG1826U	sec-independent translocase	A0R2D1	Protein export;Bacterial secretion system	A0R2D1	tatB MSMEG_5069 MSMEI_4942	Sec-independent protein translocase protein TatB	integral to membrane; plasma membrane; protein secretion; protein transport by the Tat complex	GO:0016021; GO:0005886; GO:0009306; GO:0043953	12950	12950	9.64003	154	9.64003	3.02792	9.52233	9.58114	9.64142	8.75534	9.76824	10.4638	12.6943	9.66633	5	36.9679	0.0935626	0.0917552	10.8986	33	0.334059	1	0.761473	20.6628	8.4383e-10	9.07375	9.62205	0.546466	-0.182475	-0.0748582	0.0354482	-1.58602	0.267515	1.54039	-0.0588091	-0.119088	0.76699	-0.245904
GT_msm_specific_GE_000013	MSMEG_5069	MSMEG_5069	COG1826U	sec-independent translocase	A0R2D1	Protein export;Bacterial secretion system	A0R2D1	tatB MSMEG_5069 MSMEI_4942	Sec-independent protein translocase protein TatB	integral to membrane; plasma membrane; protein secretion; protein transport by the Tat complex	GO:0016021; GO:0005886; GO:0009306; GO:0043953	14554	14554	9.6942	155	9.6942	3.06108	9.57197	9.63233	9.70005	8.78715	9.84299	10.5232	13.0726	10.0115	5	36.9679	0.0944596	0.09276	10.7805	33	0.344016	1	0.76584	21.1975	6.0083e-10	9.22125	9.67628	0.556596	-0.187408	-0.0789625	0.0426952	-1.59744	0.299516	1.5216	-0.0603606	-0.128075	0.784821	-0.27102
GT_msm_specific_GE_000013	MSMEG_5069	MSMEG_5069	COG1826U	sec-independent translocase	A0R2D1	Protein export;Bacterial secretion system	A0R2D1	tatB MSMEG_5069 MSMEI_4942	Sec-independent protein translocase protein TatB	integral to membrane; plasma membrane; protein secretion; protein transport by the Tat complex	GO:0016021; GO:0005886; GO:0009306; GO:0043953	15214	15214	9.67367	156	9.67367	2.97792	9.57107	9.61098	9.67068	8.77413	9.79596	10.5077	12.8934	9.91552	5	36.9679	0.09221	0.09024	11.0816	33	0.339301	1	0.769036	21.5064	4.9517e-10	9.30525	9.65509	0.553564	-0.151784	-0.0796884	0.0281692	-1.59144	0.254484	1.54026	-0.0399096	-0.0996157	0.79694	-0.224896
GT_msm_specific_GE_000014	MSMEG_1859	MSMEG_1859		hypothetical protein	A0QTI7		A0QTI7	MSMEG_1859 MSMEI_1819	Uncharacterized protein			565	565	5.84039	157	5.84039	10.8981	5.43604	6.12977	5.81442	5.8374	6.39495	5.50486	15.2662	4.36805	5	36.9679	0.306455	0.330246	3.02804	33	0.401741	1	0.286126	2.85069	0.0282728	1.54863	5.85291	0.365266	-1.14126	0.757968	-0.105355	-0.0424502	1.48397	-0.952868	-0.693724	-0.378381	-0.401358	-0.958906
GT_msm_specific_GE_000014	MSMEG_1859	MSMEG_1859		hypothetical protein	A0QTI7		A0QTI7	MSMEG_1859 MSMEI_1819	Uncharacterized protein			1462	1462	5.76907	158	5.76907	8.47861	5.4857	5.88559	5.76552	5.81463	6.39537	5.36307	12.6556	4.17698	5	36.9679	0.241006	0.256928	3.89215	33	0.333042	1	0.33005	3.46628	0.011428	1.94203	5.78498	0.360978	-0.829075	0.278718	-0.0539188	0.0821356	1.69093	-1.16879	-0.399889	-0.279815	-0.328927	-0.909666
GT_msm_specific_GE_000014	MSMEG_1859	MSMEG_1859		hypothetical protein	A0QTI7		A0QTI7	MSMEG_1859 MSMEI_1819	Uncharacterized protein			1738	1738	5.7875	159	5.7875	6.52064	5.37808	5.87429	5.82925	5.84276	6.36673	5.53051	10.2509	3.73021	5	36.9679	0.188042	0.197595	5.06085	33	0.269759	1	0.363893	3.96742	0.00557107	2.25406	5.8036	0.340572	-1.24943	0.207538	0.075307	0.114983	1.65347	-0.801875	-0.496201	-0.451167	-0.464679	-0.988646
GT_msm_specific_GE_000014	MSMEG_1859	MSMEG_1859		hypothetical protein	A0QTI7		A0QTI7	MSMEG_1859 MSMEI_1819	Uncharacterized protein			1837	1837	5.86698	160	5.86698	5.68256	5.47724	5.92998	5.87914	5.92957	6.39553	5.67661	8.72789	3.04534	5	36.9679	0.165372	0.172199	5.80725	33	0.229681	1	0.34892	3.68302	0.00835681	2.07796	5.88134	0.307993	-1.31206	0.157929	-0.0071479	0.156572	1.66946	-0.664747	-0.452748	-0.401906	-0.45233	-0.918289
GT_msm_specific_GE_000014	MSMEG_1859	MSMEG_1859		hypothetical protein	A0QTI7		A0QTI7	MSMEG_1859 MSMEI_1819	Uncharacterized protein			1864	1864	5.83849	161	5.83849	6.81966	5.4712	5.91568	5.6903	5.88956	6.50674	5.63908	10.9108	4.0911	5	36.9679	0.196131	0.206656	4.83895	33	0.287125	1	0.37496	4.17181	0.00417854	2.37898	5.85209	0.360732	-1.05589	0.176282	-0.44852	0.103856	1.81477	-0.590499	-0.444482	-0.219096	-0.418356	-1.03554
GT_msm_specific_GE_000014	MSMEG_1859	MSMEG_1859		hypothetical protein	A0QTI7		A0QTI7	MSMEG_1859 MSMEI_1819	Uncharacterized protein			3360	3360	5.80818	162	5.80818	5.9872	5.4822	5.89223	5.80284	5.70252	6.33785	5.69128	8.6266	2.6394	5	36.9679	0.173612	0.18143	5.51176	33	0.227016	1	0.305961	3.04057	0.0213294	1.67102	5.81815	0.289184	-1.16171	0.256145	-0.0529587	-0.399871	1.79712	-0.43872	-0.410023	-0.320635	-0.220313	-0.855648
GT_msm_specific_GE_000014	MSMEG_1859	MSMEG_1859		hypothetical protein	A0QTI7		A0QTI7	MSMEG_1859 MSMEI_1819	Uncharacterized protein			4104	4104	5.75024	163	5.75024	7.71844	5.55908	5.774	5.76779	5.5866	6.31035	5.56278	10.269	2.55059	5	36.9679	0.220443	0.233892	4.27548	33	0.270238	1	0.248377	2.31406	0.063217	1.19917	5.7601	0.287219	-0.699875	0.0483977	0.026759	-0.604078	1.91579	-0.686993	-0.214918	-0.208703	-0.0275147	-0.751269
GT_msm_specific_GE_000014	MSMEG_1859	MSMEG_1859		hypothetical protein	A0QTI7		A0QTI7	MSMEG_1859 MSMEI_1819	Uncharacterized protein			7449	7449	5.86684	164	5.86684	6.68701	5.66399	5.90371	5.81509	5.77699	6.44886	5.65531	9.39474	2.70773	5	36.9679	0.192543	0.202637	4.93494	33	0.24723	1	0.288218	2.8126	0.0299237	1.52398	5.87733	0.295326	-0.722368	0.0893312	-0.210736	-0.339733	1.93526	-0.751756	-0.239716	-0.151098	-0.113002	-0.784867
GT_msm_specific_GE_000014	MSMEG_1859	MSMEG_1859		hypothetical protein	A0QTI7		A0QTI7	MSMEG_1859 MSMEI_1819	Uncharacterized protein			7829	7829	5.97215	165	5.97215	7.15271	5.56527	5.9033	5.96283	6.16267	6.5048	5.836	10.3952	3.24245	5	36.9679	0.20514	0.216749	4.61364	33	0.273557	1	0.311919	3.16121	0.0178514	1.74833	5.98914	0.318498	-1.33087	-0.269539	-0.0826248	0.544829	1.61903	-0.480832	-0.338031	-0.397563	-0.597405	-0.939537
GT_msm_specific_GE_000014	MSMEG_1859	MSMEG_1859		hypothetical protein	A0QTI7		A0QTI7	MSMEG_1859 MSMEI_1819	Uncharacterized protein			8288	8288	5.86001	166	5.86001	4.64439	5.57322	5.87884	5.96108	5.78745	6.27679	5.74631	6.44827	1.80388	5	36.9679	0.137289	0.140739	7.10534	33	0.169691	1	0.279747	2.62786	0.0394423	1.40404	5.87061	0.238349	-1.24775	0.0345256	0.379555	-0.34894	1.70414	-0.521535	-0.305629	-0.387866	-0.21423	-0.70358
GT_msm_specific_GE_000014	MSMEG_1859	MSMEG_1859		hypothetical protein	A0QTI7		A0QTI7	MSMEG_1859 MSMEI_1819	Uncharacterized protein			8703	8703	5.91544	167	5.91544	5.62322	5.7199	5.86066	5.8491	5.8851	6.33742	5.88694	7.0179	1.39468	5	36.9679	0.163767	0.170401	5.86852	33	0.184682	1	0.198732	1.70325	0.158183	0.80084	5.92319	0.212169	-0.958152	-0.294695	-0.349205	-0.179497	1.95237	-0.170822	-0.140765	-0.1292	-0.165207	-0.617523
GT_msm_specific_GE_000014	MSMEG_1859	MSMEG_1859		hypothetical protein	A0QTI7		A0QTI7	MSMEG_1859 MSMEI_1819	Uncharacterized protein			13664	13664	5.79914	168	5.79914	5.3702	5.32899	5.85153	5.79228	5.82393	6.55065	5.55739	10.7383	5.36813	5	36.9679	0.156922	0.162733	6.14502	33	0.282588	1	0.499904	6.84176	0.00013135	3.88156	5.81746	0.411251	-1.18776	0.0828344	-0.0612294	0.015729	1.78282	-0.63239	-0.522534	-0.463288	-0.494937	-1.22165
GT_msm_specific_GE_000014	MSMEG_1859	MSMEG_1859		hypothetical protein	A0QTI7		A0QTI7	MSMEG_1859 MSMEI_1819	Uncharacterized protein			15371	15371	5.93599	169	5.93599	4.95225	5.76497	5.99507	5.88358	5.89716	6.44931	5.68613	7.22491	2.27266	5	36.9679	0.145617	0.150068	6.66364	33	0.190129	1	0.314559	3.12143	0.0189287	1.72288	5.94604	0.269188	-0.672628	0.182145	-0.232005	-0.181577	1.86959	-0.965524	-0.230095	-0.11861	-0.132185	-0.684334
GT_msm_specific_GE_000015	MSMEG_3183	ilvA	COG1171E	threonine dehydratase	A0QX60	Biosynthesis of secondary metabolites;Metabolic pathways;Valine, leucine and isoleucine biosynthesis;Glycine, serine and threonine metabolism	A0QX60	ilvA MSMEG_3183 MSMEI_3101	Threonine dehydratase (EC 4.3.1.19) (Threonine dehydratase IlvA) (EC 4.3.1.19)	L-threonine ammonia-lyase activity; isoleucine biosynthetic process	GO:0004794; GO:0009097	3300	3300	9.61601	170	9.61601	2.94494	9.25386	9.83522	9.49493	10.5637	9.12573	9.4707	11.2657	8.32073	5	36.9679	0.091318	0.0892407	11.2056	33	0.296465	1	0.738591	18.2236	4.31892e-09	8.36463	9.62402	0.520195	-0.71157	0.406011	-0.248155	1.80633	-0.957885	-0.294731	-0.581361	-0.241066	-1.3098	0.128132
GT_msm_specific_GE_000015	MSMEG_3183	ilvA	COG1171E	threonine dehydratase	A0QX60	Biosynthesis of secondary metabolites;Metabolic pathways;Valine, leucine and isoleucine biosynthesis;Glycine, serine and threonine metabolism	A0QX60	ilvA MSMEG_3183 MSMEI_3101	Threonine dehydratase (EC 4.3.1.19) (Threonine dehydratase IlvA) (EC 4.3.1.19)	L-threonine ammonia-lyase activity; isoleucine biosynthetic process	GO:0004794; GO:0009097	3443	3443	9.61451	171	9.61451	3.02158	9.23647	9.82237	9.48888	10.579	9.13345	9.47803	11.5189	8.49731	5	36.9679	0.0933911	0.0915631	10.9214	33	0.303129	1	0.737685	18.1973	4.39938e-09	8.35661	9.62303	0.525673	-0.735357	0.37921	-0.255186	1.81848	-0.931325	-0.275826	-0.585897	-0.252412	-1.34248	0.103015
GT_msm_specific_GE_000015	MSMEG_3183	ilvA	COG1171E	threonine dehydratase	A0QX60	Biosynthesis of secondary metabolites;Metabolic pathways;Valine, leucine and isoleucine biosynthesis;Glycine, serine and threonine metabolism	A0QX60	ilvA MSMEG_3183 MSMEI_3101	Threonine dehydratase (EC 4.3.1.19) (Threonine dehydratase IlvA) (EC 4.3.1.19)	L-threonine ammonia-lyase activity; isoleucine biosynthetic process	GO:0004794; GO:0009097	4209	4209	9.63837	172	9.63837	3.08992	9.23629	9.877	9.49267	10.6112	9.15733	9.50518	11.9384	8.84852	5	36.9679	0.0952396	0.0936338	10.6799	33	0.314169	1	0.741179	18.5816	3.36781e-09	8.47265	9.64661	0.535715	-0.765928	0.430053	-0.287356	1.80055	-0.91332	-0.264001	-0.640706	-0.256379	-1.3749	0.0789603
GT_msm_specific_GE_000015	MSMEG_3183	ilvA	COG1171E	threonine dehydratase	A0QX60	Biosynthesis of secondary metabolites;Metabolic pathways;Valine, leucine and isoleucine biosynthesis;Glycine, serine and threonine metabolism	A0QX60	ilvA MSMEG_3183 MSMEI_3101	Threonine dehydratase (EC 4.3.1.19) (Threonine dehydratase IlvA) (EC 4.3.1.19)	L-threonine ammonia-lyase activity; isoleucine biosynthetic process	GO:0004794; GO:0009097	4840	4840	9.57825	173	9.57825	2.73099	9.21693	9.78986	9.45923	10.5182	9.0858	9.44646	10.9204	8.18943	5	36.9679	0.0855305	0.0827574	12.0835	33	0.28738	1	0.749919	19.1497	2.28454e-09	8.6412	9.58607	0.516221	-0.715088	0.394759	-0.245705	1.80559	-0.969101	-0.270452	-0.572927	-0.242305	-1.30123	0.131127
GT_msm_specific_GE_000015	MSMEG_3183	ilvA	COG1171E	threonine dehydratase	A0QX60	Biosynthesis of secondary metabolites;Metabolic pathways;Valine, leucine and isoleucine biosynthesis;Glycine, serine and threonine metabolism	A0QX60	ilvA MSMEG_3183 MSMEI_3101	Threonine dehydratase (EC 4.3.1.19) (Threonine dehydratase IlvA) (EC 4.3.1.19)	L-threonine ammonia-lyase activity; isoleucine biosynthetic process	GO:0004794; GO:0009097	7800	7800	9.56731	174	9.56731	2.86957	9.16087	9.78853	9.44937	10.5179	9.10878	9.43189	11.2634	8.39383	5	36.9679	0.089279	0.0869566	11.5	33	0.296405	1	0.745231	18.8036	2.89117e-09	8.53893	9.57622	0.521489	-0.796464	0.407111	-0.243249	1.80573	-0.896369	-0.27676	-0.627651	-0.288495	-1.35701	0.0520993
GT_msm_specific_GE_000015	MSMEG_3183	ilvA	COG1171E	threonine dehydratase	A0QX60	Biosynthesis of secondary metabolites;Metabolic pathways;Valine, leucine and isoleucine biosynthesis;Glycine, serine and threonine metabolism	A0QX60	ilvA MSMEG_3183 MSMEI_3101	Threonine dehydratase (EC 4.3.1.19) (Threonine dehydratase IlvA) (EC 4.3.1.19)	L-threonine ammonia-lyase activity; isoleucine biosynthetic process	GO:0004794; GO:0009097	8045	8045	9.57172	175	9.57172	2.91585	9.18916	9.78582	9.44054	10.5257	9.09623	9.4425	11.2979	8.382	5	36.9679	0.090531	0.0883591	11.3174	33	0.297312	1	0.741911	18.5174	3.5206e-09	8.45338	9.57998	0.521876	-0.748885	0.394416	-0.267195	1.81206	-0.926958	-0.263439	-0.596662	-0.251383	-1.3365	0.0929319
GT_msm_specific_GE_000015	MSMEG_3183	ilvA	COG1171E	threonine dehydratase	A0QX60	Biosynthesis of secondary metabolites;Metabolic pathways;Valine, leucine and isoleucine biosynthesis;Glycine, serine and threonine metabolism	A0QX60	ilvA MSMEG_3183 MSMEI_3101	Threonine dehydratase (EC 4.3.1.19) (Threonine dehydratase IlvA) (EC 4.3.1.19)	L-threonine ammonia-lyase activity; isoleucine biosynthetic process	GO:0004794; GO:0009097	9817	9817	9.61045	176	9.61045	2.9374	9.23023	9.85609	9.45162	10.5452	9.14678	9.47739	11.1793	8.24192	5	36.9679	0.0911139	0.0890121	11.2344	33	0.294193	1	0.737247	18.0915	4.73835e-09	8.32437	9.61788	0.516956	-0.749868	0.460787	-0.321611	1.79377	-0.911303	-0.271773	-0.625856	-0.22139	-1.31495	0.0834547
GT_msm_specific_GE_000015	MSMEG_3183	ilvA	COG1171E	threonine dehydratase	A0QX60	Biosynthesis of secondary metabolites;Metabolic pathways;Valine, leucine and isoleucine biosynthesis;Glycine, serine and threonine metabolism	A0QX60	ilvA MSMEG_3183 MSMEI_3101	Threonine dehydratase (EC 4.3.1.19) (Threonine dehydratase IlvA) (EC 4.3.1.19)	L-threonine ammonia-lyase activity; isoleucine biosynthetic process	GO:0004794; GO:0009097	11993	11993	9.67384	177	9.67384	6.75856	9.24721	10.1059	9.47669	10.5588	9.16696	9.51333	15.9932	9.23466	5	36.9679	0.194478	0.204805	4.88269	33	0.420874	1	0.577411	9.49685	6.88594e-06	5.16204	9.67814	0.542817	-0.793889	0.788057	-0.371136	1.62232	-0.941732	-0.30362	-0.858708	-0.229478	-1.31156	0.0802515
GT_msm_specific_GE_000015	MSMEG_3183	ilvA	COG1171E	threonine dehydratase	A0QX60	Biosynthesis of secondary metabolites;Metabolic pathways;Valine, leucine and isoleucine biosynthesis;Glycine, serine and threonine metabolism	A0QX60	ilvA MSMEG_3183 MSMEI_3101	Threonine dehydratase (EC 4.3.1.19) (Threonine dehydratase IlvA) (EC 4.3.1.19)	L-threonine ammonia-lyase activity; isoleucine biosynthetic process	GO:0004794; GO:0009097	12185	12185	9.65603	178	9.65603	3.01911	9.27023	9.88296	9.52291	10.6034	9.16865	9.53469	11.4415	8.4224	5	36.9679	0.0933243	0.0914883	10.9304	33	0.301092	1	0.736126	18.0497	4.87947e-09	8.31163	9.66381	0.522977	-0.752586	0.419046	-0.269427	1.79667	-0.946812	-0.24689	-0.612737	-0.252681	-1.3332	0.101576
GT_msm_specific_GE_000015	MSMEG_3183	ilvA	COG1171E	threonine dehydratase	A0QX60	Biosynthesis of secondary metabolites;Metabolic pathways;Valine, leucine and isoleucine biosynthesis;Glycine, serine and threonine metabolism	A0QX60	ilvA MSMEG_3183 MSMEI_3101	Threonine dehydratase (EC 4.3.1.19) (Threonine dehydratase IlvA) (EC 4.3.1.19)	L-threonine ammonia-lyase activity; isoleucine biosynthetic process	GO:0004794; GO:0009097	13160	13160	9.64824	179	9.64824	2.88287	9.28505	9.88042	9.49227	10.5741	9.18401	9.51726	10.8862	8.00332	5	36.9679	0.089639	0.0873598	11.4469	33	0.286479	1	0.735181	17.8568	5.59218e-09	8.25242	9.65552	0.509851	-0.726625	0.441105	-0.320194	1.8017	-0.924798	-0.271188	-0.595368	-0.207219	-1.28907	0.101039
GT_msm_specific_GE_000015	MSMEG_3183	ilvA	COG1171E	threonine dehydratase	A0QX60	Biosynthesis of secondary metabolites;Metabolic pathways;Valine, leucine and isoleucine biosynthesis;Glycine, serine and threonine metabolism	A0QX60	ilvA MSMEG_3183 MSMEI_3101	Threonine dehydratase (EC 4.3.1.19) (Threonine dehydratase IlvA) (EC 4.3.1.19)	L-threonine ammonia-lyase activity; isoleucine biosynthetic process	GO:0004794; GO:0009097	13338	13338	9.64399	180	9.64399	2.88745	9.27875	9.8748	9.49983	10.5884	9.14276	9.52211	11.2819	8.39447	5	36.9679	0.0897628	0.0874985	11.4288	33	0.296893	1	0.744064	18.7037	3.09628e-09	8.50916	9.65111	0.52253	-0.712605	0.428088	-0.289523	1.79379	-0.972868	-0.246883	-0.596046	-0.221073	-1.30967	0.135995
GT_msm_specific_GE_000015	MSMEG_3183	ilvA	COG1171E	threonine dehydratase	A0QX60	Biosynthesis of secondary metabolites;Metabolic pathways;Valine, leucine and isoleucine biosynthesis;Glycine, serine and threonine metabolism	A0QX60	ilvA MSMEG_3183 MSMEI_3101	Threonine dehydratase (EC 4.3.1.19) (Threonine dehydratase IlvA) (EC 4.3.1.19)	L-threonine ammonia-lyase activity; isoleucine biosynthetic process	GO:0004794; GO:0009097	13718	13718	9.64361	181	9.64361	2.73558	9.26368	9.86822	9.51219	10.5656	9.18047	9.51831	10.6998	7.96426	5	36.9679	0.0856546	0.0828963	12.0633	33	0.281575	1	0.744334	18.5962	3.33403e-09	8.47703	9.65141	0.508316	-0.762772	0.426535	-0.273887	1.79843	-0.926462	-0.261841	-0.604544	-0.248508	-1.3019	0.0832066
GT_msm_specific_GE_000015	MSMEG_3183	ilvA	COG1171E	threonine dehydratase	A0QX60	Biosynthesis of secondary metabolites;Metabolic pathways;Valine, leucine and isoleucine biosynthesis;Glycine, serine and threonine metabolism	A0QX60	ilvA MSMEG_3183 MSMEI_3101	Threonine dehydratase (EC 4.3.1.19) (Threonine dehydratase IlvA) (EC 4.3.1.19)	L-threonine ammonia-lyase activity; isoleucine biosynthetic process	GO:0004794; GO:0009097	15173	15173	9.58096	182	9.58096	3.18858	9.20979	9.79428	9.43034	10.5605	9.06336	9.47201	12.055	8.8664	5	36.9679	0.0979084	0.0966235	10.3494	33	0.317236	1	0.735497	18.1116	4.67167e-09	8.33053	9.58838	0.537565	-0.704265	0.383037	-0.293992	1.80835	-0.97666	-0.216471	-0.584495	-0.220548	-1.35069	0.146429
GT_msm_specific_GE_000016	MSMEG_2413	MSMEG_2413	COG0742L	putative methyltransferase	A0QV15		A0QV15	MSMEG_2413 MSMEI_2352	Putative methyltransferase	methyltransferase activity; nucleic acid binding; rRNA methylation	GO:0008168; GO:0003676; GO:0031167	41	41	5.72704	183	5.75126	5.71805	5.96823	6.01929	5.90632	4.27015	6.36224	5.87916	22.2112	16.4932	5	36.9679	0.166332	0.173274	5.77119	33	0.584506	1	0.74256	19.8316	1.4488e-09	8.83899	5.73423	0.738184	0.316992	0.386159	0.233126	-1.98336	0.85075	0.196336	-0.0510575	0.061909	1.69808	-0.394011
GT_msm_specific_GE_000016	MSMEG_2413	MSMEG_2413	COG0742L	putative methyltransferase	A0QV15		A0QV15	MSMEG_2413 MSMEI_2352	Putative methyltransferase	methyltransferase activity; nucleic acid binding; rRNA methylation	GO:0008168; GO:0003676; GO:0031167	308	308	6.06481	184	6.06591	19.2288	6.35921	6.2079	6.11514	5.01908	6.36036	6.23332	27.2782	8.04937	5	36.9679	0.531805	0.582691	1.71617	33	0.717847	1	0.295085	3.02719	0.0217556	1.66243	6.04917	0.513325	0.603993	0.309224	0.128526	-2.0067	0.60622	0.35874	0.151313	0.244069	1.34013	-0.0011428
GT_msm_specific_GE_000016	MSMEG_2413	MSMEG_2413	COG0742L	putative methyltransferase	A0QV15		A0QV15	MSMEG_2413 MSMEI_2352	Putative methyltransferase	methyltransferase activity; nucleic acid binding; rRNA methylation	GO:0008168; GO:0003676; GO:0031167	525	525	5.74467	185	5.74467	6.90416	5.8657	5.9634	6.03723	4.35816	6.31946	5.84991	21.4494	14.5452	5	36.9679	0.198417	0.209217	4.77973	33	0.564458	1	0.678119	14.6613	6.25789e-08	7.20357	5.73231	0.694411	0.192087	0.332783	0.439108	-1.97887	0.845537	0.169356	-0.0977011	-0.171534	1.50754	-0.453763
GT_msm_specific_GE_000016	MSMEG_2413	MSMEG_2413	COG0742L	putative methyltransferase	A0QV15		A0QV15	MSMEG_2413 MSMEI_2352	Putative methyltransferase	methyltransferase activity; nucleic acid binding; rRNA methylation	GO:0008168; GO:0003676; GO:0031167	1513	1513	5.76024	186	5.76024	5.11953	6.21855	5.78664	5.92203	4.54534	6.31757	5.70048	17.4963	12.3768	5	36.9679	0.150142	0.155137	6.4459	33	0.46043	1	0.707394	16.4868	1.51651e-08	7.81916	5.74843	0.636592	0.738496	0.0600166	0.272689	-1.88989	0.89403	-0.0753369	0.431914	0.296529	1.67321	-0.0990118
GT_msm_specific_GE_000016	MSMEG_2413	MSMEG_2413	COG0742L	putative methyltransferase	A0QV15		A0QV15	MSMEG_2413 MSMEI_2352	Putative methyltransferase	methyltransferase activity; nucleic acid binding; rRNA methylation	GO:0008168; GO:0003676; GO:0031167	4181	4181	5.77653	187	5.77653	3.50069	6.00241	6.00841	5.95448	4.3324	6.43884	5.83637	19.5943	16.0936	5	36.9679	0.106351	0.106082	9.4267	33	0.515638	1	0.821341	30.2649	4.1357e-12	11.3835	5.76215	0.729789	0.329216	0.337439	0.263538	-1.95913	0.92724	0.101696	-0.0060006	0.0479315	1.67001	-0.436431
GT_msm_specific_GE_000016	MSMEG_2413	MSMEG_2413	COG0742L	putative methyltransferase	A0QV15		A0QV15	MSMEG_2413 MSMEI_2352	Putative methyltransferase	methyltransferase activity; nucleic acid binding; rRNA methylation	GO:0008168; GO:0003676; GO:0031167	4459	4459	5.67504	188	5.67504	4.89288	5.87299	5.85247	5.76504	4.48488	6.31102	5.69754	16.3654	11.4725	5	36.9679	0.144011	0.148269	6.74449	33	0.430668	1	0.701023	15.9329	2.30571e-08	7.6372	5.66399	0.616359	0.339092	0.305795	0.163948	-1.91302	1.04977	0.0544223	0.0205232	0.107952	1.38811	-0.43803
GT_msm_specific_GE_000016	MSMEG_2413	MSMEG_2413	COG0742L	putative methyltransferase	A0QV15		A0QV15	MSMEG_2413 MSMEI_2352	Putative methyltransferase	methyltransferase activity; nucleic acid binding; rRNA methylation	GO:0008168; GO:0003676; GO:0031167	5941	5941	5.67274	189	5.68309	5.35754	5.84103	5.82832	5.85315	4.38076	6.36689	5.76434	18.8813	13.5238	5	36.9679	0.15658	0.16235	6.15954	33	0.496877	1	0.716252	17.274	8.49373e-09	8.0709	5.67242	0.670001	0.251669	0.23269	0.269751	-1.92783	1.03652	0.1372	0.012716	-0.0121148	1.46027	-0.525854
GT_msm_specific_GE_000016	MSMEG_2413	MSMEG_2413	COG0742L	putative methyltransferase	A0QV15		A0QV15	MSMEG_2413 MSMEI_2352	Putative methyltransferase	methyltransferase activity; nucleic acid binding; rRNA methylation	GO:0008168; GO:0003676; GO:0031167	6089	6089	5.63887	190	5.64093	5.01511	5.84263	5.74313	5.84646	4.15665	6.38609	5.79439	22.3415	17.3264	5	36.9679	0.147317	0.151973	6.58012	33	0.587934	1	0.775525	23.5226	1.4684e-10	9.83314	5.62823	0.758197	0.282787	0.151555	0.287836	-1.94089	0.999555	0.219162	0.0995001	-0.003828	1.68599	-0.543451
GT_msm_specific_GE_000016	MSMEG_2413	MSMEG_2413	COG0742L	putative methyltransferase	A0QV15		A0QV15	MSMEG_2413 MSMEI_2352	Putative methyltransferase	methyltransferase activity; nucleic acid binding; rRNA methylation	GO:0008168; GO:0003676; GO:0031167	8611	8611	5.8002	191	5.8002	5.91368	6.03361	5.94383	5.8592	4.38871	6.5264	5.95998	21.7571	15.8434	5	36.9679	0.171624	0.179202	5.58028	33	0.572554	1	0.728195	18.4629	3.65594e-09	8.437	5.78529	0.724218	0.342881	0.218919	0.102052	-1.9284	1.02333	0.241218	0.0897752	0.174413	1.6449	-0.49279
GT_msm_specific_GE_000016	MSMEG_2413	MSMEG_2413	COG0742L	putative methyltransferase	A0QV15		A0QV15	MSMEG_2413 MSMEI_2352	Putative methyltransferase	methyltransferase activity; nucleic acid binding; rRNA methylation	GO:0008168; GO:0003676; GO:0031167	12383	12383	5.82394	192	5.82394	8.98468	6.09181	5.8842	5.84063	4.44145	6.50829	6.07993	24.2505	15.2658	5	36.9679	0.254696	0.272263	3.67292	33	0.638171	1	0.629505	11.9875	6.17452e-07	6.2094	5.80772	0.709822	0.400226	0.107743	0.0463663	-1.9248	0.986976	0.383494	0.20761	0.251177	1.65036	-0.416488
GT_msm_specific_GE_000016	MSMEG_2413	MSMEG_2413	COG0742L	putative methyltransferase	A0QV15		A0QV15	MSMEG_2413 MSMEI_2352	Putative methyltransferase	methyltransferase activity; nucleic acid binding; rRNA methylation	GO:0008168; GO:0003676; GO:0031167	12872	12872	5.7333	193	5.74179	6.2033	5.98866	5.95011	5.78623	4.36411	6.39138	5.87256	20.985	14.7817	5	36.9679	0.179458	0.187979	5.31975	33	0.552237	1	0.704394	16.4737	1.53149e-08	7.81489	5.72551	0.698826	0.376554	0.3214	0.0868871	-1.94812	0.952845	0.210431	0.038543	0.202427	1.62454	-0.402727
GT_msm_specific_GE_000016	MSMEG_2413	MSMEG_2413	COG0742L	putative methyltransferase	A0QV15		A0QV15	MSMEG_2413 MSMEI_2352	Putative methyltransferase	methyltransferase activity; nucleic acid binding; rRNA methylation	GO:0008168; GO:0003676; GO:0031167	12956	12956	5.86542	194	5.86542	5.33469	6.14694	6.08163	5.90543	4.48047	6.42995	6.03664	19.8522	14.5175	5	36.9679	0.155962	0.161657	6.18593	33	0.522427	1	0.73128	18.6168	3.28706e-09	8.48319	5.84684	0.691612	0.433912	0.339477	0.0847078	-1.97564	0.843112	0.27443	0.0653124	0.241514	1.66647	-0.283008
GT_msm_specific_GE_000016	MSMEG_2413	MSMEG_2413	COG0742L	putative methyltransferase	A0QV15		A0QV15	MSMEG_2413 MSMEI_2352	Putative methyltransferase	methyltransferase activity; nucleic acid binding; rRNA methylation	GO:0008168; GO:0003676; GO:0031167	13621	13621	5.66703	195	5.695	5.74686	5.87449	5.85551	5.85453	4.43449	6.3539	5.73391	18.4543	12.7075	5	36.9679	0.167111	0.174147	5.74226	33	0.48564	1	0.68859	15.2084	4.04618e-08	7.39295	5.68447	0.649204	0.292694	0.263465	0.261946	-1.92541	1.03116	0.0761507	0.0189756	0.0199614	1.44	-0.479414
GT_msm_specific_GE_000017	MSMEG_5138	narJ	COG2180C	nitrate reductase molybdenum cofactor assembly chaperone	A0R2J6	Two-component system;Nitrogen metabolism	A0R2J6	narJ MSMEG_5138 MSMEI_5006	Nitrate reductase delta chain NarJ3 (EC 1.7.99.4) (Nitrate reductase molybdenum cofactor assembly chaperone)	chaperone-mediated protein complex assembly; nitrate reductase activity	GO:0051131; GO:0008940	886	886	5.38949	196	5.38949	4.99991	5.45146	5.36359	5.4784	5.22765	5.3754	5.42802	5.24766	0.247747	5	36.9679	0.146906	0.151513	6.60011	33	0.138096	1	0.0472109	0.337286	0.887037	0.0520583	5.38742	0.0897397	0.713645	-0.265585	1.01382	-1.78037	-0.133931	0.45242	0.0878758	-0.0269377	0.223812	0.0760611
GT_msm_specific_GE_000017	MSMEG_5138	narJ	COG2180C	nitrate reductase molybdenum cofactor assembly chaperone	A0R2J6	Two-component system;Nitrogen metabolism	A0R2J6	narJ MSMEG_5138 MSMEI_5006	Nitrate reductase delta chain NarJ3 (EC 1.7.99.4) (Nitrate reductase molybdenum cofactor assembly chaperone)	chaperone-mediated protein complex assembly; nitrate reductase activity	GO:0051131; GO:0008940	3001	3001	5.36557	197	5.36557	4.45985	5.66546	5.20211	5.35411	5.15764	5.44139	5.3522	5.57236	1.11251	5	36.9679	0.132297	0.135147	7.39934	33	0.146641	1	0.199647	1.68183	0.163298	0.78702	5.36215	0.182141	1.66524	-0.878678	-0.0441226	-1.12282	0.435031	-0.0546521	0.463351	0.311344	0.507818	0.224071
GT_msm_specific_GE_000017	MSMEG_5138	narJ	COG2180C	nitrate reductase molybdenum cofactor assembly chaperone	A0R2J6	Two-component system;Nitrogen metabolism	A0R2J6	narJ MSMEG_5138 MSMEI_5006	Nitrate reductase delta chain NarJ3 (EC 1.7.99.4) (Nitrate reductase molybdenum cofactor assembly chaperone)	chaperone-mediated protein complex assembly; nitrate reductase activity	GO:0051131; GO:0008940	5176	5176	5.42253	198	5.42253	2.9779	5.6559	5.32542	5.39481	5.27139	5.45533	5.41146	3.57411	0.596209	5	36.9679	0.0922095	0.0902394	11.0816	33	0.0940555	1	0.166813	1.29316	0.287837	0.540853	5.41905	0.133137	1.77897	-0.703248	-0.182108	-1.10908	0.272465	-0.0569911	0.330474	0.261091	0.384505	0.200571
GT_msm_specific_GE_000017	MSMEG_5138	narJ	COG2180C	nitrate reductase molybdenum cofactor assembly chaperone	A0R2J6	Two-component system;Nitrogen metabolism	A0R2J6	narJ MSMEG_5138 MSMEI_5006	Nitrate reductase delta chain NarJ3 (EC 1.7.99.4) (Nitrate reductase molybdenum cofactor assembly chaperone)	chaperone-mediated protein complex assembly; nitrate reductase activity	GO:0051131; GO:0008940	5895	5895	5.38232	199	5.38232	4.77565	5.47427	5.33127	5.34325	5.27002	5.53004	5.34453	5.07882	0.303173	5	36.9679	0.140839	0.144717	6.91006	33	0.133653	1	0.0596937	0.430523	0.824369	0.0838782	5.38223	0.0984349	0.935083	-0.517712	-0.395992	-1.13991	1.50156	-0.383032	0.143006	0.131024	0.204251	-0.0557611
GT_msm_specific_GE_000017	MSMEG_5138	narJ	COG2180C	nitrate reductase molybdenum cofactor assembly chaperone	A0R2J6	Two-component system;Nitrogen metabolism	A0R2J6	narJ MSMEG_5138 MSMEI_5006	Nitrate reductase delta chain NarJ3 (EC 1.7.99.4) (Nitrate reductase molybdenum cofactor assembly chaperone)	chaperone-mediated protein complex assembly; nitrate reductase activity	GO:0051131; GO:0008940	7236	7236	5.43563	200	5.43563	4.37193	5.70177	5.39216	5.43985	5.35395	5.36147	5.34291	5.01427	0.642333	5	36.9679	0.129919	0.132483	7.54815	33	0.131954	1	0.128101	0.988823	0.437765	0.358759	5.43202	0.136693	1.97338	-0.29158	0.057298	-0.571096	-0.516142	-0.651859	0.309604	0.261915	0.347812	0.3403
GT_msm_specific_GE_000017	MSMEG_5138	narJ	COG2180C	nitrate reductase molybdenum cofactor assembly chaperone	A0R2J6	Two-component system;Nitrogen metabolism	A0R2J6	narJ MSMEG_5138 MSMEI_5006	Nitrate reductase delta chain NarJ3 (EC 1.7.99.4) (Nitrate reductase molybdenum cofactor assembly chaperone)	chaperone-mediated protein complex assembly; nitrate reductase activity	GO:0051131; GO:0008940	8236	8236	5.48597	201	5.48597	3.3686	5.69766	5.46525	5.47544	5.47606	5.29241	5.47841	3.91173	0.54313	5	36.9679	0.102778	0.102079	9.79637	33	0.10294	1	0.138847	1.0569	0.399691	0.398276	5.48087	0.128698	1.68444	-0.121365	-0.0421927	-0.0373881	-1.46437	-0.0191215	0.232404	0.222215	0.221596	0.405247
GT_msm_specific_GE_000017	MSMEG_5138	narJ	COG2180C	nitrate reductase molybdenum cofactor assembly chaperone	A0R2J6	Two-component system;Nitrogen metabolism	A0R2J6	narJ MSMEG_5138 MSMEI_5006	Nitrate reductase delta chain NarJ3 (EC 1.7.99.4) (Nitrate reductase molybdenum cofactor assembly chaperone)	chaperone-mediated protein complex assembly; nitrate reductase activity	GO:0051131; GO:0008940	8678	8678	5.46505	202	5.46505	5.91533	5.64953	5.44313	5.25195	5.37879	5.56047	5.47727	6.52974	0.614406	5	36.9679	0.171669	0.179253	5.57872	33	0.171835	1	0.0940934	0.715805	0.615588	0.21071	5.46019	0.138911	1.36306	-0.122841	-1.4991	-0.585982	0.721922	0.122946	0.206408	0.397587	0.270744	0.0890614
GT_msm_specific_GE_000017	MSMEG_5138	narJ	COG2180C	nitrate reductase molybdenum cofactor assembly chaperone	A0R2J6	Two-component system;Nitrogen metabolism	A0R2J6	narJ MSMEG_5138 MSMEI_5006	Nitrate reductase delta chain NarJ3 (EC 1.7.99.4) (Nitrate reductase molybdenum cofactor assembly chaperone)	chaperone-mediated protein complex assembly; nitrate reductase activity	GO:0051131; GO:0008940	9035	9035	5.57306	203	5.57306	5.04457	6.06658	5.50644	5.23293	5.3148	5.48677	5.73302	8.09872	3.05414	5	36.9679	0.148114	0.152866	6.54168	33	0.213124	1	0.377115	4.12404	0.00446777	2.34991	5.55676	0.303918	1.67751	-0.165557	-1.0655	-0.796145	-0.230279	0.579973	0.560142	0.833652	0.751789	0.579812
GT_msm_specific_GE_000017	MSMEG_5138	narJ	COG2180C	nitrate reductase molybdenum cofactor assembly chaperone	A0R2J6	Two-component system;Nitrogen metabolism	A0R2J6	narJ MSMEG_5138 MSMEI_5006	Nitrate reductase delta chain NarJ3 (EC 1.7.99.4) (Nitrate reductase molybdenum cofactor assembly chaperone)	chaperone-mediated protein complex assembly; nitrate reductase activity	GO:0051131; GO:0008940	9816	9816	5.62293	204	5.62293	13.1329	5.87981	5.69942	5.63581	5.56551	5.38249	5.53382	14.059	0.926113	5	36.9679	0.366907	0.397967	2.51277	33	0.369974	1	0.0658732	0.504821	0.770657	0.113139	5.61614	0.167797	1.57135	0.496293	0.117227	-0.301732	-1.3925	-0.490638	0.180391	0.243997	0.314297	0.497324
GT_msm_specific_GE_000017	MSMEG_5138	narJ	COG2180C	nitrate reductase molybdenum cofactor assembly chaperone	A0R2J6	Two-component system;Nitrogen metabolism	A0R2J6	narJ MSMEG_5138 MSMEI_5006	Nitrate reductase delta chain NarJ3 (EC 1.7.99.4) (Nitrate reductase molybdenum cofactor assembly chaperone)	chaperone-mediated protein complex assembly; nitrate reductase activity	GO:0051131; GO:0008940	10415	10415	5.51349	205	5.51349	5.52474	5.98442	5.48281	5.27294	5.37029	5.47189	5.43781	7.60444	2.0797	5	36.9679	0.161103	0.167416	5.97313	33	0.200117	1	0.273485	2.58183	0.0422615	1.37406	5.50336	0.248164	1.93847	-0.0828067	-0.928488	-0.536223	-0.126799	-0.264152	0.501608	0.711475	0.61413	0.512525
GT_msm_specific_GE_000017	MSMEG_5138	narJ	COG2180C	nitrate reductase molybdenum cofactor assembly chaperone	A0R2J6	Two-component system;Nitrogen metabolism	A0R2J6	narJ MSMEG_5138 MSMEI_5006	Nitrate reductase delta chain NarJ3 (EC 1.7.99.4) (Nitrate reductase molybdenum cofactor assembly chaperone)	chaperone-mediated protein complex assembly; nitrate reductase activity	GO:0051131; GO:0008940	10724	10724	5.4863	206	5.4863	5.65541	5.66886	5.46385	5.35575	5.30754	5.52513	5.55805	6.23134	0.575928	5	36.9679	0.164637	0.171376	5.83512	33	0.163983	1	0.0924244	0.699631	0.627183	0.202606	5.47986	0.133598	1.4147	-0.119882	-0.929031	-1.28988	0.338819	0.585277	0.205017	0.313118	0.361327	0.143736
GT_msm_specific_GE_000017	MSMEG_5138	narJ	COG2180C	nitrate reductase molybdenum cofactor assembly chaperone	A0R2J6	Two-component system;Nitrogen metabolism	A0R2J6	narJ MSMEG_5138 MSMEI_5006	Nitrate reductase delta chain NarJ3 (EC 1.7.99.4) (Nitrate reductase molybdenum cofactor assembly chaperone)	chaperone-mediated protein complex assembly; nitrate reductase activity	GO:0051131; GO:0008940	12423	12423	5.50717	207	5.50717	5.45273	5.68226	5.50882	5.44275	5.69805	5.31853	5.38371	6.23106	0.778327	5	36.9679	0.159155	0.165234	6.05201	33	0.163975	1	0.124911	0.978075	0.444018	0.352599	5.50569	0.156242	1.13011	0.0200561	-0.402826	1.2312	-1.19787	-0.780669	0.173437	0.239509	-0.0157948	0.363728
GT_msm_specific_GE_000017	MSMEG_5138	narJ	COG2180C	nitrate reductase molybdenum cofactor assembly chaperone	A0R2J6	Two-component system;Nitrogen metabolism	A0R2J6	narJ MSMEG_5138 MSMEI_5006	Nitrate reductase delta chain NarJ3 (EC 1.7.99.4) (Nitrate reductase molybdenum cofactor assembly chaperone)	chaperone-mediated protein complex assembly; nitrate reductase activity	GO:0051131; GO:0008940	13462	13462	5.48992	208	5.48992	4.87739	5.6172	5.44344	5.33202	5.48869	5.63693	5.41953	5.31988	0.442483	5	36.9679	0.143592	0.1478	6.76591	33	0.139997	1	0.0831754	0.616307	0.688071	0.162367	5.48964	0.118204	1.07917	-0.390838	-1.33343	-0.0079653	1.24612	-0.593052	0.17376	0.285179	0.128503	-0.0197353
GT_msm_specific_GE_000018	MSMEG_6187	nth	COG0177L	endonuclease III	A0R5G9	Base excision repair	A0R5G9	nth MSMEG_6187 MSMEI_6027	DNA-(Apurinic or apyrimidinic site) lyase / endonuclease III (EC 4.2.99.18) (Endonuclease III) (EC 4.2.99.18)	4 iron, 4 sulfur cluster binding; DNA binding; DNA-(apurinic or apyrimidinic site) lyase activity; base-excision repair; endonuclease activity; intracellular	GO:0051539; GO:0003677; GO:0003906; GO:0006284; GO:0004519; GO:0005622	374	374	8.00223	209	8.00223	4.89797	8.21593	7.81889	7.96233	7.9976	7.89022	8.10606	5.61337	0.715401	5	36.9679	0.144148	0.148423	6.73748	33	0.14772	1	0.127446	0.99259	0.435589	0.360923	7.9985	0.144319	1.50658	-1.2446	-0.25068	-0.0062596	-0.750284	0.745236	0.397047	0.253606	0.218332	0.325708
GT_msm_specific_GE_000018	MSMEG_6187	nth	COG0177L	endonuclease III	A0R5G9	Base excision repair	A0R5G9	nth MSMEG_6187 MSMEI_6027	DNA-(Apurinic or apyrimidinic site) lyase / endonuclease III (EC 4.2.99.18) (Endonuclease III) (EC 4.2.99.18)	4 iron, 4 sulfur cluster binding; DNA binding; DNA-(apurinic or apyrimidinic site) lyase activity; base-excision repair; endonuclease activity; intracellular	GO:0051539; GO:0003677; GO:0003906; GO:0006284; GO:0004519; GO:0005622	550	550	7.95715	210	7.95715	4.72787	8.21041	7.76297	8.03017	7.9433	7.79917	7.98275	5.62828	0.900405	5	36.9679	0.139547	0.143269	6.97989	33	0.148113	1	0.159979	1.29047	0.288942	0.53919	7.95479	0.163065	1.56755	-1.17639	0.462253	-0.0704952	-0.954381	0.171468	0.44744	0.180235	0.267107	0.411238
GT_msm_specific_GE_000018	MSMEG_6187	nth	COG0177L	endonuclease III	A0R5G9	Base excision repair	A0R5G9	nth MSMEG_6187 MSMEI_6027	DNA-(Apurinic or apyrimidinic site) lyase / endonuclease III (EC 4.2.99.18) (Endonuclease III) (EC 4.2.99.18)	4 iron, 4 sulfur cluster binding; DNA binding; DNA-(apurinic or apyrimidinic site) lyase activity; base-excision repair; endonuclease activity; intracellular	GO:0051539; GO:0003677; GO:0003906; GO:0006284; GO:0004519; GO:0005622	1742	1742	7.9323	211	7.9323	4.937	8.11515	7.78751	7.96827	7.91874	7.78537	8.00096	5.48915	0.552154	5	36.9679	0.145204	0.149606	6.68422	33	0.144451	1	0.10059	0.760521	0.584028	0.233566	7.92933	0.128157	1.44989	-1.10659	0.303806	-0.0826881	-1.1233	0.558883	0.327631	0.146879	0.196411	0.329772
GT_msm_specific_GE_000018	MSMEG_6187	nth	COG0177L	endonuclease III	A0R5G9	Base excision repair	A0R5G9	nth MSMEG_6187 MSMEI_6027	DNA-(Apurinic or apyrimidinic site) lyase / endonuclease III (EC 4.2.99.18) (Endonuclease III) (EC 4.2.99.18)	4 iron, 4 sulfur cluster binding; DNA binding; DNA-(apurinic or apyrimidinic site) lyase activity; base-excision repair; endonuclease activity; intracellular	GO:0051539; GO:0003677; GO:0003906; GO:0006284; GO:0004519; GO:0005622	3354	3354	7.90803	212	7.90803	4.90008	8.10881	7.78755	7.90617	7.91386	7.7698	7.94282	5.40723	0.507147	5	36.9679	0.144205	0.148487	6.73458	33	0.142296	1	0.0937905	0.703367	0.624497	0.20447	7.90484	0.122575	1.66408	-0.956859	0.010904	0.0736417	-1.10167	0.3099	0.321262	0.202639	0.194948	0.339012
GT_msm_specific_GE_000018	MSMEG_6187	nth	COG0177L	endonuclease III	A0R5G9	Base excision repair	A0R5G9	nth MSMEG_6187 MSMEI_6027	DNA-(Apurinic or apyrimidinic site) lyase / endonuclease III (EC 4.2.99.18) (Endonuclease III) (EC 4.2.99.18)	4 iron, 4 sulfur cluster binding; DNA binding; DNA-(apurinic or apyrimidinic site) lyase activity; base-excision repair; endonuclease activity; intracellular	GO:0051539; GO:0003677; GO:0003906; GO:0006284; GO:0004519; GO:0005622	4254	4254	7.91187	213	7.91187	4.5793	8.11671	7.75009	7.95965	7.93298	7.72112	7.97326	5.3173	0.738005	5	36.9679	0.135528	0.138767	7.20634	33	0.139929	1	0.138793	1.08908	0.382619	0.417233	7.90897	0.148974	1.39448	-1.0665	0.340237	0.161168	-1.26095	0.431575	0.366623	0.157055	0.183731	0.395591
GT_msm_specific_GE_000018	MSMEG_6187	nth	COG0177L	endonuclease III	A0R5G9	Base excision repair	A0R5G9	nth MSMEG_6187 MSMEI_6027	DNA-(Apurinic or apyrimidinic site) lyase / endonuclease III (EC 4.2.99.18) (Endonuclease III) (EC 4.2.99.18)	4 iron, 4 sulfur cluster binding; DNA binding; DNA-(apurinic or apyrimidinic site) lyase activity; base-excision repair; endonuclease activity; intracellular	GO:0051539; GO:0003677; GO:0003906; GO:0006284; GO:0004519; GO:0005622	5925	5925	7.9125	214	7.9125	4.64905	8.13583	7.71516	7.94553	7.90654	7.80605	7.95456	5.35792	0.708874	5	36.9679	0.137415	0.14088	7.09823	33	0.140998	1	0.132304	1.03173	0.413459	0.383568	7.91061	0.143545	1.56896	-1.36162	0.24328	-0.0283653	-0.72844	0.306184	0.420671	0.190295	0.229288	0.329781
GT_msm_specific_GE_000018	MSMEG_6187	nth	COG0177L	endonuclease III	A0R5G9	Base excision repair	A0R5G9	nth MSMEG_6187 MSMEI_6027	DNA-(Apurinic or apyrimidinic site) lyase / endonuclease III (EC 4.2.99.18) (Endonuclease III) (EC 4.2.99.18)	4 iron, 4 sulfur cluster binding; DNA binding; DNA-(apurinic or apyrimidinic site) lyase activity; base-excision repair; endonuclease activity; intracellular	GO:0051539; GO:0003677; GO:0003906; GO:0006284; GO:0004519; GO:0005622	7177	7177	8.04637	215	8.04637	5.03894	8.23198	7.84594	8.17038	8.06634	7.87111	8.08798	5.85238	0.813437	5	36.9679	0.147962	0.152695	6.54899	33	0.15401	1	0.138992	1.09952	0.377206	0.423421	8.04562	0.156744	1.18893	-1.27392	0.795947	0.132195	-1.11336	0.270207	0.386037	0.0615972	0.165637	0.36087
GT_msm_specific_GE_000018	MSMEG_6187	nth	COG0177L	endonuclease III	A0R5G9	Base excision repair	A0R5G9	nth MSMEG_6187 MSMEI_6027	DNA-(Apurinic or apyrimidinic site) lyase / endonuclease III (EC 4.2.99.18) (Endonuclease III) (EC 4.2.99.18)	4 iron, 4 sulfur cluster binding; DNA binding; DNA-(apurinic or apyrimidinic site) lyase activity; base-excision repair; endonuclease activity; intracellular	GO:0051539; GO:0003677; GO:0003906; GO:0006284; GO:0004519; GO:0005622	7374	7374	7.88341	216	7.88341	4.88985	8.1058	7.716	7.9328	7.86728	7.72617	7.9347	5.61518	0.72533	5	36.9679	0.143929	0.148177	6.74867	33	0.147768	1	0.129173	1.0079	0.426827	0.369748	7.88046	0.146618	1.53691	-1.12167	0.356973	-0.0898692	-1.05232	0.369974	0.389795	0.173	0.238515	0.379627
GT_msm_specific_GE_000018	MSMEG_6187	nth	COG0177L	endonuclease III	A0R5G9	Base excision repair	A0R5G9	nth MSMEG_6187 MSMEI_6027	DNA-(Apurinic or apyrimidinic site) lyase / endonuclease III (EC 4.2.99.18) (Endonuclease III) (EC 4.2.99.18)	4 iron, 4 sulfur cluster binding; DNA binding; DNA-(apurinic or apyrimidinic site) lyase activity; base-excision repair; endonuclease activity; intracellular	GO:0051539; GO:0003677; GO:0003906; GO:0006284; GO:0004519; GO:0005622	8868	8868	7.89452	217	7.89452	4.98315	8.12833	7.73922	7.89254	7.81313	7.74889	8.01228	5.79875	0.815598	5	36.9679	0.146452	0.151005	6.62232	33	0.152599	1	0.140651	1.11381	0.369904	0.431911	7.88906	0.155121	1.54246	-0.966019	0.0224333	-0.489503	-0.903663	0.79429	0.389117	0.235788	0.3152	0.379445
GT_msm_specific_GE_000018	MSMEG_6187	nth	COG0177L	endonuclease III	A0R5G9	Base excision repair	A0R5G9	nth MSMEG_6187 MSMEI_6027	DNA-(Apurinic or apyrimidinic site) lyase / endonuclease III (EC 4.2.99.18) (Endonuclease III) (EC 4.2.99.18)	4 iron, 4 sulfur cluster binding; DNA binding; DNA-(apurinic or apyrimidinic site) lyase activity; base-excision repair; endonuclease activity; intracellular	GO:0051539; GO:0003677; GO:0003906; GO:0006284; GO:0004519; GO:0005622	9469	9469	8.04019	218	8.04019	5.12664	8.2636	7.83889	8.09404	8.03935	7.88054	8.10945	5.96358	0.83694	5	36.9679	0.150334	0.155353	6.43696	33	0.156936	1	0.140342	1.11344	0.370089	0.431694	8.03765	0.157213	1.43725	-1.26422	0.358707	0.0108369	-0.999327	0.456753	0.424706	0.169561	0.224251	0.383061
GT_msm_specific_GE_000018	MSMEG_6187	nth	COG0177L	endonuclease III	A0R5G9	Base excision repair	A0R5G9	nth MSMEG_6187 MSMEI_6027	DNA-(Apurinic or apyrimidinic site) lyase / endonuclease III (EC 4.2.99.18) (Endonuclease III) (EC 4.2.99.18)	4 iron, 4 sulfur cluster binding; DNA binding; DNA-(apurinic or apyrimidinic site) lyase activity; base-excision repair; endonuclease activity; intracellular	GO:0051539; GO:0003677; GO:0003906; GO:0006284; GO:0004519; GO:0005622	10206	10206	8.04556	219	8.04556	4.96079	8.24822	7.87401	8.05039	8.08095	7.86653	8.13345	5.70835	0.747553	5	36.9679	0.145848	0.150327	6.65216	33	0.15022	1	0.130958	1.02511	0.417136	0.379722	8.04226	0.149325	1.37926	-1.12675	0.0544689	0.259142	-1.17684	0.610723	0.37421	0.197824	0.167262	0.381689
GT_msm_specific_GE_000018	MSMEG_6187	nth	COG0177L	endonuclease III	A0R5G9	Base excision repair	A0R5G9	nth MSMEG_6187 MSMEI_6027	DNA-(Apurinic or apyrimidinic site) lyase / endonuclease III (EC 4.2.99.18) (Endonuclease III) (EC 4.2.99.18)	4 iron, 4 sulfur cluster binding; DNA binding; DNA-(apurinic or apyrimidinic site) lyase activity; base-excision repair; endonuclease activity; intracellular	GO:0051539; GO:0003677; GO:0003906; GO:0006284; GO:0004519; GO:0005622	10594	10594	7.92836	220	7.92836	4.83861	8.16835	7.72715	7.9492	7.947	7.7277	8.02775	5.84059	1.00198	5	36.9679	0.142542	0.146624	6.82015	33	0.1537	1	0.171555	1.40588	0.244844	0.611111	7.92453	0.172578	1.41285	-1.14367	0.142965	0.130239	-1.1405	0.598112	0.4412	0.219155	0.221351	0.440652
GT_msm_specific_GE_000018	MSMEG_6187	nth	COG0177L	endonuclease III	A0R5G9	Base excision repair	A0R5G9	nth MSMEG_6187 MSMEI_6027	DNA-(Apurinic or apyrimidinic site) lyase / endonuclease III (EC 4.2.99.18) (Endonuclease III) (EC 4.2.99.18)	4 iron, 4 sulfur cluster binding; DNA binding; DNA-(apurinic or apyrimidinic site) lyase activity; base-excision repair; endonuclease activity; intracellular	GO:0051539; GO:0003677; GO:0003906; GO:0006284; GO:0004519; GO:0005622	14022	14022	7.87399	221	7.87399	5.97795	8.06244	7.70921	7.82651	7.98866	7.69343	7.94748	6.74245	0.764502	5	36.9679	0.173362	0.18115	5.52029	33	0.177433	1	0.113386	0.88197	0.502819	0.298589	7.87129	0.152334	1.25482	-1.06395	-0.293957	0.770474	-1.16756	0.500179	0.353229	0.235932	0.0737828	0.369013
GT_msm_specific_GE_000019	MSMEG_3660	MSMEG_3660		hypothetical protein	A0QYH5		A0QYH5	MSMEG_3660	Uncharacterized protein	oxidoreductase activity	GO:0016491	1401	1401	6.23206	222	6.23206	9.37145	5.37189	8.79527	4.95391	5.97289	5.21108	6.72185	78.6796	69.3081	5	36.9679	0.265158	0.283983	3.52133	33	2.07052	1	0.880891	52.2768	8.8818e-16	15.0515	6.17115	1.43323	-0.557661	1.83091	-0.849293	-0.13833	-0.669864	0.38424	-3.42338	0.417977	-0.600998	0.160814
GT_msm_specific_GE_000019	MSMEG_3660	MSMEG_3660		hypothetical protein	A0QYH5		A0QYH5	MSMEG_3660	Uncharacterized protein	oxidoreductase activity	GO:0016491	1574	1574	6.26262	223	6.26262	10.4642	5.28192	8.89056	4.99242	5.9472	5.23539	6.85496	84.6037	74.1395	5	36.9679	0.294717	0.317097	3.15361	33	2.22641	1	0.876315	50.3123	1.7764e-15	14.7505	6.20041	1.48078	-0.62027	1.81671	-0.815779	-0.170999	-0.651693	0.442032	-3.60864	0.289507	-0.665272	0.0465307
GT_msm_specific_GE_000019	MSMEG_3660	MSMEG_3660		hypothetical protein	A0QYH5		A0QYH5	MSMEG_3660	Uncharacterized protein	oxidoreductase activity	GO:0016491	2908	2908	6.36773	224	6.36773	8.68566	5.602	8.95721	5.19755	6.03343	5.15492	6.87305	79.2273	70.5416	5	36.9679	0.246607	0.263202	3.79936	33	2.08493	1	0.89037	57.2097	2.2204e-16	15.6536	6.30303	1.44734	-0.484354	1.83384	-0.763799	-0.186269	-0.793253	0.393838	-3.35521	0.404453	-0.43143	0.447082
GT_msm_specific_GE_000019	MSMEG_3660	MSMEG_3660		hypothetical protein	A0QYH5		A0QYH5	MSMEG_3660	Uncharacterized protein	oxidoreductase activity	GO:0016491	3490	3490	6.36119	225	6.36119	8.46231	5.62254	8.93861	5.10395	6.10617	5.12945	6.8744	79.6039	71.1415	5	36.9679	0.240565	0.256434	3.89965	33	2.09484	1	0.893695	59.1453	1.1102e-16	15.9546	6.29585	1.45529	-0.462666	1.81597	-0.819015	-0.13034	-0.801493	0.397548	-3.31606	0.518589	-0.48363	0.49309
GT_msm_specific_GE_000019	MSMEG_3660	MSMEG_3660		hypothetical protein	A0QYH5		A0QYH5	MSMEG_3660	Uncharacterized protein	oxidoreductase activity	GO:0016491	4336	4336	6.25291	226	6.25291	8.00274	5.42829	8.8996	4.82998	6.03747	5.06693	6.8517	85.1736	77.1709	5	36.9679	0.228134	0.242507	4.12359	33	2.24141	1	0.906042	67.654	0	32	6.18566	1.51619	-0.499523	1.78998	-0.89414	-0.0977421	-0.73786	0.439286	-3.47131	0.598313	-0.609175	0.361362
GT_msm_specific_GE_000019	MSMEG_3660	MSMEG_3660		hypothetical protein	A0QYH5		A0QYH5	MSMEG_3660	Uncharacterized protein	oxidoreductase activity	GO:0016491	6057	6057	6.3216	227	6.3216	9.58812	5.62876	8.86296	5.08459	5.98893	5.18544	6.79239	77.2999	67.7117	5	36.9679	0.271019	0.290549	3.44176	33	2.03421	1	0.875962	49.9683	1.8874e-15	14.7241	6.25718	1.41894	-0.442879	1.83642	-0.826383	-0.189046	-0.755307	0.377192	-3.2342	0.544171	-0.360174	0.443318
GT_msm_specific_GE_000019	MSMEG_3660	MSMEG_3660		hypothetical protein	A0QYH5		A0QYH5	MSMEG_3660	Uncharacterized protein	oxidoreductase activity	GO:0016491	6838	6838	6.43541	228	6.43541	8.05128	5.69987	9.04079	5.13281	6.19195	5.17142	6.97418	81.5086	73.4573	5	36.9679	0.229447	0.243978	4.09873	33	2.14496	1	0.901222	64.0299	0	32	6.3685	1.4796	-0.451899	1.80608	-0.83515	-0.119326	-0.809058	0.409351	-3.34092	0.56706	-0.492076	0.528455
GT_msm_specific_GE_000019	MSMEG_3660	MSMEG_3660		hypothetical protein	A0QYH5		A0QYH5	MSMEG_3660	Uncharacterized protein	oxidoreductase activity	GO:0016491	9330	9330	6.26056	229	6.26056	9.03318	5.46215	8.861	4.95986	5.91836	5.18791	6.78615	80.5222	71.489	5	36.9679	0.256008	0.273733	3.6532	33	2.119	1	0.887818	55.8491	3.3307e-16	15.4775	6.19591	1.45674	-0.503695	1.8295	-0.848504	-0.190526	-0.691953	0.40518	-3.39885	0.502297	-0.456204	0.274243
GT_msm_specific_GE_000019	MSMEG_3660	MSMEG_3660		hypothetical protein	A0QYH5		A0QYH5	MSMEG_3660	Uncharacterized protein	oxidoreductase activity	GO:0016491	9331	9331	6.27106	230	6.27106	8.81618	5.52303	8.82538	4.96882	6.00693	5.15139	6.76706	78.2425	69.4263	5	36.9679	0.250138	0.267157	3.74312	33	2.05901	1	0.887322	55.5104	3.3307e-16	15.4775	6.20711	1.437	-0.476041	1.82205	-0.861714	-0.139298	-0.734664	0.38967	-3.30235	0.554211	-0.483899	0.37164
GT_msm_specific_GE_000019	MSMEG_3660	MSMEG_3660		hypothetical protein	A0QYH5		A0QYH5	MSMEG_3660	Uncharacterized protein	oxidoreductase activity	GO:0016491	9714	9714	6.52749	231	6.52749	7.28626	5.87683	9.04514	5.27783	6.25729	5.27104	7.04021	75.7398	68.4535	5	36.9679	0.208753	0.220796	4.52907	33	1.99315	1	0.903799	65.5834	0	32	6.46139	1.42912	-0.409037	1.80793	-0.828175	-0.142817	-0.832924	0.405021	-3.16831	0.598998	-0.380459	0.605786
GT_msm_specific_GE_000019	MSMEG_3660	MSMEG_3660		hypothetical protein	A0QYH5		A0QYH5	MSMEG_3660	Uncharacterized protein	oxidoreductase activity	GO:0016491	10504	10504	6.34385	232	6.34385	8.86676	5.55473	8.85356	5.32298	6.12073	5.09806	6.75737	74.377	65.5102	5	36.9679	0.251506	0.26869	3.72177	33	1.95729	1	0.880786	52.0944	9.992e-16	15.0003	6.28457	1.39393	-0.523585	1.84298	-0.689843	-0.117536	-0.851197	0.33918	-3.29883	0.231753	-0.566004	0.456669
GT_msm_specific_GE_000019	MSMEG_3660	MSMEG_3660		hypothetical protein	A0QYH5		A0QYH5	MSMEG_3660	Uncharacterized protein	oxidoreductase activity	GO:0016491	14228	14228	6.47574	233	6.47574	10.3421	5.74866	8.92486	5.1196	6.382	5.43652	6.88721	74.7824	64.4403	5	36.9679	0.291414	0.313396	3.19085	33	1.96796	1	0.861705	44.226	1.3323e-14	13.8754	6.41648	1.38585	-0.481878	1.80999	-0.935794	-0.0248792	-0.707113	0.33967	-3.1762	0.629061	-0.633334	0.312143
GT_msm_specific_GE_000019	MSMEG_3660	MSMEG_3660		hypothetical protein	A0QYH5		A0QYH5	MSMEG_3660	Uncharacterized protein	oxidoreductase activity	GO:0016491	14581	14581	6.24866	234	6.24866	8.32847	5.45219	8.85543	5.00757	6.02558	4.98005	6.78072	81.514	73.1855	5	36.9679	0.236945	0.252378	3.96231	33	2.1451	1	0.897828	61.7743	1.1102e-16	15.9546	6.18359	1.47558	-0.495667	1.8107	-0.796987	-0.107083	-0.815635	0.404671	-3.40324	0.444624	-0.573388	0.47214
GT_msm_specific_GE_000020	MSMEG_5424	MSMEG_5424	COG1309K	transcriptional regulator, TetR family protein	A0R3C6		A0R3C6	MSMEG_5424	Transcriptional regulator, TetR family protein	DNA binding; regulation of transcription, DNA-dependent; transcription, DNA-dependent	GO:0003677; GO:0006355; GO:0006351	597	597	8.13975	235	8.13975	4.02396	8.19336	8.10364	8.2112	7.80341	8.48593	8.05256	5.53486	1.5109	5	36.9679	0.120506	0.121938	8.20088	33	0.145654	1	0.272979	2.5076	0.0472442	1.32565	8.14168	0.223531	0.231198	-0.170208	0.310979	-1.51332	1.54005	-0.398696	0.0897269	-0.0178335	0.389956	-0.29257
GT_msm_specific_GE_000020	MSMEG_5424	MSMEG_5424	COG1309K	transcriptional regulator, TetR family protein	A0R3C6		A0R3C6	MSMEG_5424	Transcriptional regulator, TetR family protein	DNA binding; regulation of transcription, DNA-dependent; transcription, DNA-dependent	GO:0003677; GO:0006355; GO:0006351	1844	1844	8.15249	236	8.15249	3.23241	8.2293	8.14426	8.22714	7.73321	8.53014	8.05561	5.28382	2.05141	5	36.9679	0.0990941	0.0979518	10.2091	33	0.139048	1	0.388244	4.14033	0.00436687	2.35983	8.15328	0.260515	0.291812	-0.0346005	0.283516	-1.61246	1.44662	-0.374883	0.0850353	0.0021613	0.496091	-0.300843
GT_msm_specific_GE_000020	MSMEG_5424	MSMEG_5424	COG1309K	transcriptional regulator, TetR family protein	A0R3C6		A0R3C6	MSMEG_5424	Transcriptional regulator, TetR family protein	DNA binding; regulation of transcription, DNA-dependent; transcription, DNA-dependent	GO:0003677; GO:0006355; GO:0006351	3022	3022	8.12811	237	8.12811	3.53883	8.19387	8.12878	8.22721	7.70276	8.48741	8.03333	5.55105	2.01222	5	36.9679	0.107383	0.107237	9.32511	33	0.14608	1	0.362493	3.74774	0.00761618	2.11826	8.12889	0.258127	0.251743	-0.0004224	0.380871	-1.65088	1.38892	-0.370229	0.0650907	-0.0333313	0.491118	-0.293535
GT_msm_specific_GE_000020	MSMEG_5424	MSMEG_5424	COG1309K	transcriptional regulator, TetR family protein	A0R3C6		A0R3C6	MSMEG_5424	Transcriptional regulator, TetR family protein	DNA binding; regulation of transcription, DNA-dependent; transcription, DNA-dependent	GO:0003677; GO:0006355; GO:0006351	3755	3755	8.13201	238	8.13201	3.16076	8.22793	8.12276	8.2009	7.73439	8.4846	8.0249	5.02908	1.86832	5	36.9679	0.0971559	0.0957806	10.4405	33	0.132344	1	0.371503	3.84602	0.00661889	2.17921	8.13258	0.248163	0.384225	-0.039569	0.2753	-1.60456	1.4185	-0.433898	0.10517	0.0270314	0.493543	-0.256669
GT_msm_specific_GE_000020	MSMEG_5424	MSMEG_5424	COG1309K	transcriptional regulator, TetR family protein	A0R3C6		A0R3C6	MSMEG_5424	Transcriptional regulator, TetR family protein	DNA binding; regulation of transcription, DNA-dependent; transcription, DNA-dependent	GO:0003677; GO:0006355; GO:0006351	4470	4470	8.19246	239	8.19246	3.52719	8.275	8.16808	8.27836	7.77189	8.5681	8.09916	5.59212	2.06493	5	36.9679	0.107068	0.106885	9.35588	33	0.147161	1	0.369257	3.85722	0.00651417	2.18614	8.19343	0.261329	0.312137	-0.0970105	0.324975	-1.61306	1.43369	-0.360726	0.106922	-0.003355	0.50311	-0.293093
GT_msm_specific_GE_000020	MSMEG_5424	MSMEG_5424	COG1309K	transcriptional regulator, TetR family protein	A0R3C6		A0R3C6	MSMEG_5424	Transcriptional regulator, TetR family protein	DNA binding; regulation of transcription, DNA-dependent; transcription, DNA-dependent	GO:0003677; GO:0006355; GO:0006351	5907	5907	8.06914	240	8.06914	3.74305	8.1066	8.07903	8.16813	7.68403	8.41249	7.97272	5.47461	1.73156	5	36.9679	0.112907	0.113426	8.81634	33	0.144069	1	0.316289	3.06722	0.0205053	1.68813	8.0705	0.239492	0.150746	0.0356153	0.40763	-1.6137	1.42798	-0.408272	0.027573	-0.0615215	0.422571	-0.305887
GT_msm_specific_GE_000020	MSMEG_5424	MSMEG_5424	COG1309K	transcriptional regulator, TetR family protein	A0R3C6		A0R3C6	MSMEG_5424	Transcriptional regulator, TetR family protein	DNA binding; regulation of transcription, DNA-dependent; transcription, DNA-dependent	GO:0003677; GO:0006355; GO:0006351	8276	8276	8.07033	241	8.07033	3.32446	8.15489	8.0268	8.15499	7.64851	8.45415	7.9893	5.4282	2.10373	5	36.9679	0.101584	0.100741	9.92642	33	0.142847	1	0.387557	4.14186	0.00435755	2.36076	8.07144	0.263823	0.316312	-0.169198	0.316668	-1.60307	1.45062	-0.311333	0.128089	-9.3884e-05	0.506376	-0.299256
GT_msm_specific_GE_000020	MSMEG_5424	MSMEG_5424	COG1309K	transcriptional regulator, TetR family protein	A0R3C6		A0R3C6	MSMEG_5424	Transcriptional regulator, TetR family protein	DNA binding; regulation of transcription, DNA-dependent; transcription, DNA-dependent	GO:0003677; GO:0006355; GO:0006351	9724	9724	8.25572	242	8.25572	3.68971	8.3109	8.25197	8.35566	7.88894	8.58001	8.15502	5.28018	1.59046	5	36.9679	0.111464	0.111809	8.94379	33	0.138952	1	0.301214	2.85376	0.0281438	1.55062	8.25709	0.229289	0.234703	-0.0222939	0.429924	-1.60558	1.40838	-0.445135	0.0589265	-0.044762	0.421956	-0.269111
GT_msm_specific_GE_000020	MSMEG_5424	MSMEG_5424	COG1309K	transcriptional regulator, TetR family protein	A0R3C6		A0R3C6	MSMEG_5424	Transcriptional regulator, TetR family protein	DNA binding; regulation of transcription, DNA-dependent; transcription, DNA-dependent	GO:0003677; GO:0006355; GO:0006351	11749	11749	8.14942	243	8.14942	3.44726	8.19303	8.15495	8.23639	7.78708	8.51368	8.02407	5.2	1.75274	5	36.9679	0.104906	0.104462	9.57283	33	0.136842	1	0.337066	3.34155	0.013704	1.86315	8.15153	0.240481	0.172554	0.0142038	0.352875	-1.51552	1.50591	-0.530022	0.0380801	-0.0433639	0.405951	-0.320647
GT_msm_specific_GE_000020	MSMEG_5424	MSMEG_5424	COG1309K	transcriptional regulator, TetR family protein	A0R3C6		A0R3C6	MSMEG_5424	Transcriptional regulator, TetR family protein	DNA binding; regulation of transcription, DNA-dependent; transcription, DNA-dependent	GO:0003677; GO:0006355; GO:0006351	11753	11753	8.15898	244	8.15898	3.57807	8.18696	8.15881	8.24379	7.7594	8.54602	8.06925	5.53983	1.96176	5	36.9679	0.108444	0.108426	9.22285	33	0.145785	1	0.354119	3.61801	0.00917616	2.03734	8.1607	0.255135	0.102915	-0.0074238	0.325638	-1.5729	1.51023	-0.358461	0.0281513	-0.0568244	0.42756	-0.359057
GT_msm_specific_GE_000020	MSMEG_5424	MSMEG_5424	COG1309K	transcriptional regulator, TetR family protein	A0R3C6		A0R3C6	MSMEG_5424	Transcriptional regulator, TetR family protein	DNA binding; regulation of transcription, DNA-dependent; transcription, DNA-dependent	GO:0003677; GO:0006355; GO:0006351	12445	12445	8.27794	245	8.27794	54.5952	9.19563	8.08743	8.17126	7.71659	8.43356	7.98995	63.4292	8.83393	5	36.9679	1.48848	1.6544	0.604448	33	1.66919	1	0.139272	1.18697	0.334302	0.475861	8.26574	0.512093	1.81586	-0.348199	-0.184487	-1.07236	0.327721	-0.53854	1.1082	1.02436	1.47904	0.762067
GT_msm_specific_GE_000020	MSMEG_5424	MSMEG_5424	COG1309K	transcriptional regulator, TetR family protein	A0R3C6		A0R3C6	MSMEG_5424	Transcriptional regulator, TetR family protein	DNA binding; regulation of transcription, DNA-dependent; transcription, DNA-dependent	GO:0003677; GO:0006355; GO:0006351	12485	12485	8.13408	246	8.13408	3.43076	8.20274	8.11201	8.19406	7.7225	8.52268	8.05578	5.45415	2.02339	5	36.9679	0.10446	0.103962	9.61886	33	0.14353	1	0.370982	3.87402	0.00636038	2.19652	8.13496	0.258974	0.261707	-0.0886097	0.228203	-1.59269	1.49714	-0.305755	0.090723	0.00867654	0.480241	-0.319946
GT_msm_specific_GE_000020	MSMEG_5424	MSMEG_5424	COG1309K	transcriptional regulator, TetR family protein	A0R3C6		A0R3C6	MSMEG_5424	Transcriptional regulator, TetR family protein	DNA binding; regulation of transcription, DNA-dependent; transcription, DNA-dependent	GO:0003677; GO:0006355; GO:0006351	13344	13344	8.13379	247	8.13379	3.35315	8.20217	8.1513	8.2186	7.72377	8.45974	8.04724	5.12976	1.77661	5	36.9679	0.10236	0.101611	9.84148	33	0.134994	1	0.346333	3.47128	0.0113454	1.94518	8.1338	0.242496	0.281923	0.0721544	0.349685	-1.69088	1.34408	-0.356961	0.0508681	-0.0164322	0.478397	-0.257568
GT_msm_specific_GE_000021	MSMEG_2610	MSMEG_2610	COG1122P	cobalt transport protein ATP-binding subunit	A0QVK9	ABC transporters	A0QVK9	MSMEG_2610 MSMEI_2548	Cobalt ABC transporter, ATPase subunit (Cobalt transport protein ATP-binding subunit)	ATP binding; ATP catabolic process; ATPase activity	GO:0005524; GO:0006200; GO:0016887	1678	1678	6.8795	248	6.8795	1.46349	6.88737	6.85313	6.98386	6.5315	6.91468	7.07669	2.54035	1.07686	5	36.9679	0.0512441	0.0443483	22.5488	33	0.0668513	1	0.423901	4.20285	0.00400106	2.39783	6.87454	0.185861	0.0690492	-0.115204	0.588192	-1.84564	0.215971	1.08763	0.0342455	-0.0964885	0.355867	-0.027307
GT_msm_specific_GE_000021	MSMEG_2610	MSMEG_2610	COG1122P	cobalt transport protein ATP-binding subunit	A0QVK9	ABC transporters	A0QVK9	MSMEG_2610 MSMEI_2548	Cobalt ABC transporter, ATPase subunit (Cobalt transport protein ATP-binding subunit)	ATP binding; ATP catabolic process; ATPase activity	GO:0005524; GO:0006200; GO:0016887	3117	3117	6.95636	249	6.95636	3.17247	7.12757	6.91527	7.05267	6.48031	6.95251	7.15502	5.08122	1.90875	5	36.9679	0.0974728	0.0961356	10.402	33	0.133716	1	0.375647	3.91647	0.00598811	2.22271	6.94723	0.247338	0.729152	-0.129203	0.426323	-1.88776	0.0213549	0.840129	0.212303	0.0749009	0.647259	0.175065
GT_msm_specific_GE_000021	MSMEG_2610	MSMEG_2610	COG1122P	cobalt transport protein ATP-binding subunit	A0QVK9	ABC transporters	A0QVK9	MSMEG_2610 MSMEI_2548	Cobalt ABC transporter, ATPase subunit (Cobalt transport protein ATP-binding subunit)	ATP binding; ATP catabolic process; ATPase activity	GO:0005524; GO:0006200; GO:0016887	5035	5035	6.85756	250	6.85756	2.06888	6.91955	6.88796	6.99659	6.41534	6.88844	6.99856	3.53645	1.46757	5	36.9679	0.0676199	0.0626932	15.9507	33	0.0930644	1	0.414984	4.34064	0.00330296	2.4811	6.85107	0.219196	0.312402	0.168289	0.663845	-1.98786	0.170481	0.672848	0.0315889	-0.0770349	0.504209	0.0311085
GT_msm_specific_GE_000021	MSMEG_2610	MSMEG_2610	COG1122P	cobalt transport protein ATP-binding subunit	A0QVK9	ABC transporters	A0QVK9	MSMEG_2610 MSMEI_2548	Cobalt ABC transporter, ATPase subunit (Cobalt transport protein ATP-binding subunit)	ATP binding; ATP catabolic process; ATPase activity	GO:0005524; GO:0006200; GO:0016887	5629	5629	6.90737	251	6.90737	1.66983	6.96454	6.95925	7.061	6.49504	6.88219	7.04163	3.00321	1.33338	5	36.9679	0.0568256	0.050601	19.7625	33	0.079032	1	0.443985	4.69289	0.0020369	2.69103	6.90061	0.208786	0.306194	0.280876	0.768201	-1.94248	-0.0882137	0.675426	0.00528608	-0.0964608	0.469493	0.0823468
GT_msm_specific_GE_000021	MSMEG_2610	MSMEG_2610	COG1122P	cobalt transport protein ATP-binding subunit	A0QVK9	ABC transporters	A0QVK9	MSMEG_2610 MSMEI_2548	Cobalt ABC transporter, ATPase subunit (Cobalt transport protein ATP-binding subunit)	ATP binding; ATP catabolic process; ATPase activity	GO:0005524; GO:0006200; GO:0016887	6427	6427	6.88122	252	6.88122	1.57382	6.91632	6.8767	7.09802	6.4704	6.89677	7.00359	2.98354	1.40972	5	36.9679	0.0542285	0.0476916	20.968	33	0.0785142	1	0.472498	5.19916	0.00103437	2.98533	6.87697	0.215471	0.182643	-0.0012575	1.02592	-1.88688	0.0919111	0.587673	0.0396253	-0.181701	0.445924	0.0195501
GT_msm_specific_GE_000021	MSMEG_2610	MSMEG_2610	COG1122P	cobalt transport protein ATP-binding subunit	A0QVK9	ABC transporters	A0QVK9	MSMEG_2610 MSMEI_2548	Cobalt ABC transporter, ATPase subunit (Cobalt transport protein ATP-binding subunit)	ATP binding; ATP catabolic process; ATPase activity	GO:0005524; GO:0006200; GO:0016887	6554	6554	6.87733	253	6.87733	1.88393	6.86585	6.86679	7.02471	6.54052	6.84984	7.08528	3.00383	1.1199	5	36.9679	0.062617	0.0570887	17.5166	33	0.0790482	1	0.372825	3.57699	0.00973549	2.01164	6.87217	0.189337	-0.0333541	-0.0283899	0.805673	-1.7516	-0.117929	1.1256	-0.0009399	-0.158859	0.325327	0.0160131
GT_msm_specific_GE_000021	MSMEG_2610	MSMEG_2610	COG1122P	cobalt transport protein ATP-binding subunit	A0QVK9	ABC transporters	A0QVK9	MSMEG_2610 MSMEI_2548	Cobalt ABC transporter, ATPase subunit (Cobalt transport protein ATP-binding subunit)	ATP binding; ATP catabolic process; ATPase activity	GO:0005524; GO:0006200; GO:0016887	6804	6804	6.87928	254	6.87928	1.90116	6.92785	6.86436	7.04408	6.47417	6.8913	7.04131	3.25148	1.35033	5	36.9679	0.063083	0.0576108	17.3579	33	0.0855654	1	0.415296	4.28111	0.00358757	2.4452	6.87384	0.209796	0.2574	-0.045205	0.811444	-1.90504	0.0831862	0.798218	0.0634852	-0.116236	0.453672	0.0365492
GT_msm_specific_GE_000021	MSMEG_2610	MSMEG_2610	COG1122P	cobalt transport protein ATP-binding subunit	A0QVK9	ABC transporters	A0QVK9	MSMEG_2610 MSMEI_2548	Cobalt ABC transporter, ATPase subunit (Cobalt transport protein ATP-binding subunit)	ATP binding; ATP catabolic process; ATPase activity	GO:0005524; GO:0006200; GO:0016887	8763	8763	6.91396	255	6.91396	1.52159	6.91563	6.82593	7.13672	6.513	6.98605	7.09129	3.08949	1.5679	5	36.9679	0.0528156	0.0461088	21.6878	33	0.0813024	1	0.507494	5.93725	0.00039915	3.39887	6.91144	0.225719	0.0185737	-0.378819	0.998051	-1.76518	0.330553	0.796821	0.0896991	-0.221086	0.402627	-0.0704195
GT_msm_specific_GE_000021	MSMEG_2610	MSMEG_2610	COG1122P	cobalt transport protein ATP-binding subunit	A0QVK9	ABC transporters	A0QVK9	MSMEG_2610 MSMEI_2548	Cobalt ABC transporter, ATPase subunit (Cobalt transport protein ATP-binding subunit)	ATP binding; ATP catabolic process; ATPase activity	GO:0005524; GO:0006200; GO:0016887	10146	10146	6.90201	256	6.90201	1.25383	6.93218	6.88532	7.00401	6.50442	6.93062	7.11738	2.60265	1.34882	5	36.9679	0.0455727	0.037995	26.3193	33	0.0684909	1	0.518248	5.91943	0.00040823	3.38909	6.89565	0.20815	0.175468	-0.0496298	0.520552	-1.8796	0.168	1.06521	0.0468542	-0.0718293	0.427762	0.00155437
GT_msm_specific_GE_000021	MSMEG_2610	MSMEG_2610	COG1122P	cobalt transport protein ATP-binding subunit	A0QVK9	ABC transporters	A0QVK9	MSMEG_2610 MSMEI_2548	Cobalt ABC transporter, ATPase subunit (Cobalt transport protein ATP-binding subunit)	ATP binding; ATP catabolic process; ATPase activity	GO:0005524; GO:0006200; GO:0016887	11871	11871	6.87647	257	6.87647	1.63041	6.93185	6.86606	7.0711	6.4927	6.91758	6.95839	2.8207	1.19029	5	36.9679	0.0557592	0.0494064	20.2403	33	0.074229	1	0.421984	4.26939	0.00364655	2.43812	6.87295	0.198323	0.29702	-0.0347265	0.99915	-1.9173	0.225042	0.430812	0.065793	-0.139248	0.43915	0.014275
GT_msm_specific_GE_000021	MSMEG_2610	MSMEG_2610	COG1122P	cobalt transport protein ATP-binding subunit	A0QVK9	ABC transporters	A0QVK9	MSMEG_2610 MSMEI_2548	Cobalt ABC transporter, ATPase subunit (Cobalt transport protein ATP-binding subunit)	ATP binding; ATP catabolic process; ATPase activity	GO:0005524; GO:0006200; GO:0016887	13958	13958	6.93685	258	6.93685	1.84234	6.92379	6.94273	7.13936	6.5798	6.96533	7.05212	2.9526	1.11026	5	36.9679	0.061492	0.0558284	17.912	33	0.0777	1	0.376028	3.61108	0.00926827	2.033	6.93385	0.191176	-0.0526563	0.0464304	1.07495	-1.85196	0.164628	0.618615	-0.018943	-0.21557	0.343984	-0.0415394
GT_msm_specific_GE_000021	MSMEG_2610	MSMEG_2610	COG1122P	cobalt transport protein ATP-binding subunit	A0QVK9	ABC transporters	A0QVK9	MSMEG_2610 MSMEI_2548	Cobalt ABC transporter, ATPase subunit (Cobalt transport protein ATP-binding subunit)	ATP binding; ATP catabolic process; ATPase activity	GO:0005524; GO:0006200; GO:0016887	14454	14454	6.90425	259	6.90425	2.07086	6.89178	6.88298	7.11668	6.55708	6.89629	7.06028	3.23985	1.16899	5	36.9679	0.0676735	0.0627532	15.9354	33	0.0852592	1	0.360817	3.4548	0.0116201	1.93479	6.90085	0.195245	-0.0464296	-0.0915135	1.10544	-1.76072	-0.0233475	0.816567	0.00880243	-0.224898	0.334707	-0.0045067
GT_msm_specific_GE_000021	MSMEG_2610	MSMEG_2610	COG1122P	cobalt transport protein ATP-binding subunit	A0QVK9	ABC transporters	A0QVK9	MSMEG_2610 MSMEI_2548	Cobalt ABC transporter, ATPase subunit (Cobalt transport protein ATP-binding subunit)	ATP binding; ATP catabolic process; ATPase activity	GO:0005524; GO:0006200; GO:0016887	14465	14465	6.90861	260	6.90861	2.0107	6.88254	6.86503	7.09283	6.63461	6.94542	7.02368	2.78365	0.772948	5	36.9679	0.0660463	0.0609303	16.4122	33	0.0732539	1	0.277674	2.34062	0.0607374	1.21654	6.90735	0.158857	-0.1562	-0.266399	1.16757	-1.71689	0.239616	0.732301	0.0175058	-0.210291	0.247928	-0.0628784
GT_msm_specific_GE_000022	MSMEG_0739	MSMEG_0739	COG0566J	spou rRNA methylase family protein	A0QQF7		A0QQF7	MSMEG_0739 MSMEI_0723	Spou rRNA methylase family protein (TRNA/rRNA methyltransferase (SpoU))	RNA binding; RNA methylation; RNA methyltransferase activity; RNA processing	GO:0003723; GO:0001510; GO:0008173; GO:0006396	2136	2136	6.66283	261	6.66283	1.96926	6.5277	6.28943	6.40564	7.15706	7.19862	6.50893	6.82378	4.85453	5	36.9679	0.0649252	0.0596744	16.7576	33	0.179573	1	0.711413	14.9542	4.9486e-08	7.30552	6.68123	0.394164	-0.389517	-0.994007	-0.699168	1.20718	1.31264	-0.437129	0.238268	0.122053	-0.629363	-0.670928
GT_msm_specific_GE_000022	MSMEG_0739	MSMEG_0739	COG0566J	spou rRNA methylase family protein	A0QQF7		A0QQF7	MSMEG_0739 MSMEI_0723	Spou rRNA methylase family protein (TRNA/rRNA methyltransferase (SpoU))	RNA binding; RNA methylation; RNA methyltransferase activity; RNA processing	GO:0003723; GO:0001510; GO:0008173; GO:0006396	3718	3718	6.69586	262	6.69586	2.04067	6.51758	6.32848	6.55329	7.16693	7.1987	6.52893	6.37349	4.33283	5	36.9679	0.0668568	0.0618384	16.1712	33	0.167724	1	0.67982	12.9615	2.59662e-07	6.58559	6.71565	0.37077	-0.534228	-1.04424	-0.437898	1.21715	1.30282	-0.503609	0.189095	-0.0357163	-0.649358	-0.681122
GT_msm_specific_GE_000022	MSMEG_0739	MSMEG_0739	COG0566J	spou rRNA methylase family protein	A0QQF7		A0QQF7	MSMEG_0739 MSMEI_0723	Spou rRNA methylase family protein (TRNA/rRNA methyltransferase (SpoU))	RNA binding; RNA methylation; RNA methyltransferase activity; RNA processing	GO:0003723; GO:0001510; GO:0008173; GO:0006396	4077	4077	6.66607	263	6.66607	1.95869	6.51874	6.33464	6.46519	7.10505	7.19744	6.48528	6.20085	4.24217	5	36.9679	0.0646392	0.0593541	16.848	33	0.16318	1	0.684126	13.1257	2.25247e-07	6.64734	6.68439	0.368141	-0.449972	-0.950049	-0.595419	1.14267	1.39363	-0.540854	0.184099	0.0535451	-0.586316	-0.678706
GT_msm_specific_GE_000022	MSMEG_0739	MSMEG_0739	COG0566J	spou rRNA methylase family protein	A0QQF7		A0QQF7	MSMEG_0739 MSMEI_0723	Spou rRNA methylase family protein (TRNA/rRNA methyltransferase (SpoU))	RNA binding; RNA methylation; RNA methyltransferase activity; RNA processing	GO:0003723; GO:0001510; GO:0008173; GO:0006396	4534	4534	6.67799	264	6.67799	2.05305	6.46087	6.35691	6.42911	7.22158	7.22035	6.49872	7.23915	5.18609	5	36.9679	0.0671919	0.0622137	16.0736	33	0.190504	1	0.716396	15.4367	3.38296e-08	7.4707	6.69792	0.407816	-0.581271	-0.836188	-0.659166	1.28404	1.28104	-0.488455	0.103959	0.0317668	-0.760703	-0.759482
GT_msm_specific_GE_000022	MSMEG_0739	MSMEG_0739	COG0566J	spou rRNA methylase family protein	A0QQF7		A0QQF7	MSMEG_0739 MSMEI_0723	Spou rRNA methylase family protein (TRNA/rRNA methyltransferase (SpoU))	RNA binding; RNA methylation; RNA methyltransferase activity; RNA processing	GO:0003723; GO:0001510; GO:0008173; GO:0006396	5230	5230	6.66041	265	6.66041	2.38378	6.51762	6.36212	6.4105	7.12323	7.16805	6.4839	6.5736	4.18982	5	36.9679	0.0761382	0.0722357	13.8436	33	0.172989	1	0.637371	11.0058	1.54122e-06	5.81213	6.67757	0.36691	-0.435945	-0.859748	-0.727884	1.21464	1.33679	-0.527849	0.155498	0.107116	-0.605616	-0.650433
GT_msm_specific_GE_000022	MSMEG_0739	MSMEG_0739	COG0566J	spou rRNA methylase family protein	A0QQF7		A0QQF7	MSMEG_0739 MSMEI_0723	Spou rRNA methylase family protein (TRNA/rRNA methyltransferase (SpoU))	RNA binding; RNA methylation; RNA methyltransferase activity; RNA processing	GO:0003723; GO:0001510; GO:0008173; GO:0006396	6533	6533	6.75511	266	6.75511	2.81279	6.7214	6.41753	6.49459	7.22643	7.24107	6.52916	7.13287	4.32008	5	36.9679	0.0877432	0.085236	11.7321	33	0.187707	1	0.605658	9.84711	4.8141e-06	5.31748	6.7717	0.371664	-0.135317	-0.952928	-0.745587	1.22352	1.26289	-0.652569	0.303877	0.226815	-0.50503	-0.519662
GT_msm_specific_GE_000022	MSMEG_0739	MSMEG_0739	COG0566J	spou rRNA methylase family protein	A0QQF7		A0QQF7	MSMEG_0739 MSMEI_0723	Spou rRNA methylase family protein (TRNA/rRNA methyltransferase (SpoU))	RNA binding; RNA methylation; RNA methyltransferase activity; RNA processing	GO:0003723; GO:0001510; GO:0008173; GO:0006396	8971	8971	6.79266	267	6.79266	1.98445	6.61119	6.46914	6.50232	7.3008	7.23907	6.72833	6.22733	4.24288	5	36.9679	0.0653362	0.0601348	16.6293	33	0.163877	1	0.681332	12.9878	2.53787e-07	6.59553	6.80847	0.36933	-0.534178	-0.918789	-0.82895	1.33302	1.16589	-0.216992	0.142048	0.108868	-0.689611	-0.627888
GT_msm_specific_GE_000022	MSMEG_0739	MSMEG_0739	COG0566J	spou rRNA methylase family protein	A0QQF7		A0QQF7	MSMEG_0739 MSMEI_0723	Spou rRNA methylase family protein (TRNA/rRNA methyltransferase (SpoU))	RNA binding; RNA methylation; RNA methyltransferase activity; RNA processing	GO:0003723; GO:0001510; GO:0008173; GO:0006396	9636	9636	6.81879	268	6.81879	2.46578	6.62693	6.52943	6.57767	7.28359	7.27332	6.71867	6.2644	3.79862	5	36.9679	0.0783565	0.0747207	13.3832	33	0.164853	1	0.606381	9.69573	5.61499e-06	5.25065	6.83493	0.349221	-0.595627	-0.874811	-0.736686	1.28474	1.25532	-0.332935	0.0974972	0.0492607	-0.656664	-0.64639
GT_msm_specific_GE_000022	MSMEG_0739	MSMEG_0739	COG0566J	spou rRNA methylase family protein	A0QQF7		A0QQF7	MSMEG_0739 MSMEI_0723	Spou rRNA methylase family protein (TRNA/rRNA methyltransferase (SpoU))	RNA binding; RNA methylation; RNA methyltransferase activity; RNA processing	GO:0003723; GO:0001510; GO:0008173; GO:0006396	10222	10222	6.74403	269	6.74403	2.38977	6.62709	6.38205	6.52046	7.22712	7.22935	6.58452	6.69419	4.30441	5	36.9679	0.0763003	0.0724173	13.8089	33	0.176163	1	0.643008	11.2828	1.18532e-06	5.92616	6.76176	0.370717	-0.363284	-1.02427	-0.650904	1.25528	1.2613	-0.478123	0.24504	0.106626	-0.600031	-0.602262
GT_msm_specific_GE_000022	MSMEG_0739	MSMEG_0739	COG0566J	spou rRNA methylase family protein	A0QQF7		A0QQF7	MSMEG_0739 MSMEI_0723	Spou rRNA methylase family protein (TRNA/rRNA methyltransferase (SpoU))	RNA binding; RNA methylation; RNA methyltransferase activity; RNA processing	GO:0003723; GO:0001510; GO:0008173; GO:0006396	10981	10981	6.67056	270	6.67056	1.86078	6.50165	6.31346	6.46863	7.23775	7.19208	6.43647	7.14348	5.2827	5	36.9679	0.061991	0.0563874	17.7345	33	0.187986	1	0.739513	17.0434	1.00468e-08	7.99797	6.69167	0.41052	-0.462891	-0.921303	-0.543308	1.3302	1.21896	-0.621656	0.188188	0.0330127	-0.736101	-0.690432
GT_msm_specific_GE_000022	MSMEG_0739	MSMEG_0739	COG0566J	spou rRNA methylase family protein	A0QQF7		A0QQF7	MSMEG_0739 MSMEI_0723	Spou rRNA methylase family protein (TRNA/rRNA methyltransferase (SpoU))	RNA binding; RNA methylation; RNA methyltransferase activity; RNA processing	GO:0003723; GO:0001510; GO:0008173; GO:0006396	12285	12285	6.62889	271	6.62889	1.83698	6.52021	6.27581	6.42884	7.08409	7.13483	6.43832	6.06576	4.22879	5	36.9679	0.0613469	0.0556659	17.9643	33	0.159625	1	0.697157	13.7865	1.28433e-07	6.89132	6.64702	0.367159	-0.345383	-1.01103	-0.594234	1.19042	1.32862	-0.568399	0.244398	0.0913679	-0.563883	-0.614626
GT_msm_specific_GE_000022	MSMEG_0739	MSMEG_0739	COG0566J	spou rRNA methylase family protein	A0QQF7		A0QQF7	MSMEG_0739 MSMEI_0723	Spou rRNA methylase family protein (TRNA/rRNA methyltransferase (SpoU))	RNA binding; RNA methylation; RNA methyltransferase activity; RNA processing	GO:0003723; GO:0001510; GO:0008173; GO:0006396	13643	13643	6.67707	272	6.67707	2.25128	6.51172	6.3211	6.50722	7.16208	7.19246	6.48647	6.76218	4.5109	5	36.9679	0.072554	0.0682205	14.6583	33	0.177952	1	0.667078	12.4346	4.12846e-07	6.38421	6.69684	0.378878	-0.488613	-0.991713	-0.500479	1.22793	1.30811	-0.555244	0.190613	0.00449547	-0.650361	-0.68074
GT_msm_specific_GE_000022	MSMEG_0739	MSMEG_0739	COG0566J	spou rRNA methylase family protein	A0QQF7		A0QQF7	MSMEG_0739 MSMEI_0723	Spou rRNA methylase family protein (TRNA/rRNA methyltransferase (SpoU))	RNA binding; RNA methylation; RNA methyltransferase activity; RNA processing	GO:0003723; GO:0001510; GO:0008173; GO:0006396	13719	13719	6.71533	273	6.71533	1.63545	6.56373	6.36633	6.53909	7.26039	7.15643	6.52175	6.04755	4.4121	5	36.9679	0.0558955	0.049559	20.178	33	0.159146	1	0.729569	15.787	2.57871e-08	7.5886	6.73462	0.374898	-0.455837	-0.982365	-0.521562	1.40243	1.12514	-0.567804	0.197394	0.0246401	-0.69666	-0.592704
GT_msm_specific_GE_000023	MSMEG_0405	MSMEG_0405	COG4941K	extra cytoplasmic sigma factor	Q3L888		Q3L888	ecf MSMEG_0405 MSMEI_0395	Extra cytoplasmic sigma factor	DNA binding; DNA-dependent transcription, initiation; sequence-specific DNA binding transcription factor activity; sigma factor activity	GO:0003677; GO:0006352; GO:0003700; GO:0016987	1093	1093	5.69779	274	5.69779	6.34336	5.41485	5.5818	5.77977	6.06107	6.13592	5.33955	9.88016	3.5368	5	36.9679	0.183247	0.192223	5.20229	33	0.260004	1	0.35797	3.86015	0.0064871	2.18795	5.71883	0.331613	-0.916664	-0.413195	0.183779	1.03205	1.25776	-1.14373	-0.166957	-0.364921	-0.64622	-0.721069
GT_msm_specific_GE_000023	MSMEG_0405	MSMEG_0405	COG4941K	extra cytoplasmic sigma factor	Q3L888		Q3L888	ecf MSMEG_0405 MSMEI_0395	Extra cytoplasmic sigma factor	DNA binding; DNA-dependent transcription, initiation; sequence-specific DNA binding transcription factor activity; sigma factor activity	GO:0003677; GO:0006352; GO:0003700; GO:0016987	1964	1964	5.63231	275	5.63231	8.88491	5.43124	5.45468	5.68555	6.01327	6.13017	5.21209	12.9999	4.11494	5	36.9679	0.251997	0.26924	3.71416	33	0.342101	1	0.316538	3.26587	0.0153083	1.81507	5.6545	0.358174	-0.623332	-0.557894	0.0866814	1.00166	1.32806	-1.23517	-0.0234382	-0.254308	-0.582028	-0.698936
GT_msm_specific_GE_000023	MSMEG_0405	MSMEG_0405	COG4941K	extra cytoplasmic sigma factor	Q3L888		Q3L888	ecf MSMEG_0405 MSMEI_0395	Extra cytoplasmic sigma factor	DNA binding; DNA-dependent transcription, initiation; sequence-specific DNA binding transcription factor activity; sigma factor activity	GO:0003677; GO:0006352; GO:0003700; GO:0016987	2211	2211	5.53296	276	5.53388	9.22938	5.19925	5.48114	5.58234	6.02139	5.9922	5.06898	14.246	5.01664	5	36.9679	0.261315	0.279678	3.57554	33	0.374895	1	0.352143	3.83953	0.00668038	2.1752	5.55755	0.394359	-0.908555	-0.193764	0.0628594	1.17619	1.10216	-1.23889	-0.281884	-0.383086	-0.822137	-0.792946
GT_msm_specific_GE_000023	MSMEG_0405	MSMEG_0405	COG4941K	extra cytoplasmic sigma factor	Q3L888		Q3L888	ecf MSMEG_0405 MSMEI_0395	Extra cytoplasmic sigma factor	DNA binding; DNA-dependent transcription, initiation; sequence-specific DNA binding transcription factor activity; sigma factor activity	GO:0003677; GO:0006352; GO:0003700; GO:0016987	2509	2509	5.72886	277	5.72886	7.54125	5.38972	5.5143	5.81986	6.14576	6.23473	5.41359	11.9924	4.45111	5	36.9679	0.21565	0.228523	4.37594	33	0.315588	1	0.371162	4.12808	0.00444253	2.35237	5.75299	0.372813	-0.974409	-0.640242	0.17935	1.05353	1.29217	-0.910398	-0.124582	-0.430137	-0.756041	-0.845012
GT_msm_specific_GE_000023	MSMEG_0405	MSMEG_0405	COG4941K	extra cytoplasmic sigma factor	Q3L888		Q3L888	ecf MSMEG_0405 MSMEI_0395	Extra cytoplasmic sigma factor	DNA binding; DNA-dependent transcription, initiation; sequence-specific DNA binding transcription factor activity; sigma factor activity	GO:0003677; GO:0006352; GO:0003700; GO:0016987	2712	2712	5.53818	278	5.54484	10.2984	5.38111	5.31385	5.51409	6.00395	6.09872	5.09762	15.3707	5.07233	5	36.9679	0.290233	0.312073	3.20438	33	0.404493	1	0.329999	3.49535	0.0109561	1.96035	5.56822	0.398851	-0.469124	-0.637772	-0.135731	1.09246	1.33007	-1.17991	0.0672656	-0.132974	-0.622841	-0.717612
GT_msm_specific_GE_000023	MSMEG_0405	MSMEG_0405	COG4941K	extra cytoplasmic sigma factor	Q3L888		Q3L888	ecf MSMEG_0405 MSMEI_0395	Extra cytoplasmic sigma factor	DNA binding; DNA-dependent transcription, initiation; sequence-specific DNA binding transcription factor activity; sigma factor activity	GO:0003677; GO:0006352; GO:0003700; GO:0016987	3864	3864	5.60799	279	5.60799	6.95515	5.3103	5.56823	5.66359	6.04131	6.06276	5.13656	11.5283	4.57315	5	36.9679	0.199796	0.210762	4.74468	33	0.303377	1	0.396689	4.57782	0.00238277	2.62292	5.63046	0.376056	-0.851357	-0.165482	0.088093	1.09253	1.14958	-1.31336	-0.257927	-0.353285	-0.731009	-0.752462
GT_msm_specific_GE_000023	MSMEG_0405	MSMEG_0405	COG4941K	extra cytoplasmic sigma factor	Q3L888		Q3L888	ecf MSMEG_0405 MSMEI_0395	Extra cytoplasmic sigma factor	DNA binding; DNA-dependent transcription, initiation; sequence-specific DNA binding transcription factor activity; sigma factor activity	GO:0003677; GO:0006352; GO:0003700; GO:0016987	4678	4678	5.62041	280	5.62041	6.35723	5.31513	5.52246	5.63913	5.97415	6.14635	5.25356	10.4314	4.07415	5	36.9679	0.183622	0.192643	5.19094	33	0.27451	1	0.390567	4.43754	0.00288888	2.53927	5.6418	0.356853	-0.915398	-0.334418	-0.0074685	0.931334	1.4139	-1.08796	-0.207324	-0.323997	-0.659011	-0.831218
GT_msm_specific_GE_000023	MSMEG_0405	MSMEG_0405	COG4941K	extra cytoplasmic sigma factor	Q3L888		Q3L888	ecf MSMEG_0405 MSMEI_0395	Extra cytoplasmic sigma factor	DNA binding; DNA-dependent transcription, initiation; sequence-specific DNA binding transcription factor activity; sigma factor activity	GO:0003677; GO:0006352; GO:0003700; GO:0016987	5436	5436	5.66296	281	5.66296	8.14477	5.35391	5.59129	5.56071	6.07776	6.22835	5.29118	12.83	4.6852	5	36.9679	0.231976	0.246811	4.05168	33	0.337631	1	0.365176	4.03938	0.00503266	2.2982	5.68387	0.3843	-0.858596	-0.240891	-0.320467	1.02497	1.41682	-1.02183	-0.237384	-0.206803	-0.723853	-0.874443
GT_msm_specific_GE_000023	MSMEG_0405	MSMEG_0405	COG4941K	extra cytoplasmic sigma factor	Q3L888		Q3L888	ecf MSMEG_0405 MSMEI_0395	Extra cytoplasmic sigma factor	DNA binding; DNA-dependent transcription, initiation; sequence-specific DNA binding transcription factor activity; sigma factor activity	GO:0003677; GO:0006352; GO:0003700; GO:0016987	5953	5953	5.84741	282	5.84741	5.48779	5.55463	5.68564	5.91704	6.1966	6.31124	5.54541	8.96101	3.47322	5	36.9679	0.160103	0.166297	6.01335	33	0.235816	1	0.387593	4.33873	0.00331173	2.47995	5.86843	0.329354	-0.952774	-0.554984	0.14759	0.996419	1.34451	-0.980757	-0.131014	-0.36241	-0.641975	-0.756619
GT_msm_specific_GE_000023	MSMEG_0405	MSMEG_0405	COG4941K	extra cytoplasmic sigma factor	Q3L888		Q3L888	ecf MSMEG_0405 MSMEI_0395	Extra cytoplasmic sigma factor	DNA binding; DNA-dependent transcription, initiation; sequence-specific DNA binding transcription factor activity; sigma factor activity	GO:0003677; GO:0006352; GO:0003700; GO:0016987	6612	6612	5.87624	283	5.87624	4.35537	5.66733	5.69877	5.82221	6.31431	6.28506	5.58304	7.65488	3.29951	5	36.9679	0.129471	0.131981	7.57686	33	0.201444	1	0.431034	5.09693	0.00118413	2.9266	5.89512	0.322778	-0.70572	-0.608313	-0.225893	1.29871	1.20807	-0.966854	-0.0314408	-0.154878	-0.646986	-0.61773
GT_msm_specific_GE_000023	MSMEG_0405	MSMEG_0405	COG4941K	extra cytoplasmic sigma factor	Q3L888		Q3L888	ecf MSMEG_0405 MSMEI_0395	Extra cytoplasmic sigma factor	DNA binding; DNA-dependent transcription, initiation; sequence-specific DNA binding transcription factor activity; sigma factor activity	GO:0003677; GO:0006352; GO:0003700; GO:0016987	6615	6615	5.86988	284	5.86988	4.41876	5.64285	5.72144	5.87109	6.22139	6.35243	5.5294	7.8838	3.46504	5	36.9679	0.131186	0.133902	7.46815	33	0.207468	1	0.439514	5.28265	0.00092679	3.03302	5.88977	0.329712	-0.748898	-0.510526	-0.0566389	1.00581	1.40323	-1.09298	-0.0785939	-0.228246	-0.578549	-0.70958
GT_msm_specific_GE_000023	MSMEG_0405	MSMEG_0405	COG4941K	extra cytoplasmic sigma factor	Q3L888		Q3L888	ecf MSMEG_0405 MSMEI_0395	Extra cytoplasmic sigma factor	DNA binding; DNA-dependent transcription, initiation; sequence-specific DNA binding transcription factor activity; sigma factor activity	GO:0003677; GO:0006352; GO:0003700; GO:0016987	7123	7123	5.70526	285	5.70526	8.55233	5.41469	5.55212	5.75295	5.96052	6.20705	5.45921	11.6466	3.0943	5	36.9679	0.243001	0.259162	3.8586	33	0.30649	1	0.265682	2.54674	0.0445468	1.35118	5.72442	0.31159	-0.994024	-0.55299	0.0915441	0.757723	1.54891	-0.851162	-0.137422	-0.338252	-0.545827	-0.792353
GT_msm_specific_GE_000023	MSMEG_0405	MSMEG_0405	COG4941K	extra cytoplasmic sigma factor	Q3L888		Q3L888	ecf MSMEG_0405 MSMEI_0395	Extra cytoplasmic sigma factor	DNA binding; DNA-dependent transcription, initiation; sequence-specific DNA binding transcription factor activity; sigma factor activity	GO:0003677; GO:0006352; GO:0003700; GO:0016987	14368	14368	5.71394	286	5.71394	8.74362	5.32554	5.73064	5.77052	6.14215	6.25791	5.20384	14.5178	5.77417	5	36.9679	0.248175	0.264958	3.77418	33	0.382047	1	0.397731	4.65331	0.00214955	2.66765	5.73843	0.421949	-0.97853	-0.0184658	0.076038	0.956799	1.23113	-1.26697	-0.405099	-0.444974	-0.816611	-0.932365
GT_msm_specific_GE_000024	MSMEG_5887	MSMEG_5887		intersectin-EH binding protein Ibp1	A0R4M5		A0R4M5	MSMEG_5887	Intersectin-EH binding protein Ibp1			3840	3840	7.91599	287	7.91599	48.778	7.74973	7.41845	7.59718	8.97351	8.55628	7.39776	62.3639	13.586	5	36.9679	1.33112	1.47812	0.676535	33	1.64116	1	0.21785	2.04128	0.0953453	1.0207	7.94882	0.658367	-0.302403	-0.805577	-0.534109	1.55641	0.922685	-0.837004	0.331273	0.152548	-1.22378	-0.806558
GT_msm_specific_GE_000024	MSMEG_5887	MSMEG_5887		intersectin-EH binding protein Ibp1	A0R4M5		A0R4M5	MSMEG_5887	Intersectin-EH binding protein Ibp1			3889	3889	7.75815	288	7.75815	5.28731	7.77767	7.49477	7.59182	7.71424	8.62511	7.43912	11.1754	5.88804	5	36.9679	0.15468	0.160222	6.24135	33	0.294088	1	0.526877	7.61318	5.32683e-05	4.27353	7.77379	0.436184	0.00890913	-0.639688	-0.417185	-0.136526	1.95175	-0.767264	0.282908	0.185856	0.0634368	-0.847439
GT_msm_specific_GE_000024	MSMEG_5887	MSMEG_5887		intersectin-EH binding protein Ibp1	A0R4M5		A0R4M5	MSMEG_5887	Intersectin-EH binding protein Ibp1			8500	8500	7.81262	289	7.81262	5.6	7.82329	7.51152	7.66346	7.85926	8.62041	7.49854	10.9877	5.38767	5	36.9679	0.163139	0.169697	5.89285	33	0.289149	1	0.490337	6.60501	0.0001747	3.7577	7.82941	0.415856	-0.0147183	-0.764434	-0.399064	0.0717781	1.90209	-0.795655	0.311774	0.159832	-0.03597	-0.797117
GT_msm_specific_GE_000024	MSMEG_5887	MSMEG_5887		intersectin-EH binding protein Ibp1	A0R4M5		A0R4M5	MSMEG_5887	Intersectin-EH binding protein Ibp1			10978	10978	7.86835	290	7.86835	42.4774	7.73277	8.33483	7.55253	7.70827	8.52826	7.37969	49.166	6.68856	5	36.9679	1.16069	1.28719	0.776884	33	1.29384	1	0.13604	1.15251	0.350695	0.45507	7.87273	0.455086	-0.307532	1.01543	-0.70359	-0.361369	1.44046	-1.0834	-0.60206	0.180241	0.0245007	-0.795488
GT_msm_specific_GE_000024	MSMEG_5887	MSMEG_5887		intersectin-EH binding protein Ibp1	A0R4M5		A0R4M5	MSMEG_5887	Intersectin-EH binding protein Ibp1			11292	11292	7.73285	291	7.73285	4.97346	7.76925	7.45812	7.62957	7.69377	8.59417	7.35494	11.0352	6.06173	5	36.9679	0.14619	0.150711	6.63522	33	0.2904	1	0.549309	8.29294	2.48377e-05	4.60489	7.74997	0.440892	0.0437182	-0.66196	-0.273082	-0.127462	1.91476	-0.895974	0.311128	0.139675	0.0754717	-0.824927
GT_msm_specific_GE_000024	MSMEG_5887	MSMEG_5887		intersectin-EH binding protein Ibp1	A0R4M5		A0R4M5	MSMEG_5887	Intersectin-EH binding protein Ibp1			11862	11862	7.75392	292	7.75392	5.51394	7.79611	7.48532	7.59113	7.76534	8.58904	7.39422	11.2814	5.7675	5	36.9679	0.160811	0.167089	5.98483	33	0.29688	1	0.511238	7.17303	8.871e-05	4.05203	7.7702	0.430297	0.060231	-0.662033	-0.416134	-0.0112897	1.90298	-0.873756	0.310788	0.204978	0.0307751	-0.792929
GT_msm_specific_GE_000024	MSMEG_5887	MSMEG_5887		intersectin-EH binding protein Ibp1	A0R4M5		A0R4M5	MSMEG_5887	Intersectin-EH binding protein Ibp1			12280	12280	7.8177	293	7.8177	22.087	8.38509	7.43904	7.53923	7.70159	8.51216	7.37192	30.175	8.08806	5	36.9679	0.609119	0.669302	1.49409	33	0.794079	1	0.268038	2.65566	0.0378336	1.42212	7.82484	0.4974	1.12636	-0.775624	-0.574208	-0.247783	1.38183	-0.910577	0.946045	0.84586	0.683497	-0.127075
GT_msm_specific_GE_000024	MSMEG_5887	MSMEG_5887		intersectin-EH binding protein Ibp1	A0R4M5		A0R4M5	MSMEG_5887	Intersectin-EH binding protein Ibp1			13673	13673	7.74846	294	7.74846	4.37262	7.72852	7.48609	7.65612	7.75145	8.55804	7.41343	9.62666	5.25404	5	36.9679	0.129937	0.132504	7.54696	33	0.253333	1	0.54578	8.08703	3.12e-05	4.50585	7.76561	0.410771	-0.0902964	-0.680465	-0.266543	-0.0344623	1.92912	-0.857357	0.242424	0.072397	-0.022935	-0.829519
GT_msm_specific_GE_000024	MSMEG_5887	MSMEG_5887		intersectin-EH binding protein Ibp1	A0R4M5		A0R4M5	MSMEG_5887	Intersectin-EH binding protein Ibp1			14244	14244	7.76256	295	7.76256	5.82407	7.74052	7.51703	7.59526	7.82092	8.57467	7.42741	11.1813	5.35722	5	36.9679	0.1692	0.176487	5.66614	33	0.294244	1	0.479123	6.33241	0.00024382	3.61292	7.7793	0.415292	-0.0933812	-0.631544	-0.443166	0.100219	1.91521	-0.847334	0.223495	0.145263	-0.0804006	-0.834151
GT_msm_specific_GE_000024	MSMEG_5887	MSMEG_5887		intersectin-EH binding protein Ibp1	A0R4M5		A0R4M5	MSMEG_5887	Intersectin-EH binding protein Ibp1			14302	14302	7.77434	296	7.77434	5.2639	7.78667	7.48376	7.59297	7.78901	8.62973	7.46226	11.1266	5.86268	5	36.9679	0.154047	0.159512	6.26912	33	0.292805	1	0.526908	7.61156	5.33674e-05	4.27272	7.79073	0.434781	-0.0093391	-0.706036	-0.454855	-0.0039641	1.9297	-0.755503	0.30291	0.193702	-0.0023369	-0.843055
GT_msm_specific_GE_000024	MSMEG_5887	MSMEG_5887		intersectin-EH binding protein Ibp1	A0R4M5		A0R4M5	MSMEG_5887	Intersectin-EH binding protein Ibp1			15011	15011	7.71414	297	7.71414	4.85289	7.77604	7.4193	7.52942	7.7331	8.54896	7.37359	10.6885	5.83558	5	36.9679	0.142929	0.147057	6.80007	33	0.281275	1	0.545969	8.1657	2.85874e-05	4.54383	7.73007	0.432809	0.106216	-0.718036	-0.46359	0.00701223	1.89204	-0.823637	0.356743	0.246617	0.0429361	-0.772919
GT_msm_specific_GE_000024	MSMEG_5887	MSMEG_5887		intersectin-EH binding protein Ibp1	A0R4M5		A0R4M5	MSMEG_5887	Intersectin-EH binding protein Ibp1			15452	15452	7.73673	298	7.73673	5.40088	7.78619	7.41265	7.62454	7.7042	8.55714	7.43218	10.9227	5.52182	5	36.9679	0.157752	0.163663	6.11011	33	0.28744	1	0.505536	7.00062	0.00010871	3.96372	7.75282	0.420804	0.0793129	-0.808366	-0.304843	-0.11553	1.91139	-0.761959	0.373539	0.161654	0.0819907	-0.770944
GT_msm_specific_GE_000024	MSMEG_5887	MSMEG_5887		intersectin-EH binding protein Ibp1	A0R4M5		A0R4M5	MSMEG_5887	Intersectin-EH binding protein Ibp1			15655	15655	7.69039	299	7.69039	5.21998	7.70947	7.4423	7.49394	7.6113	8.54052	7.42687	10.7449	5.5249	5	36.9679	0.152859	0.158181	6.32187	33	0.28276	1	0.514189	7.22876	8.31021e-05	4.08039	7.70407	0.423746	0.0127572	-0.617742	-0.495879	-0.218927	1.97395	-0.65416	0.267171	0.215532	0.0981752	-0.831047
GT_msm_specific_GE_000025	MSMEG_4949	MSMEG_4949	COG2890J	modification methylase, HemK family protein	A0R213		A0R213	prmC MSMEG_4949 MSMEI_4821	Release factor glutamine methyltransferase (RF MTase) (EC 2.1.1.n16) (N5-glutamine methyltransferase PrmC) (Protein-(glutamine-N5) MTase PrmC) (Protein-glutamine N-methyltransferase PrmC)	nucleic acid binding; protein methyltransferase activity	GO:0003676; GO:0008276	1302	1302	7.55068	300	7.55068	7.43415	7.45591	7.43969	7.82279	7.70996	7.94535	7.04839	10.8804	3.44621	5	36.9679	0.212753	0.225277	4.43897	33	0.286325	1	0.316737	3.23963	0.0159084	1.79837	7.57035	0.324484	-0.352672	-0.402661	0.777984	0.430246	1.15568	-1.60858	0.0162204	-0.36688	-0.254044	-0.489436
GT_msm_specific_GE_000025	MSMEG_4949	MSMEG_4949	COG2890J	modification methylase, HemK family protein	A0R213		A0R213	prmC MSMEG_4949 MSMEI_4821	Release factor glutamine methyltransferase (RF MTase) (EC 2.1.1.n16) (N5-glutamine methyltransferase PrmC) (Protein-(glutamine-N5) MTase PrmC) (Protein-glutamine N-methyltransferase PrmC)	nucleic acid binding; protein methyltransferase activity	GO:0003676; GO:0008276	1463	1463	7.52155	301	7.52155	8.58692	7.47319	7.26888	7.80229	7.7281	7.91974	7.06359	12.1985	3.61153	5	36.9679	0.243936	0.26021	3.84305	33	0.321012	1	0.296065	2.96105	0.0239956	1.61987	7.54263	0.332647	-0.208758	-0.822954	0.780582	0.557564	1.13365	-1.44008	0.20431	-0.329101	-0.254915	-0.446547
GT_msm_specific_GE_000025	MSMEG_4949	MSMEG_4949	COG2890J	modification methylase, HemK family protein	A0R213		A0R213	prmC MSMEG_4949 MSMEI_4821	Release factor glutamine methyltransferase (RF MTase) (EC 2.1.1.n16) (N5-glutamine methyltransferase PrmC) (Protein-(glutamine-N5) MTase PrmC) (Protein-glutamine N-methyltransferase PrmC)	nucleic acid binding; protein methyltransferase activity	GO:0003676; GO:0008276	2232	2232	7.54077	302	7.54077	8.74071	7.48692	7.28958	7.76353	7.75652	7.94303	7.12512	11.9599	3.21924	5	36.9679	0.248096	0.26487	3.77544	33	0.314736	1	0.269168	2.59515	0.041425	1.38274	7.56078	0.314434	-0.2349	-0.862529	0.644791	0.622502	1.21568	-1.38554	0.197348	-0.276605	-0.269596	-0.456111
GT_msm_specific_GE_000025	MSMEG_4949	MSMEG_4949	COG2890J	modification methylase, HemK family protein	A0R213		A0R213	prmC MSMEG_4949 MSMEI_4821	Release factor glutamine methyltransferase (RF MTase) (EC 2.1.1.n16) (N5-glutamine methyltransferase PrmC) (Protein-(glutamine-N5) MTase PrmC) (Protein-glutamine N-methyltransferase PrmC)	nucleic acid binding; protein methyltransferase activity	GO:0003676; GO:0008276	2331	2331	7.48514	303	7.48514	6.66294	7.4537	7.2503	7.68818	7.6922	7.93405	7.01513	10.316	3.65307	5	36.9679	0.191891	0.201907	4.95277	33	0.271474	1	0.354117	3.80743	0.00699328	2.15532	7.50559	0.334712	-0.155044	-0.762714	0.545508	0.557503	1.28009	-1.46534	0.203394	-0.234483	-0.238498	-0.480355
GT_msm_specific_GE_000025	MSMEG_4949	MSMEG_4949	COG2890J	modification methylase, HemK family protein	A0R213		A0R213	prmC MSMEG_4949 MSMEI_4821	Release factor glutamine methyltransferase (RF MTase) (EC 2.1.1.n16) (N5-glutamine methyltransferase PrmC) (Protein-(glutamine-N5) MTase PrmC) (Protein-glutamine N-methyltransferase PrmC)	nucleic acid binding; protein methyltransferase activity	GO:0003676; GO:0008276	5313	5313	7.48857	304	7.48857	7.4013	7.422	7.2401	7.72141	7.6529	7.89458	7.11515	10.317	2.91567	5	36.9679	0.211865	0.224282	4.45868	33	0.271499	1	0.282609	2.75239	0.0327372	1.48496	7.50769	0.299828	-0.285799	-0.892472	0.712802	0.48432	1.29038	-1.30923	0.181897	-0.299408	-0.230903	-0.472582
GT_msm_specific_GE_000025	MSMEG_4949	MSMEG_4949	COG2890J	modification methylase, HemK family protein	A0R213		A0R213	prmC MSMEG_4949 MSMEI_4821	Release factor glutamine methyltransferase (RF MTase) (EC 2.1.1.n16) (N5-glutamine methyltransferase PrmC) (Protein-(glutamine-N5) MTase PrmC) (Protein-glutamine N-methyltransferase PrmC)	nucleic acid binding; protein methyltransferase activity	GO:0003676; GO:0008276	5714	5714	7.51108	305	7.51108	7.59338	7.45377	7.25075	7.70183	7.74827	7.89058	7.13665	10.4921	2.89876	5	36.9679	0.21706	0.230102	4.34589	33	0.276109	1	0.276279	2.67092	0.0369787	1.43205	7.53031	0.298563	-0.256351	-0.936342	0.574498	0.73002	1.20669	-1.31851	0.20302	-0.248061	-0.294494	-0.436809
GT_msm_specific_GE_000025	MSMEG_4949	MSMEG_4949	COG2890J	modification methylase, HemK family protein	A0R213		A0R213	prmC MSMEG_4949 MSMEI_4821	Release factor glutamine methyltransferase (RF MTase) (EC 2.1.1.n16) (N5-glutamine methyltransferase PrmC) (Protein-(glutamine-N5) MTase PrmC) (Protein-glutamine N-methyltransferase PrmC)	nucleic acid binding; protein methyltransferase activity	GO:0003676; GO:0008276	6776	6776	7.55535	306	7.55535	6.66333	7.51672	7.29564	7.80221	7.74853	7.96892	7.12203	10.0761	3.4128	5	36.9679	0.191902	0.201919	4.95248	33	0.265161	1	0.338701	3.55681	0.0100234	1.99898	7.57567	0.323585	-0.182187	-0.865425	0.700075	0.53419	1.21529	-1.40194	0.221085	-0.285487	-0.231809	-0.452203
GT_msm_specific_GE_000025	MSMEG_4949	MSMEG_4949	COG2890J	modification methylase, HemK family protein	A0R213		A0R213	prmC MSMEG_4949 MSMEI_4821	Release factor glutamine methyltransferase (RF MTase) (EC 2.1.1.n16) (N5-glutamine methyltransferase PrmC) (Protein-(glutamine-N5) MTase PrmC) (Protein-glutamine N-methyltransferase PrmC)	nucleic acid binding; protein methyltransferase activity	GO:0003676; GO:0008276	7624	7624	7.54836	307	7.54836	8.80731	7.47783	7.21044	7.8354	7.80379	7.93456	7.16078	12.4737	3.66642	5	36.9679	0.249898	0.266888	3.74689	33	0.328256	1	0.293931	2.93433	0.0249661	1.60265	7.57047	0.335631	-0.275999	-1.07269	0.789349	0.695185	1.08481	-1.22066	0.267393	-0.357563	-0.325959	-0.456729
GT_msm_specific_GE_000025	MSMEG_4949	MSMEG_4949	COG2890J	modification methylase, HemK family protein	A0R213		A0R213	prmC MSMEG_4949 MSMEI_4821	Release factor glutamine methyltransferase (RF MTase) (EC 2.1.1.n16) (N5-glutamine methyltransferase PrmC) (Protein-(glutamine-N5) MTase PrmC) (Protein-glutamine N-methyltransferase PrmC)	nucleic acid binding; protein methyltransferase activity	GO:0003676; GO:0008276	7708	7708	7.54832	308	7.54832	8.5506	7.4636	7.26484	7.80778	7.77166	7.94809	7.16002	11.8809	3.33029	5	36.9679	0.242954	0.259109	3.85938	33	0.312655	1	0.280306	2.7415	0.033274	1.47789	7.56933	0.320212	-0.330188	-0.9509	0.744649	0.631872	1.18282	-1.27825	0.19876	-0.344176	-0.308064	-0.484485
GT_msm_specific_GE_000025	MSMEG_4949	MSMEG_4949	COG2890J	modification methylase, HemK family protein	A0R213		A0R213	prmC MSMEG_4949 MSMEI_4821	Release factor glutamine methyltransferase (RF MTase) (EC 2.1.1.n16) (N5-glutamine methyltransferase PrmC) (Protein-(glutamine-N5) MTase PrmC) (Protein-glutamine N-methyltransferase PrmC)	nucleic acid binding; protein methyltransferase activity	GO:0003676; GO:0008276	9590	9590	7.54323	309	7.54323	8.18002	7.46931	7.26506	7.78919	7.68178	7.9393	7.22626	10.8826	2.70259	5	36.9679	0.232929	0.247879	4.03422	33	0.286385	1	0.24834	2.32053	0.0626041	1.2034	7.56182	0.28907	-0.320013	-1.02661	0.786562	0.415003	1.30586	-1.16081	0.204256	-0.319878	-0.212471	-0.469992
GT_msm_specific_GE_000025	MSMEG_4949	MSMEG_4949	COG2890J	modification methylase, HemK family protein	A0R213		A0R213	prmC MSMEG_4949 MSMEI_4821	Release factor glutamine methyltransferase (RF MTase) (EC 2.1.1.n16) (N5-glutamine methyltransferase PrmC) (Protein-(glutamine-N5) MTase PrmC) (Protein-glutamine N-methyltransferase PrmC)	nucleic acid binding; protein methyltransferase activity	GO:0003676; GO:0008276	11339	11339	7.564	310	7.564	7.73755	7.5345	7.27708	7.82945	7.78245	7.94519	7.13891	11.1657	3.4282	5	36.9679	0.22096	0.234471	4.26492	33	0.293835	1	0.307028	3.103	0.0194502	1.71108	7.5846	0.323987	-0.154622	-0.949151	0.755755	0.610682	1.11298	-1.37564	0.257417	-0.294951	-0.247949	-0.410686
GT_msm_specific_GE_000025	MSMEG_4949	MSMEG_4949	COG2890J	modification methylase, HemK family protein	A0R213		A0R213	prmC MSMEG_4949 MSMEI_4821	Release factor glutamine methyltransferase (RF MTase) (EC 2.1.1.n16) (N5-glutamine methyltransferase PrmC) (Protein-(glutamine-N5) MTase PrmC) (Protein-glutamine N-methyltransferase PrmC)	nucleic acid binding; protein methyltransferase activity	GO:0003676; GO:0008276	11438	11438	7.56219	311	7.56219	7.22243	7.4613	7.28383	7.81042	7.79864	7.98639	7.16241	10.7397	3.51726	5	36.9679	0.207026	0.218862	4.5691	33	0.282623	1	0.327501	3.39789	0.0126231	1.89883	7.58383	0.329287	-0.372119	-0.911052	0.688129	0.652353	1.2225	-1.27981	0.177464	-0.349126	-0.337346	-0.525088
GT_msm_specific_GE_000025	MSMEG_4949	MSMEG_4949	COG2890J	modification methylase, HemK family protein	A0R213		A0R213	prmC MSMEG_4949 MSMEI_4821	Release factor glutamine methyltransferase (RF MTase) (EC 2.1.1.n16) (N5-glutamine methyltransferase PrmC) (Protein-(glutamine-N5) MTase PrmC) (Protein-glutamine N-methyltransferase PrmC)	nucleic acid binding; protein methyltransferase activity	GO:0003676; GO:0008276	12812	12812	7.53793	312	7.53793	7.46831	7.44719	7.29004	7.79857	7.75244	7.93173	7.13173	10.7252	3.25689	5	36.9679	0.213677	0.226312	4.41867	33	0.282242	1	0.303667	3.04842	0.021083	1.67607	7.55862	0.316586	-0.35196	-0.848357	0.757928	0.612236	1.17854	-1.34839	0.157153	-0.351376	-0.305251	-0.484537
GT_msm_specific_GE_000026	MSMEG_5797	MSMEG_5797		hypothetical protein	A0R4D7		A0R4D7	MSMEG_5797 MSMEI_5643	Uncharacterized protein			3576	3576	11.1774	313	11.1774	7.10084	11.468	11.0696	10.9243	11.3995	10.9706	11.1985	8.71361	1.61277	5	36.9679	0.203737	0.215177	4.64734	33	0.229306	1	0.185087	1.58319	0.188957	0.723638	11.1717	0.224731	1.31813	-0.45464	-1.10121	1.0137	-0.895191	0.119212	0.398397	0.543701	0.0684161	0.497402
GT_msm_specific_GE_000026	MSMEG_5797	MSMEG_5797		hypothetical protein	A0R4D7		A0R4D7	MSMEG_5797 MSMEI_5643	Uncharacterized protein			3784	3784	11.1173	314	11.1173	6.96711	11.3948	11.0004	10.8872	11.3687	10.8961	11.1279	8.59273	1.62563	5	36.9679	0.200119	0.211124	4.73654	33	0.226125	1	0.189186	1.62466	0.177736	0.750224	11.1125	0.226129	1.24821	-0.49581	-0.996247	1.13287	-0.956895	0.0678778	0.394373	0.507537	0.0260815	0.498638
GT_msm_specific_GE_000026	MSMEG_5797	MSMEG_5797		hypothetical protein	A0R4D7		A0R4D7	MSMEG_5797 MSMEI_5643	Uncharacterized protein			4002	4002	11.1615	315	11.1615	6.77138	11.4631	11.0468	10.9011	11.4069	10.9498	11.169	8.53777	1.76639	5	36.9679	0.194825	0.205193	4.87346	33	0.224678	1	0.206892	1.81331	0.134241	0.872116	11.1561	0.235314	1.30455	-0.464613	-1.08382	1.06584	-0.876702	0.0547506	0.416307	0.562016	0.0561703	0.513278
GT_msm_specific_GE_000026	MSMEG_5797	MSMEG_5797		hypothetical protein	A0R4D7		A0R4D7	MSMEG_5797 MSMEI_5643	Uncharacterized protein			4295	4295	11.1977	316	11.1977	6.25923	11.4823	11.0974	10.9325	11.4412	10.9882	11.2114	7.93878	1.67955	5	36.9679	0.180971	0.189674	5.27221	33	0.208915	1	0.211563	1.85615	0.125905	0.899956	11.1922	0.230016	1.26131	-0.411902	-1.12875	1.0826	-0.886769	0.0835066	0.384865	0.549751	0.0411057	0.494092
GT_msm_specific_GE_000026	MSMEG_5797	MSMEG_5797		hypothetical protein	A0R4D7		A0R4D7	MSMEG_5797 MSMEI_5643	Uncharacterized protein			4300	4300	11.2699	317	11.2699	10.6833	11.4978	11.1198	10.9484	11.4391	11.0229	11.5344	12.8524	2.16908	5	36.9679	0.300644	0.323736	3.08893	33	0.338221	1	0.168769	1.44296	0.232026	0.634463	11.2604	0.259577	0.914343	-0.541643	-1.20191	0.688566	-0.915075	1.05572	0.377941	0.54933	0.0586066	0.474875
GT_msm_specific_GE_000026	MSMEG_5797	MSMEG_5797		hypothetical protein	A0R4D7		A0R4D7	MSMEG_5797 MSMEI_5643	Uncharacterized protein			4820	4820	11.2064	318	11.2064	9.33344	11.4624	11.0627	10.8893	11.4241	11.2176	11.1696	10.8346	1.5012	5	36.9679	0.26413	0.282832	3.53567	33	0.285122	1	0.138556	1.13672	0.358433	0.445592	11.2043	0.217064	1.18912	-0.652245	-1.45103	1.01283	0.0611032	-0.159775	0.399694	0.573081	0.0382663	0.244852
GT_msm_specific_GE_000026	MSMEG_5797	MSMEG_5797		hypothetical protein	A0R4D7		A0R4D7	MSMEG_5797 MSMEI_5643	Uncharacterized protein			5098	5098	11.0905	319	11.0905	7.30238	11.3614	10.9787	10.8599	11.3146	10.8875	11.1108	8.77408	1.47171	5	36.9679	0.209189	0.221284	4.51908	33	0.230897	1	0.167734	1.40706	0.244423	0.611857	11.0855	0.214827	1.28429	-0.497022	-1.04994	1.06668	-0.921706	0.117698	0.382674	0.501455	0.0467494	0.473907
GT_msm_specific_GE_000026	MSMEG_5797	MSMEG_5797		hypothetical protein	A0R4D7		A0R4D7	MSMEG_5797 MSMEI_5643	Uncharacterized protein			7821	7821	11.2626	320	11.2626	6.28987	11.5334	11.1735	11.0175	11.4998	11.0444	11.2748	7.84351	1.55364	5	36.9679	0.1818	0.190602	5.24653	33	0.206408	1	0.198079	1.70917	0.156796	0.804664	11.2572	0.221447	1.2472	-0.378198	-1.08275	1.09524	-0.960866	0.0793732	0.359939	0.51596	0.0336501	0.488969
GT_msm_specific_GE_000026	MSMEG_5797	MSMEG_5797		hypothetical protein	A0R4D7		A0R4D7	MSMEG_5797 MSMEI_5643	Uncharacterized protein			9493	9493	11.1002	321	11.1002	7.21099	11.3858	10.9992	10.8531	11.3227	10.9127	11.0977	8.72789	1.51691	5	36.9679	0.206717	0.218515	4.57635	33	0.229681	1	0.1738	1.46762	0.223845	0.650052	11.0952	0.217885	1.33382	-0.440796	-1.11114	1.04411	-0.837668	0.0116806	0.386662	0.53272	0.0631246	0.473134
GT_msm_specific_GE_000026	MSMEG_5797	MSMEG_5797		hypothetical protein	A0R4D7		A0R4D7	MSMEG_5797 MSMEI_5643	Uncharacterized protein			10175	10175	11.1157	322	11.1157	7.32057	11.3937	11.0008	10.8605	11.3591	10.9332	11.1192	8.8999	1.57933	5	36.9679	0.209681	0.221835	4.50785	33	0.234208	1	0.177455	1.50641	0.211514	0.67466	11.1111	0.222716	1.26884	-0.495191	-1.12493	1.11355	-0.798774	0.0365014	0.392879	0.533131	0.0345848	0.460491
GT_msm_specific_GE_000026	MSMEG_5797	MSMEG_5797		hypothetical protein	A0R4D7		A0R4D7	MSMEG_5797 MSMEI_5643	Uncharacterized protein			10815	10815	11.1176	323	11.1176	7.54635	11.3915	11.008	10.8701	11.3637	10.913	11.1297	9.13865	1.59231	5	36.9679	0.215788	0.228677	4.37298	33	0.240491	1	0.174239	1.47581	0.221188	0.655238	11.1127	0.223925	1.24515	-0.467282	-1.08312	1.12117	-0.891813	0.0758993	0.383455	0.521357	0.0277622	0.478518
GT_msm_specific_GE_000026	MSMEG_5797	MSMEG_5797		hypothetical protein	A0R4D7		A0R4D7	MSMEG_5797 MSMEI_5643	Uncharacterized protein			13074	13074	11.1851	324	11.1851	7.27988	11.4951	11.0666	10.9319	11.4058	10.9767	11.2001	8.99013	1.71025	5	36.9679	0.20858	0.220602	4.53304	33	0.236582	1	0.190236	1.63989	0.173774	0.760016	11.1794	0.230844	1.36787	-0.488668	-1.07189	0.980932	-0.878014	0.0897703	0.42857	0.563203	0.0893217	0.518448
GT_msm_specific_GE_000026	MSMEG_5797	MSMEG_5797		hypothetical protein	A0R4D7		A0R4D7	MSMEG_5797 MSMEI_5643	Uncharacterized protein			14104	14104	11.0749	325	11.0749	7.12644	11.369	10.9805	10.8023	11.3103	10.8757	11.0777	8.81097	1.68453	5	36.9679	0.204429	0.215953	4.63064	33	0.231868	1	0.191186	1.64803	0.171693	0.765248	11.0693	0.230069	1.30297	-0.385817	-1.1603	1.04781	-0.841354	0.0366983	0.388537	0.566721	0.0587044	0.493342
GT_msm_specific_GE_000027	MSMEG_0685	MSMEG_0685	COG1319C	oxidoreductase, molybdopterin-binding subunit	A0QQA5	Metabolic pathways;Purine metabolism	A0QQA5	MSMEG_0685 MSMEI_0668	Molybdopterin dehydrogenase, FAD-binding protein (EC 1.17.1.4) (Oxidoreductase, molybdopterin-binding subunit)	UDP-N-acetylmuramate dehydrogenase activity; flavin adenine dinucleotide binding; xanthine dehydrogenase activity	GO:0008762; GO:0050660; GO:0004854	1703	1703	7.9488	326	7.9488	12.507	8.2146	7.97005	8.24388	7.54616	8.3108	7.44365	17.0723	4.56534	5	36.9679	0.349976	0.379	2.63852	33	0.449272	1	0.267411	2.60894	0.0405773	1.39172	7.95486	0.375843	0.691086	0.0404249	0.768996	-1.08742	0.947061	-1.36015	0.244546	-0.0292822	0.668439	-0.0962067
GT_msm_specific_GE_000027	MSMEG_0685	MSMEG_0685	COG1319C	oxidoreductase, molybdopterin-binding subunit	A0QQA5	Metabolic pathways;Purine metabolism	A0QQA5	MSMEG_0685 MSMEI_0668	Molybdopterin dehydrogenase, FAD-binding protein (EC 1.17.1.4) (Oxidoreductase, molybdopterin-binding subunit)	UDP-N-acetylmuramate dehydrogenase activity; flavin adenine dinucleotide binding; xanthine dehydrogenase activity	GO:0008762; GO:0050660; GO:0004854	4733	4733	7.94121	327	7.94121	12.412	8.2152	7.94744	8.23117	7.48393	8.32181	7.47815	17.067	4.65498	5	36.9679	0.347407	0.376121	2.65872	33	0.449131	1	0.272748	2.67985	0.036488	1.43785	7.94628	0.381424	0.70504	0.00303396	0.746903	-1.21218	0.984538	-1.22733	0.267762	-0.0159675	0.731273	-0.106607
GT_msm_specific_GE_000027	MSMEG_0685	MSMEG_0685	COG1319C	oxidoreductase, molybdopterin-binding subunit	A0QQA5	Metabolic pathways;Purine metabolism	A0QQA5	MSMEG_0685 MSMEI_0668	Molybdopterin dehydrogenase, FAD-binding protein (EC 1.17.1.4) (Oxidoreductase, molybdopterin-binding subunit)	UDP-N-acetylmuramate dehydrogenase activity; flavin adenine dinucleotide binding; xanthine dehydrogenase activity	GO:0008762; GO:0050660; GO:0004854	5512	5512	7.86139	328	7.86139	11.6087	8.0989	7.89247	8.17195	7.38182	8.29558	7.36553	16.8212	5.2125	5	36.9679	0.325678	0.35178	2.84269	33	0.442664	1	0.309876	3.20102	0.0168364	1.77375	7.86771	0.404467	0.571603	0.0612182	0.752196	-1.20129	1.05786	-1.24159	0.206434	-0.0730441	0.717079	-0.196677
GT_msm_specific_GE_000027	MSMEG_0685	MSMEG_0685	COG1319C	oxidoreductase, molybdopterin-binding subunit	A0QQA5	Metabolic pathways;Purine metabolism	A0QQA5	MSMEG_0685 MSMEI_0668	Molybdopterin dehydrogenase, FAD-binding protein (EC 1.17.1.4) (Oxidoreductase, molybdopterin-binding subunit)	UDP-N-acetylmuramate dehydrogenase activity; flavin adenine dinucleotide binding; xanthine dehydrogenase activity	GO:0008762; GO:0050660; GO:0004854	5784	5784	8.00028	329	8.00028	12.4538	8.29064	8.01221	8.31146	7.52811	8.37965	7.5108	17.5043	5.05048	5	36.9679	0.348537	0.377387	2.6498	33	0.460639	1	0.288529	2.89811	0.0263468	1.57927	8.00548	0.396882	0.718506	0.0169643	0.77097	-1.2028	0.942766	-1.24641	0.27843	-0.0208219	0.762532	-0.0890047
GT_msm_specific_GE_000027	MSMEG_0685	MSMEG_0685	COG1319C	oxidoreductase, molybdopterin-binding subunit	A0QQA5	Metabolic pathways;Purine metabolism	A0QQA5	MSMEG_0685 MSMEI_0668	Molybdopterin dehydrogenase, FAD-binding protein (EC 1.17.1.4) (Oxidoreductase, molybdopterin-binding subunit)	UDP-N-acetylmuramate dehydrogenase activity; flavin adenine dinucleotide binding; xanthine dehydrogenase activity	GO:0008762; GO:0050660; GO:0004854	6367	6367	7.99988	330	7.99988	12.8187	8.26237	8.01644	8.26423	7.60106	8.35589	7.53095	16.9763	4.15759	5	36.9679	0.358409	0.388447	2.57435	33	0.446746	1	0.244905	2.32003	0.0626513	1.20307	8.00516	0.359051	0.716363	0.0314167	0.721564	-1.12545	0.976838	-1.32073	0.24593	-0.0018676	0.661305	-0.0935237
GT_msm_specific_GE_000027	MSMEG_0685	MSMEG_0685	COG1319C	oxidoreductase, molybdopterin-binding subunit	A0QQA5	Metabolic pathways;Purine metabolism	A0QQA5	MSMEG_0685 MSMEI_0668	Molybdopterin dehydrogenase, FAD-binding protein (EC 1.17.1.4) (Oxidoreductase, molybdopterin-binding subunit)	UDP-N-acetylmuramate dehydrogenase activity; flavin adenine dinucleotide binding; xanthine dehydrogenase activity	GO:0008762; GO:0050660; GO:0004854	6825	6825	7.87439	331	7.87439	12.3012	8.16404	7.84458	8.14051	7.46905	8.26858	7.39601	16.8396	4.53845	5	36.9679	0.344409	0.372763	2.68267	33	0.443148	1	0.26951	2.6355	0.0389934	1.40901	7.88046	0.375211	0.755785	-0.0956181	0.69307	-1.09649	1.03439	-1.29114	0.319456	0.0235312	0.694993	-0.104537
GT_msm_specific_GE_000027	MSMEG_0685	MSMEG_0685	COG1319C	oxidoreductase, molybdopterin-binding subunit	A0QQA5	Metabolic pathways;Purine metabolism	A0QQA5	MSMEG_0685 MSMEI_0668	Molybdopterin dehydrogenase, FAD-binding protein (EC 1.17.1.4) (Oxidoreductase, molybdopterin-binding subunit)	UDP-N-acetylmuramate dehydrogenase activity; flavin adenine dinucleotide binding; xanthine dehydrogenase activity	GO:0008762; GO:0050660; GO:0004854	7988	7988	8.06664	332	8.06664	11.3832	8.41939	8.03933	8.37471	7.63164	8.37598	7.58485	16.1633	4.78007	5	36.9679	0.319578	0.344946	2.899	33	0.42535	1	0.295736	2.99149	0.0229366	1.63947	8.07098	0.383931	0.907482	-0.0824497	0.791088	-1.14434	0.794415	-1.26619	0.380066	0.0446872	0.787759	0.0434101
GT_msm_specific_GE_000027	MSMEG_0685	MSMEG_0685	COG1319C	oxidoreductase, molybdopterin-binding subunit	A0QQA5	Metabolic pathways;Purine metabolism	A0QQA5	MSMEG_0685 MSMEI_0668	Molybdopterin dehydrogenase, FAD-binding protein (EC 1.17.1.4) (Oxidoreductase, molybdopterin-binding subunit)	UDP-N-acetylmuramate dehydrogenase activity; flavin adenine dinucleotide binding; xanthine dehydrogenase activity	GO:0008762; GO:0050660; GO:0004854	9622	9622	8.05659	333	8.05659	12.3188	8.29743	8.06643	8.33292	7.69405	8.36177	7.61824	15.8761	3.55735	5	36.9679	0.344885	0.373296	2.67884	33	0.417793	1	0.224069	2.06292	0.0922894	1.03485	8.06181	0.33197	0.709778	0.013926	0.816693	-1.1078	0.903577	-1.33617	0.231002	-0.0354926	0.603381	-0.0643355
GT_msm_specific_GE_000027	MSMEG_0685	MSMEG_0685	COG1319C	oxidoreductase, molybdopterin-binding subunit	A0QQA5	Metabolic pathways;Purine metabolism	A0QQA5	MSMEG_0685 MSMEI_0668	Molybdopterin dehydrogenase, FAD-binding protein (EC 1.17.1.4) (Oxidoreductase, molybdopterin-binding subunit)	UDP-N-acetylmuramate dehydrogenase activity; flavin adenine dinucleotide binding; xanthine dehydrogenase activity	GO:0008762; GO:0050660; GO:0004854	10322	10322	7.89459	334	7.89459	10.9758	8.1733	7.87565	8.18953	7.4584	8.27433	7.43041	15.559	4.58325	5	36.9679	0.308555	0.332599	3.00663	33	0.409448	1	0.294572	2.97078	0.0236517	1.62614	7.90027	0.378091	0.72214	-0.065123	0.765044	-1.16868	0.989344	-1.24272	0.297657	-0.0162215	0.714902	-0.101027
GT_msm_specific_GE_000027	MSMEG_0685	MSMEG_0685	COG1319C	oxidoreductase, molybdopterin-binding subunit	A0QQA5	Metabolic pathways;Purine metabolism	A0QQA5	MSMEG_0685 MSMEI_0668	Molybdopterin dehydrogenase, FAD-binding protein (EC 1.17.1.4) (Oxidoreductase, molybdopterin-binding subunit)	UDP-N-acetylmuramate dehydrogenase activity; flavin adenine dinucleotide binding; xanthine dehydrogenase activity	GO:0008762; GO:0050660; GO:0004854	12119	12119	7.88122	335	7.88122	10.863	8.15436	7.873	8.2069	7.44178	8.2309	7.41408	15.4419	4.5789	5	36.9679	0.305506	0.329183	3.03782	33	0.406367	1	0.296524	2.99758	0.0227306	1.64339	7.88683	0.377927	0.707862	-0.0366139	0.846888	-1.17762	0.910391	-1.25091	0.281358	-0.0525418	0.712575	-0.0765414
GT_msm_specific_GE_000027	MSMEG_0685	MSMEG_0685	COG1319C	oxidoreductase, molybdopterin-binding subunit	A0QQA5	Metabolic pathways;Purine metabolism	A0QQA5	MSMEG_0685 MSMEI_0668	Molybdopterin dehydrogenase, FAD-binding protein (EC 1.17.1.4) (Oxidoreductase, molybdopterin-binding subunit)	UDP-N-acetylmuramate dehydrogenase activity; flavin adenine dinucleotide binding; xanthine dehydrogenase activity	GO:0008762; GO:0050660; GO:0004854	12134	12134	7.88241	336	7.88241	11.6884	8.15154	7.9118	8.17325	7.42784	8.22511	7.43049	16.0831	4.39468	5	36.9679	0.327833	0.354194	2.82331	33	0.423239	1	0.273249	2.68105	0.0364223	1.43863	7.88667	0.370428	0.715027	0.0678247	0.773652	-1.23865	0.913647	-1.2315	0.239741	-0.0217165	0.723696	-0.0735746
GT_msm_specific_GE_000027	MSMEG_0685	MSMEG_0685	COG1319C	oxidoreductase, molybdopterin-binding subunit	A0QQA5	Metabolic pathways;Purine metabolism	A0QQA5	MSMEG_0685 MSMEI_0668	Molybdopterin dehydrogenase, FAD-binding protein (EC 1.17.1.4) (Oxidoreductase, molybdopterin-binding subunit)	UDP-N-acetylmuramate dehydrogenase activity; flavin adenine dinucleotide binding; xanthine dehydrogenase activity	GO:0008762; GO:0050660; GO:0004854	12878	12878	7.88271	337	7.88271	11.6094	8.15447	7.892	8.18413	7.44982	8.2556	7.39471	16.2978	4.68834	5	36.9679	0.325697	0.351801	2.84252	33	0.428889	1	0.287668	2.87896	0.0271077	1.56691	7.88846	0.381884	0.696584	0.00928704	0.77426	-1.1486	0.961392	-1.29292	0.262468	-0.0296633	0.704648	-0.101126
GT_msm_specific_GE_000027	MSMEG_0685	MSMEG_0685	COG1319C	oxidoreductase, molybdopterin-binding subunit	A0QQA5	Metabolic pathways;Purine metabolism	A0QQA5	MSMEG_0685 MSMEI_0668	Molybdopterin dehydrogenase, FAD-binding protein (EC 1.17.1.4) (Oxidoreductase, molybdopterin-binding subunit)	UDP-N-acetylmuramate dehydrogenase activity; flavin adenine dinucleotide binding; xanthine dehydrogenase activity	GO:0008762; GO:0050660; GO:0004854	14192	14192	7.89162	338	7.89162	12.1924	8.19265	7.88021	8.19689	7.47285	8.23406	7.40574	16.7951	4.60269	5	36.9679	0.341466	0.369466	2.70661	33	0.441976	1	0.27405	2.69584	0.0356248	1.44825	7.89707	0.377483	0.783038	-0.0446529	0.794264	-1.1238	0.89273	-1.30158	0.312439	-0.0042377	0.719798	-0.0414071
GT_msm_specific_GE_000028	MSMEG_6700	MSMEG_6700	COG2188K	regulatory protein	A0R6X0		A0R6X0	MSMEG_6700 MSMEI_6519	Regulatory protein (Transcriptional regulator, GntR family)	DNA binding; intracellular; sequence-specific DNA binding transcription factor activity; transcription, DNA-dependent	GO:0003677; GO:0005622; GO:0003700; GO:0006351	1724	1724	6.56524	339	6.56524	5.00893	6.62936	6.36023	6.87729	6.5656	6.82978	6.21158	7.2116	2.20267	5	36.9679	0.14715	0.151786	6.58823	33	0.189779	1	0.305434	2.99377	0.0228593	1.64094	6.57897	0.259786	0.193957	-0.842027	1.14833	-0.0514954	0.965442	-1.41421	0.269134	-0.247933	0.063765	-0.200421
GT_msm_specific_GE_000028	MSMEG_6700	MSMEG_6700	COG2188K	regulatory protein	A0R6X0		A0R6X0	MSMEG_6700 MSMEI_6519	Regulatory protein (Transcriptional regulator, GntR family)	DNA binding; intracellular; sequence-specific DNA binding transcription factor activity; transcription, DNA-dependent	GO:0003677; GO:0005622; GO:0003700; GO:0006351	5021	5021	6.50144	340	6.50144	4.09579	6.63304	6.28689	6.806	6.46999	6.76832	6.12154	6.53931	2.44352	5	36.9679	0.122449	0.124115	8.05706	33	0.172087	1	0.373666	3.99108	0.00538769	2.2686	6.5143	0.272635	0.435532	-0.834089	1.06993	-0.162521	0.931743	-1.44059	0.346143	-0.172958	0.16305	-0.135285
GT_msm_specific_GE_000028	MSMEG_6700	MSMEG_6700	COG2188K	regulatory protein	A0R6X0		A0R6X0	MSMEG_6700 MSMEI_6519	Regulatory protein (Transcriptional regulator, GntR family)	DNA binding; intracellular; sequence-specific DNA binding transcription factor activity; transcription, DNA-dependent	GO:0003677; GO:0005622; GO:0003700; GO:0006351	5653	5653	6.52903	341	6.52903	4.90337	6.56384	6.33529	6.80229	6.43398	6.7896	6.31186	6.41436	1.51099	5	36.9679	0.144294	0.148587	6.73006	33	0.168799	1	0.235564	2.09432	0.0880278	1.05538	6.53948	0.217651	0.11195	-0.938153	1.20752	-0.484714	1.14918	-1.04578	0.228555	-0.238452	0.129864	-0.225753
GT_msm_specific_GE_000028	MSMEG_6700	MSMEG_6700	COG2188K	regulatory protein	A0R6X0		A0R6X0	MSMEG_6700 MSMEI_6519	Regulatory protein (Transcriptional regulator, GntR family)	DNA binding; intracellular; sequence-specific DNA binding transcription factor activity; transcription, DNA-dependent	GO:0003677; GO:0005622; GO:0003700; GO:0006351	6194	6194	6.48941	342	6.48941	3.07124	6.5761	6.23434	6.70892	6.46919	6.74577	6.26722	4.61074	1.5395	5	36.9679	0.0947344	0.0930679	10.7448	33	0.121335	1	0.333894	3.25014	0.0156651	1.80507	6.50026	0.21705	0.349421	-1.22514	0.961384	-0.143144	1.13113	-1.07366	0.341758	-0.132826	0.106911	-0.16967
GT_msm_specific_GE_000028	MSMEG_6700	MSMEG_6700	COG2188K	regulatory protein	A0R6X0		A0R6X0	MSMEG_6700 MSMEI_6519	Regulatory protein (Transcriptional regulator, GntR family)	DNA binding; intracellular; sequence-specific DNA binding transcription factor activity; transcription, DNA-dependent	GO:0003677; GO:0005622; GO:0003700; GO:0006351	6369	6369	6.48563	343	6.48563	4.20083	6.64691	6.29415	6.77236	6.31821	6.76234	6.17637	6.42992	2.22909	5	36.9679	0.12529	0.127298	7.8556	33	0.169208	1	0.346675	3.55829	0.0100021	1.99991	6.49506	0.262525	0.578441	-0.765289	1.05628	-0.67365	1.01814	-1.21392	0.352762	-0.125445	0.328705	-0.115431
GT_msm_specific_GE_000028	MSMEG_6700	MSMEG_6700	COG2188K	regulatory protein	A0R6X0		A0R6X0	MSMEG_6700 MSMEI_6519	Regulatory protein (Transcriptional regulator, GntR family)	DNA binding; intracellular; sequence-specific DNA binding transcription factor activity; transcription, DNA-dependent	GO:0003677; GO:0005622; GO:0003700; GO:0006351	7698	7698	6.57127	344	6.57127	4.22488	6.5679	6.40576	6.91902	6.5171	6.79484	6.29687	5.9869	1.76202	5	36.9679	0.125941	0.128027	7.81088	33	0.15755	1	0.294313	2.79817	0.0305747	1.51464	6.58358	0.234795	-0.0668023	-0.757337	1.42867	-0.283156	0.899755	-1.22113	0.162134	-0.351129	0.0507989	-0.226943
GT_msm_specific_GE_000028	MSMEG_6700	MSMEG_6700	COG2188K	regulatory protein	A0R6X0		A0R6X0	MSMEG_6700 MSMEI_6519	Regulatory protein (Transcriptional regulator, GntR family)	DNA binding; intracellular; sequence-specific DNA binding transcription factor activity; transcription, DNA-dependent	GO:0003677; GO:0005622; GO:0003700; GO:0006351	9058	9058	6.55041	345	6.55041	3.67455	6.63974	6.30362	6.83094	6.52371	6.71984	6.34505	5.10065	1.4261	5	36.9679	0.111054	0.11135	8.98069	33	0.134228	1	0.279592	2.5683	0.0431284	1.36524	6.56048	0.209077	0.379083	-1.22855	1.29358	-0.175889	0.762181	-1.03041	0.336118	-0.191201	0.116032	-0.0800968
GT_msm_specific_GE_000028	MSMEG_6700	MSMEG_6700	COG2188K	regulatory protein	A0R6X0		A0R6X0	MSMEG_6700 MSMEI_6519	Regulatory protein (Transcriptional regulator, GntR family)	DNA binding; intracellular; sequence-specific DNA binding transcription factor activity; transcription, DNA-dependent	GO:0003677; GO:0005622; GO:0003700; GO:0006351	10259	10259	6.68082	346	6.68082	4.854	6.71468	6.57102	6.96963	6.7571	6.7369	6.39572	6.06964	1.21564	5	36.9679	0.142959	0.147091	6.79851	33	0.159727	1	0.200282	1.70068	0.158789	0.79918	6.69084	0.193006	0.1235	-0.620823	1.44447	0.343299	0.238626	-1.52907	0.143659	-0.254954	-0.0424225	-0.02222
GT_msm_specific_GE_000028	MSMEG_6700	MSMEG_6700	COG2188K	regulatory protein	A0R6X0		A0R6X0	MSMEG_6700 MSMEI_6519	Regulatory protein (Transcriptional regulator, GntR family)	DNA binding; intracellular; sequence-specific DNA binding transcription factor activity; transcription, DNA-dependent	GO:0003677; GO:0005622; GO:0003700; GO:0006351	12740	12740	6.53287	347	6.53287	4.06311	6.54168	6.37161	6.84412	6.5031	6.76555	6.2446	5.73882	1.6757	5	36.9679	0.121565	0.123125	8.12185	33	0.151021	1	0.291995	2.75688	0.0325182	1.48787	6.54511	0.228117	-0.0150292	-0.76057	1.31079	-0.184159	0.966327	-1.31736	0.170071	-0.302443	0.0385815	-0.223864
GT_msm_specific_GE_000028	MSMEG_6700	MSMEG_6700	COG2188K	regulatory protein	A0R6X0		A0R6X0	MSMEG_6700 MSMEI_6519	Regulatory protein (Transcriptional regulator, GntR family)	DNA binding; intracellular; sequence-specific DNA binding transcription factor activity; transcription, DNA-dependent	GO:0003677; GO:0005622; GO:0003700; GO:0006351	13910	13910	6.52359	348	6.52359	6.16192	6.54448	6.30324	6.82577	6.52797	6.76162	6.25626	7.89306	1.73114	5	36.9679	0.178339	0.186725	5.35548	33	0.207712	1	0.219324	1.94141	0.110792	0.95549	6.53655	0.231274	0.03425	-1.00884	1.25052	-0.0371401	0.973163	-1.21195	0.24124	-0.281292	0.0165107	-0.217146
GT_msm_specific_GE_000028	MSMEG_6700	MSMEG_6700	COG2188K	regulatory protein	A0R6X0		A0R6X0	MSMEG_6700 MSMEI_6519	Regulatory protein (Transcriptional regulator, GntR family)	DNA binding; intracellular; sequence-specific DNA binding transcription factor activity; transcription, DNA-dependent	GO:0003677; GO:0005622; GO:0003700; GO:0006351	14072	14072	6.5427	349	6.5427	5.823	6.5265	6.36303	6.81193	6.61218	6.7645	6.25815	7.37664	1.55364	5	36.9679	0.169171	0.176455	5.66718	33	0.194122	1	0.210616	1.83677	0.129612	0.887354	6.55605	0.21861	-0.135182	-0.882937	1.17051	0.256751	0.95354	-1.36268	0.163467	-0.285438	-0.0856806	-0.238006
GT_msm_specific_GE_000028	MSMEG_6700	MSMEG_6700	COG2188K	regulatory protein	A0R6X0		A0R6X0	MSMEG_6700 MSMEI_6519	Regulatory protein (Transcriptional regulator, GntR family)	DNA binding; intracellular; sequence-specific DNA binding transcription factor activity; transcription, DNA-dependent	GO:0003677; GO:0005622; GO:0003700; GO:0006351	14421	14421	6.56917	350	6.56917	5.57709	6.54725	6.38379	6.86842	6.56572	6.82265	6.30567	7.22995	1.65286	5	36.9679	0.162519	0.169003	5.91706	33	0.190262	1	0.228612	2.03405	0.0963883	1.01598	6.58225	0.226746	-0.154368	-0.875256	1.26209	-0.0728915	1.06021	-1.21978	0.163459	-0.321176	-0.0184744	-0.275401
GT_msm_specific_GE_000028	MSMEG_6700	MSMEG_6700	COG2188K	regulatory protein	A0R6X0		A0R6X0	MSMEG_6700 MSMEI_6519	Regulatory protein (Transcriptional regulator, GntR family)	DNA binding; intracellular; sequence-specific DNA binding transcription factor activity; transcription, DNA-dependent	GO:0003677; GO:0005622; GO:0003700; GO:0006351	14475	14475	6.57481	351	6.57481	5.5128	6.62449	6.44577	6.81295	6.62368	6.81534	6.20202	7.32111	1.80831	5	36.9679	0.16078	0.167055	5.98607	33	0.192661	1	0.247	2.24943	0.0696829	1.15687	6.58737	0.234132	0.158521	-0.604796	0.963433	0.155062	0.973643	-1.64586	0.178717	-0.188456	0.00080989	-0.190846
GT_msm_specific_GE_000029	MSMEG_0857	MSMEG_0857		hypothetical protein	A0QQS2		A0QQS2	MSMEG_0857	Uncharacterized protein			1241	1241	5.89096	352	5.89096	17.8352	5.36432	7.80278	5.16906	5.28155	5.80317	5.72217	50.9628	33.1276	5	36.9679	0.494107	0.540461	1.85027	33	1.34113	1	0.650035	13.4091	1.76658e-07	6.75287	5.85717	0.985319	-0.500197	1.97459	-0.698369	-0.584196	-0.054813	-0.137019	-2.43846	0.195262	0.0827657	-0.438846
GT_msm_specific_GE_000029	MSMEG_0857	MSMEG_0857		hypothetical protein	A0QQS2		A0QQS2	MSMEG_0857	Uncharacterized protein			1790	1790	5.77445	353	5.77445	11.9231	5.32754	7.81407	4.95579	5.03496	5.56193	5.69945	50.0542	38.1311	5	36.9679	0.334182	0.361306	2.76773	33	1.31722	1	0.761796	22.8206	2.2222e-10	9.65321	5.73229	1.0599	-0.381873	1.96413	-0.732614	-0.65792	-0.160736	-0.0309845	-2.48653	0.37175	0.292582	-0.234383
GT_msm_specific_GE_000029	MSMEG_0857	MSMEG_0857		hypothetical protein	A0QQS2		A0QQS2	MSMEG_0857	Uncharacterized protein			2645	2645	5.88178	354	5.88178	10.5094	5.33173	7.8567	5.17383	5.30724	5.48813	5.89359	45.8479	35.3385	5	36.9679	0.29594	0.318467	3.14005	33	1.20652	1	0.770777	23.8822	1.1919e-10	9.92378	5.84187	1.01781	-0.501214	1.97957	-0.656351	-0.525271	-0.347551	0.0508148	-2.52497	0.1579	0.024486	-0.1564
GT_msm_specific_GE_000029	MSMEG_0857	MSMEG_0857		hypothetical protein	A0QQS2		A0QQS2	MSMEG_0857	Uncharacterized protein			3015	3015	5.87811	355	5.87811	10.8143	5.63178	7.81553	5.10232	5.24074	5.50205	5.72062	44.5849	33.7706	5	36.9679	0.304187	0.327705	3.05153	33	1.17329	1	0.757446	22.2039	3.2227e-10	9.49178	5.83551	0.997767	-0.20418	1.98445	-0.734825	-0.596104	-0.334203	-0.115142	-2.18375	0.529461	0.391049	0.129733
GT_msm_specific_GE_000029	MSMEG_0857	MSMEG_0857		hypothetical protein	A0QQS2		A0QQS2	MSMEG_0857	Uncharacterized protein			3224	3224	5.87678	356	5.87678	11.4593	5.38787	7.84723	5.0914	5.49271	5.49166	5.72771	45.9428	34.4835	5	36.9679	0.321635	0.347251	2.87976	33	1.20902	1	0.750575	21.4426	5.1525e-10	9.28798	5.83976	1.00483	-0.449726	1.99783	-0.744768	-0.34539	-0.346429	-0.111518	-2.45937	0.296465	-0.104839	-0.103796
GT_msm_specific_GE_000029	MSMEG_0857	MSMEG_0857		hypothetical protein	A0QQS2		A0QQS2	MSMEG_0857	Uncharacterized protein			4333	4333	5.83735	357	5.83735	10.7469	5.43057	7.82348	5.01489	5.22033	5.49604	5.78438	46.5798	35.8329	5	36.9679	0.302365	0.325664	3.07065	33	1.22578	1	0.769279	23.7017	1.3231e-10	9.87842	5.79495	1.02722	-0.35472	1.97479	-0.759393	-0.559391	-0.290992	-0.010293	-2.39291	0.415686	0.21024	-0.0654625
GT_msm_specific_GE_000029	MSMEG_0857	MSMEG_0857		hypothetical protein	A0QQS2		A0QQS2	MSMEG_0857	Uncharacterized protein			5223	5223	5.82936	358	5.82936	9.58787	5.45085	7.84374	5.10343	5.00874	5.44304	5.85023	47.0958	37.508	5	36.9679	0.271012	0.290541	3.44185	33	1.23936	1	0.796418	27.6799	1.5008e-11	10.8237	5.78334	1.05246	-0.315913	1.9577	-0.646022	-0.735991	-0.323334	0.0635598	-2.39289	0.347427	0.442116	0.00780983
GT_msm_specific_GE_000029	MSMEG_0857	MSMEG_0857		hypothetical protein	A0QQS2		A0QQS2	MSMEG_0857	Uncharacterized protein			5633	5633	5.89325	359	5.89325	11.7563	5.47384	7.87841	5.11425	5.23489	5.47794	5.91551	47.8537	36.0975	5	36.9679	0.329669	0.356251	2.80701	33	1.25931	1	0.754329	21.8992	3.8829e-10	9.41084	5.84914	1.03134	-0.363895	1.9676	-0.712557	-0.59558	-0.35992	0.0643534	-2.40457	0.359591	0.238947	-0.0040993
GT_msm_specific_GE_000029	MSMEG_0857	MSMEG_0857		hypothetical protein	A0QQS2		A0QQS2	MSMEG_0857	Uncharacterized protein			5839	5839	5.77433	360	5.77433	12.847	5.34225	7.74254	5.0723	5.13828	5.45891	5.6555	47.3511	34.5041	5	36.9679	0.359173	0.389302	2.5687	33	1.24608	1	0.728687	19.2131	2.18883e-09	8.65979	5.73496	1.00621	-0.39029	1.99519	-0.65858	-0.593002	-0.274347	-0.0789734	-2.40029	0.269956	0.203971	-0.116662
GT_msm_specific_GE_000029	MSMEG_0857	MSMEG_0857		hypothetical protein	A0QQS2		A0QQS2	MSMEG_0857	Uncharacterized protein			6135	6135	5.79404	361	5.79404	10.5566	5.38285	7.81396	5.05561	5.189	5.4412	5.63931	46.6833	36.1267	5	36.9679	0.297217	0.319897	3.12601	33	1.22851	1	0.773868	24.3099	9.3262e-11	10.0303	5.75365	1.02948	-0.360187	2.0013	-0.678052	-0.548486	-0.303511	-0.111069	-2.43111	0.327235	0.19385	-0.0583473
GT_msm_specific_GE_000029	MSMEG_0857	MSMEG_0857		hypothetical protein	A0QQS2		A0QQS2	MSMEG_0857	Uncharacterized protein			7436	7436	5.91532	362	5.91532	10.3146	5.43802	7.92913	5.16213	5.32095	5.45798	5.9259	47.0765	36.7619	5	36.9679	0.290671	0.312563	3.19935	33	1.23886	1	0.780897	25.2946	5.367e-11	10.2703	5.87235	1.03942	-0.417856	1.97877	-0.683287	-0.530485	-0.398655	0.051515	-2.49111	0.275895	0.117069	-0.0199578
GT_msm_specific_GE_000029	MSMEG_0857	MSMEG_0857		hypothetical protein	A0QQS2		A0QQS2	MSMEG_0857	Uncharacterized protein			11202	11202	5.8721	363	5.8721	11.1299	5.53314	7.87772	5.11518	5.18677	5.48276	5.77536	47.3223	36.1924	5	36.9679	0.312725	0.33727	2.96499	33	1.24532	1	0.764806	23.1465	1.8313e-10	9.73724	5.82849	1.03243	-0.286071	1.98487	-0.690904	-0.621561	-0.334871	-0.0514593	-2.34458	0.41796	0.346369	0.0503825
GT_msm_specific_GE_000029	MSMEG_0857	MSMEG_0857		hypothetical protein	A0QQS2		A0QQS2	MSMEG_0857	Uncharacterized protein			11230	11230	5.85049	364	5.85049	10.1894	5.47037	7.75686	5.23793	5.08825	5.36499	5.91878	43.825	33.6356	5	36.9679	0.287285	0.308771	3.23865	33	1.15329	1	0.767497	23.4162	1.5627e-10	9.80612	5.8062	0.996352	-0.337054	1.95781	-0.570343	-0.720579	-0.442824	0.112993	-2.28649	0.232439	0.382127	0.105385
GT_msm_specific_GE_000030	MSMEG_3639	MSMEG_3639		hypothetical protein	A0QYF4		A0QYF4	MSMEG_3639	Uncharacterized protein			377	377	8.25262	365	8.25262	2.49445	8.46965	8.06174	8.17751	8.14745	8.24417	8.38825	3.30862	0.814174	5	36.9679	0.079132	0.0755894	13.2294	33	0.0870691	1	0.246076	2.05776	0.0930085	1.03148	8.24813	0.154004	1.43842	-1.21028	-0.458553	-0.653744	-0.0257136	0.909865	0.40791	0.292141	0.322202	0.225483
GT_msm_specific_GE_000030	MSMEG_3639	MSMEG_3639		hypothetical protein	A0QYF4		A0QYF4	MSMEG_3639	Uncharacterized protein			1489	1489	8.12015	366	8.12015	2.05526	8.2348	7.9802	8.13	8.01445	8.18312	8.17364	2.3958	0.340542	5	36.9679	0.0672516	0.0622806	16.0564	33	0.0630474	1	0.142141	1.01274	0.424086	0.372546	8.11937	0.100818	1.14491	-1.38037	0.105452	-1.04066	0.632396	0.538272	0.254594	0.104796	0.220346	0.0516709
GT_msm_specific_GE_000030	MSMEG_3639	MSMEG_3639		hypothetical protein	A0QYF4		A0QYF4	MSMEG_3639	Uncharacterized protein			1880	1880	8.15624	367	8.15624	2.25438	8.24828	8.01204	8.17972	8.10565	8.20211	8.19232	2.49965	0.245267	5	36.9679	0.0726379	0.0683145	14.6382	33	0.0657801	1	0.0981207	0.675314	0.644773	0.190593	8.15669	0.0845954	1.08276	-1.70991	0.272328	-0.603314	0.536909	0.421221	0.236247	0.068559	0.142634	0.0461766
GT_msm_specific_GE_000030	MSMEG_3639	MSMEG_3639		hypothetical protein	A0QYF4		A0QYF4	MSMEG_3639	Uncharacterized protein			3820	3820	8.1958	368	8.1958	2.14731	8.32039	8.03397	8.21498	8.11074	8.28258	8.21513	2.53271	0.385405	5	36.9679	0.0697416	0.06507	15.3681	33	0.0666504	1	0.152171	1.10524	0.374272	0.426813	8.1963	0.106975	1.16001	-1.51746	0.174634	-0.799773	0.806574	0.176018	0.286423	0.105411	0.209648	0.0378088
GT_msm_specific_GE_000030	MSMEG_3639	MSMEG_3639		hypothetical protein	A0QYF4		A0QYF4	MSMEG_3639	Uncharacterized protein			4016	4016	8.15287	369	8.15287	2.3526	8.28517	8.01618	8.1599	8.05197	8.1944	8.20211	2.6946	0.342002	5	36.9679	0.0752948	0.0712909	14.027	33	0.0709106	1	0.126921	0.908435	0.486118	0.313258	8.15162	0.100554	1.32812	-1.34693	0.0823033	-0.990981	0.425409	0.502085	0.268988	0.125272	0.233195	0.0907711
GT_msm_specific_GE_000030	MSMEG_3639	MSMEG_3639		hypothetical protein	A0QYF4		A0QYF4	MSMEG_3639	Uncharacterized protein			6178	6178	8.21398	370	8.21398	2.29766	8.31528	8.10642	8.19392	8.14499	8.27114	8.24758	2.50896	0.211301	5	36.9679	0.0738087	0.0696261	14.3624	33	0.0660253	1	0.0842184	0.572563	0.720502	0.142365	8.21322	0.0792295	1.28812	-1.34805	-0.243596	-0.861196	0.731029	0.433694	0.208863	0.121357	0.170289	0.0441382
GT_msm_specific_GE_000030	MSMEG_3639	MSMEG_3639		hypothetical protein	A0QYF4		A0QYF4	MSMEG_3639	Uncharacterized protein			8349	8349	8.10941	371	8.10941	2.47307	8.21253	7.94399	8.15856	7.98383	8.17746	8.17887	2.90973	0.436656	5	36.9679	0.0785537	0.0749416	13.3437	33	0.0765718	1	0.150068	1.11174	0.370954	0.43068	8.10921	0.114576	0.901817	-1.44196	0.430725	-1.09427	0.595671	0.608022	0.268542	0.053976	0.228704	0.035077
GT_msm_specific_GE_000030	MSMEG_3639	MSMEG_3639		hypothetical protein	A0QYF4		A0QYF4	MSMEG_3639	Uncharacterized protein			8440	8440	8.09879	372	8.09879	2.90764	8.24434	7.93722	8.10981	7.93459	8.17943	8.177	3.48301	0.575367	5	36.9679	0.090309	0.0881104	11.3494	33	0.0916582	1	0.165193	1.27422	0.295688	0.529167	8.09707	0.13189	1.11665	-1.21197	0.0966525	-1.23189	0.6245	0.606065	0.307123	0.134528	0.309751	0.0649096
GT_msm_specific_GE_000030	MSMEG_3639	MSMEG_3639		hypothetical protein	A0QYF4		A0QYF4	MSMEG_3639	Uncharacterized protein			9043	9043	8.21217	373	8.21217	2.4929	8.35418	8.07669	8.18774	8.13245	8.27731	8.23908	2.83478	0.341878	5	36.9679	0.0790901	0.0755425	13.2376	33	0.0745995	1	0.120601	0.864527	0.514031	0.289011	8.21124	0.100433	1.42318	-1.33971	-0.233964	-0.784512	0.657783	0.277224	0.277485	0.166432	0.221724	0.0768709
GT_msm_specific_GE_000030	MSMEG_3639	MSMEG_3639		hypothetical protein	A0QYF4		A0QYF4	MSMEG_3639	Uncharacterized protein			9047	9047	8.32894	374	8.32894	3.49857	8.69817	8.14534	8.31523	8.16577	8.31372	8.30798	4.8542	1.35563	5	36.9679	0.106294	0.106017	9.43243	33	0.127742	1	0.279269	2.55072	0.0442816	1.35378	8.32437	0.198695	1.88127	-0.90104	-0.045973	-0.798225	-0.0535744	-0.0824581	0.552832	0.382934	0.532404	0.384445
GT_msm_specific_GE_000030	MSMEG_3639	MSMEG_3639		hypothetical protein	A0QYF4		A0QYF4	MSMEG_3639	Uncharacterized protein			11272	11272	8.26271	375	8.26271	2.38804	8.35893	8.12764	8.24396	8.1936	8.33186	8.31761	2.66111	0.27307	5	36.9679	0.0762535	0.0723649	13.8189	33	0.0700292	1	0.102615	0.716215	0.615294	0.210917	8.26227	0.0899161	1.07502	-1.49724	-0.203555	-0.763717	0.774026	0.615468	0.231287	0.114964	0.165332	0.0270639
GT_msm_specific_GE_000030	MSMEG_3639	MSMEG_3639		hypothetical protein	A0QYF4		A0QYF4	MSMEG_3639	Uncharacterized protein			14578	14578	8.13519	376	8.13519	2.86996	8.24646	8.03099	8.15017	8.00345	8.17961	8.19011	3.17105	0.301092	5	36.9679	0.0892896	0.0869685	11.4984	33	0.0834487	1	0.0949501	0.674416	0.645426	0.190153	8.13347	0.0956959	1.18071	-1.07082	0.174565	-1.35862	0.482207	0.591956	0.215462	0.0962843	0.243004	0.0668441
GT_msm_specific_GE_000030	MSMEG_3639	MSMEG_3639		hypothetical protein	A0QYF4		A0QYF4	MSMEG_3639	Uncharacterized protein			15058	15058	8.14678	377	8.14678	2.28363	8.26642	8.00446	8.18305	8.03716	8.20779	8.18002	2.63567	0.352043	5	36.9679	0.0734291	0.0692008	14.4507	33	0.0693597	1	0.133569	0.958865	0.45536	0.341646	8.14648	0.102691	1.16793	-1.38305	0.356058	-1.06454	0.597008	0.326593	0.261964	0.0833724	0.229255	0.058629
GT_msm_specific_GE_000031	MSMEG_3339	MSMEG_3339		hypothetical protein	A0QXK8		A0QXK8	MSMEG_3339	Uncharacterized protein			191	191	5.39033	378	5.39033	17.4131	5.45443	5.76324	4.96502	5.6934	5.06457	5.33731	20.7081	3.29497	5	36.9679	0.482689	0.52767	1.89512	33	0.54495	1	0.159115	1.36525	0.259623	0.585658	5.37966	0.323774	0.230936	1.18469	-1.28064	0.968993	-0.973178	-0.130799	-0.308801	0.48941	-0.238964	0.389861
GT_msm_specific_GE_000031	MSMEG_3339	MSMEG_3339		hypothetical protein	A0QXK8		A0QXK8	MSMEG_3339	Uncharacterized protein			906	906	4.93762	379	4.93762	9.74718	4.79652	4.84983	5.04982	5.03703	4.86844	5.04444	10.1839	0.436726	5	36.9679	0.275322	0.295369	3.38559	33	0.267998	1	0.042884	0.317248	0.89943	0.0460325	4.94101	0.115077	-1.25561	-0.792344	0.945478	0.834337	-0.630669	0.898805	-0.0533112	-0.253295	-0.240506	-0.0719163
GT_msm_specific_GE_000031	MSMEG_3339	MSMEG_3339		hypothetical protein	A0QXK8		A0QXK8	MSMEG_3339	Uncharacterized protein			3046	3046	4.82854	380	4.83796	6.64878	4.59164	4.94136	4.97565	5.19904	4.67028	4.69706	8.35202	1.70324	5	36.9679	0.191509	0.201478	4.96332	33	0.21979	1	0.203932	1.77876	0.141352	0.849697	4.84584	0.231645	-1.09735	0.41238	0.560405	1.52473	-0.757879	-0.642289	-0.349721	-0.384011	-0.607392	-0.0786364
GT_msm_specific_GE_000031	MSMEG_3339	MSMEG_3339		hypothetical protein	A0QXK8		A0QXK8	MSMEG_3339	Uncharacterized protein			3785	3785	4.97635	381	4.97635	2.91381	4.74949	4.92731	5.06663	5.34075	5.01261	4.83146	4.29139	1.37758	5	36.9679	0.0904758	0.0882973	11.3254	33	0.112931	1	0.32101	3.04519	0.021184	1.67399	4.98804	0.20799	-1.14696	-0.292002	0.377853	1.6958	0.118145	-0.752838	-0.177822	-0.317145	-0.591264	-0.263128
GT_msm_specific_GE_000031	MSMEG_3339	MSMEG_3339		hypothetical protein	A0QXK8		A0QXK8	MSMEG_3339	Uncharacterized protein			4062	4062	5.00992	382	5.00992	3.60861	4.89948	5.0939	4.84811	5.27847	5.04557	4.91432	4.40476	0.796156	5	36.9679	0.10927	0.109352	9.1448	33	0.115915	1	0.180749	1.45722	0.227262	0.643474	5.01331	0.159933	-0.711706	0.503877	-1.03293	1.65797	0.201721	-0.618939	-0.194411	0.0513737	-0.378989	-0.146087
GT_msm_specific_GE_000031	MSMEG_3339	MSMEG_3339		hypothetical protein	A0QXK8		A0QXK8	MSMEG_3339	Uncharacterized protein			4255	4255	4.94345	383	4.94345	3.74088	4.63049	5.06339	4.72382	5.26911	4.99406	5.00223	5.49249	1.75161	5	36.9679	0.112849	0.11336	8.82144	33	0.144539	1	0.31891	3.10435	0.0194115	1.71194	4.94718	0.233475	-1.35642	0.49774	-0.956706	1.37883	0.200767	0.235786	-0.432901	-0.0933237	-0.638615	-0.363565
GT_msm_specific_GE_000031	MSMEG_3339	MSMEG_3339		hypothetical protein	A0QXK8		A0QXK8	MSMEG_3339	Uncharacterized protein			4481	4481	4.95673	384	4.95673	4.44349	4.67044	5.01532	4.90337	5.3258	5.04624	4.83708	6.02389	1.5804	5	36.9679	0.131854	0.134651	7.4266	33	0.158523	1	0.262356	2.3972	0.0557781	1.25354	4.96637	0.221912	-1.33357	0.220567	-0.28391	1.61966	0.359909	-0.582657	-0.344881	-0.232932	-0.655357	-0.375803
GT_msm_specific_GE_000031	MSMEG_3339	MSMEG_3339		hypothetical protein	A0QXK8		A0QXK8	MSMEG_3339	Uncharacterized protein			6743	6743	5.07921	385	5.07921	3.4496	4.87842	5.09031	5.01474	5.37643	5.18743	4.97665	4.43155	0.981946	5	36.9679	0.104969	0.104533	9.56632	33	0.11662	1	0.221581	1.87092	0.12315	0.909565	5.08733	0.175937	-1.18739	0.0169479	-0.412621	1.6432	0.568941	-0.62908	-0.211888	-0.136311	-0.498007	-0.309004
GT_msm_specific_GE_000031	MSMEG_3339	MSMEG_3339		hypothetical protein	A0QXK8		A0QXK8	MSMEG_3339	Uncharacterized protein			7936	7936	4.95926	386	4.95926	2.98691	4.8282	5.00435	4.79812	5.27522	4.99805	4.87929	3.92996	0.943052	5	36.9679	0.0924532	0.0905125	11.0482	33	0.10342	1	0.239965	2.04006	0.0955197	1.01991	4.96387	0.174803	-0.776147	0.231572	-0.948226	1.78115	0.19552	-0.483865	-0.176152	0.0300799	-0.447022	-0.16985
GT_msm_specific_GE_000031	MSMEG_3339	MSMEG_3339		hypothetical protein	A0QXK8		A0QXK8	MSMEG_3339	Uncharacterized protein			8048	8048	5.08283	387	5.08283	6.36367	4.96323	5.05597	5.34984	5.42895	4.8935	4.86603	8.15951	1.79584	5	36.9679	0.183796	0.192838	5.18569	33	0.214724	1	0.220092	1.95417	0.108689	0.963816	5.09292	0.240149	-0.540056	-0.153839	1.06982	1.39927	-0.830389	-0.944805	-0.0927498	-0.386611	-0.465727	0.0697232
GT_msm_specific_GE_000031	MSMEG_3339	MSMEG_3339		hypothetical protein	A0QXK8		A0QXK8	MSMEG_3339	Uncharacterized protein			11849	11849	5.25943	388	5.25943	4.54567	5.12185	5.32764	5.08697	5.42482	5.40874	5.20688	5.20643	0.660758	5	36.9679	0.134619	0.137748	7.25965	33	0.137011	1	0.126912	0.981675	0.441917	0.35466	5.26282	0.145373	-0.969712	0.445938	-1.20964	1.11441	1.00379	-0.384794	-0.205798	0.0348787	-0.302976	-0.286895
GT_msm_specific_GE_000031	MSMEG_3339	MSMEG_3339		hypothetical protein	A0QXK8		A0QXK8	MSMEG_3339	Uncharacterized protein			12456	12456	4.98149	389	4.98149	8.9493	4.73565	4.94185	4.86423	5.53824	5.00969	4.86609	11.4237	2.47441	5	36.9679	0.253739	0.271191	3.68744	33	0.300624	1	0.216603	1.95036	0.109313	0.961329	4.99263	0.282525	-0.90958	-0.179713	-0.454449	1.93122	0.0604054	-0.44788	-0.206206	-0.128586	-0.802597	-0.274045
GT_msm_specific_GE_000031	MSMEG_3339	MSMEG_3339		hypothetical protein	A0QXK8		A0QXK8	MSMEG_3339	Uncharacterized protein			14522	14522	4.83059	390	4.83081	6.09931	4.46675	4.73432	5.01215	5.17008	4.81036	4.86267	7.98979	1.89049	5	36.9679	0.176645	0.184827	5.41045	33	0.210258	1	0.236613	2.14044	0.0821202	1.08555	4.84272	0.241006	-1.56	-0.449788	0.702993	1.35831	-0.134295	0.0827719	-0.267567	-0.545394	-0.70333	-0.343602
GT_msm_specific_GE_000033	MSMEG_3445	MSMEG_3445	COG2141C	5,10-methylenetetrahydromethanopterin reductase	A0QXW1	Metabolic pathways;Folate biosynthesis	A0QXW1	MSMEG_3445 MSMEI_3365	5,10-methylenetetrahydromethanopterin reductase (EC 1.5.99.11)	coenzyme F420-dependent N5,N10-methenyltetrahydromethanopterin reductase activity; oxidoreductase activity, acting on paired donors, with incorporation or reduction of molecular oxygen	GO:0018537; GO:0016705	1592	1592	5.34632	391	5.34632	5.86336	5.22643	5.4478	5.37646	5.72979	5.34827	5.00855	7.72245	1.85909	5	36.9679	0.170262	0.177677	5.62818	33	0.203222	1	0.240739	2.1838	0.0769267	1.11392	5.35622	0.239221	-0.542548	0.382829	0.084615	1.56163	-0.0332118	-1.45332	-0.22137	-0.150031	-0.503365	-0.121844
GT_msm_specific_GE_000033	MSMEG_3445	MSMEG_3445	COG2141C	5,10-methylenetetrahydromethanopterin reductase	A0QXW1	Metabolic pathways;Folate biosynthesis	A0QXW1	MSMEG_3445 MSMEI_3365	5,10-methylenetetrahydromethanopterin reductase (EC 1.5.99.11)	coenzyme F420-dependent N5,N10-methenyltetrahydromethanopterin reductase activity; oxidoreductase activity, acting on paired donors, with incorporation or reduction of molecular oxygen	GO:0018537; GO:0016705	7842	7842	5.39213	392	5.39213	9.05263	5.02912	5.19932	5.40938	5.77379	5.46118	5.54687	11.3073	2.25469	5	36.9679	0.256534	0.274322	3.64535	33	0.297561	1	0.199401	1.75781	0.145841	0.836122	5.40328	0.261873	-1.42878	-0.778852	0.0233223	1.41487	0.221101	0.548338	-0.170199	-0.380267	-0.744676	-0.432059
GT_msm_specific_GE_000033	MSMEG_3445	MSMEG_3445	COG2141C	5,10-methylenetetrahydromethanopterin reductase	A0QXW1	Metabolic pathways;Folate biosynthesis	A0QXW1	MSMEG_3445 MSMEI_3365	5,10-methylenetetrahydromethanopterin reductase (EC 1.5.99.11)	coenzyme F420-dependent N5,N10-methenyltetrahydromethanopterin reductase activity; oxidoreductase activity, acting on paired donors, with incorporation or reduction of molecular oxygen	GO:0018537; GO:0016705	8307	8307	5.29885	393	5.29885	3.95496	5.16806	5.32277	5.50025	5.58484	5.23327	5.04416	5.29269	1.33773	5	36.9679	0.118639	0.119847	8.34396	33	0.139281	1	0.25275	2.25512	0.0690877	1.1606	5.30889	0.204251	-0.689482	0.067954	0.936881	1.35102	-0.370262	-1.29611	-0.154707	-0.332186	-0.416774	-0.065201
GT_msm_specific_GE_000033	MSMEG_3445	MSMEG_3445	COG2141C	5,10-methylenetetrahydromethanopterin reductase	A0QXW1	Metabolic pathways;Folate biosynthesis	A0QXW1	MSMEG_3445 MSMEI_3365	5,10-methylenetetrahydromethanopterin reductase (EC 1.5.99.11)	coenzyme F420-dependent N5,N10-methenyltetrahydromethanopterin reductase activity; oxidoreductase activity, acting on paired donors, with incorporation or reduction of molecular oxygen	GO:0018537; GO:0016705	9930	9930	5.38595	394	5.38595	7.26737	5.32458	5.40517	5.4518	5.74971	5.36449	5.07823	8.78188	1.51451	5	36.9679	0.208242	0.220223	4.54085	33	0.231102	1	0.172458	1.45457	0.228141	0.641797	5.39566	0.21697	-0.327642	0.0438257	0.258734	1.63177	-0.143661	-1.46303	-0.0805974	-0.127226	-0.425135	-0.0399184
GT_msm_specific_GE_000033	MSMEG_3445	MSMEG_3445	COG2141C	5,10-methylenetetrahydromethanopterin reductase	A0QXW1	Metabolic pathways;Folate biosynthesis	A0QXW1	MSMEG_3445 MSMEI_3365	5,10-methylenetetrahydromethanopterin reductase (EC 1.5.99.11)	coenzyme F420-dependent N5,N10-methenyltetrahydromethanopterin reductase activity; oxidoreductase activity, acting on paired donors, with incorporation or reduction of molecular oxygen	GO:0018537; GO:0016705	10267	10267	5.52613	395	5.52613	5.98697	5.48672	5.53147	5.67591	5.75405	5.53411	5.22961	7.06016	1.0732	5	36.9679	0.173606	0.181423	5.51197	33	0.185794	1	0.152008	1.23636	0.311942	0.505927	5.53531	0.1808	-0.268772	-0.0212476	0.777636	1.20985	-0.0066653	-1.6908	-0.0447525	-0.189191	-0.267335	-0.047389
GT_msm_specific_GE_000033	MSMEG_3445	MSMEG_3445	COG2141C	5,10-methylenetetrahydromethanopterin reductase	A0QXW1	Metabolic pathways;Folate biosynthesis	A0QXW1	MSMEG_3445 MSMEI_3365	5,10-methylenetetrahydromethanopterin reductase (EC 1.5.99.11)	coenzyme F420-dependent N5,N10-methenyltetrahydromethanopterin reductase activity; oxidoreductase activity, acting on paired donors, with incorporation or reduction of molecular oxygen	GO:0018537; GO:0016705	10604	10604	5.43966	396	5.43966	2.12319	5.35046	5.44114	5.47423	5.77565	5.44283	5.20705	3.24222	1.11903	5	36.9679	0.0690892	0.0643391	15.5427	33	0.0853216	1	0.345143	3.23938	0.0159143	1.79821	5.44856	0.187449	-0.523355	-0.0395678	0.136945	1.74494	-0.03055	-1.28842	-0.0906852	-0.123772	-0.42519	-0.0923756
GT_msm_specific_GE_000033	MSMEG_3445	MSMEG_3445	COG2141C	5,10-methylenetetrahydromethanopterin reductase	A0QXW1	Metabolic pathways;Folate biosynthesis	A0QXW1	MSMEG_3445 MSMEI_3365	5,10-methylenetetrahydromethanopterin reductase (EC 1.5.99.11)	coenzyme F420-dependent N5,N10-methenyltetrahydromethanopterin reductase activity; oxidoreductase activity, acting on paired donors, with incorporation or reduction of molecular oxygen	GO:0018537; GO:0016705	10947	10947	5.44643	397	5.44643	4.37004	5.18138	5.39601	5.46096	5.97472	5.48827	5.26079	6.80716	2.43712	5	36.9679	0.129868	0.132425	7.55142	33	0.179136	1	0.358023	3.75324	0.00755639	2.12169	5.46036	0.278262	-1.00257	-0.231238	0.00217857	1.8485	0.10031	-0.71718	-0.214633	-0.279584	-0.793345	-0.30689
GT_msm_specific_GE_000033	MSMEG_3445	MSMEG_3445	COG2141C	5,10-methylenetetrahydromethanopterin reductase	A0QXW1	Metabolic pathways;Folate biosynthesis	A0QXW1	MSMEG_3445 MSMEI_3365	5,10-methylenetetrahydromethanopterin reductase (EC 1.5.99.11)	coenzyme F420-dependent N5,N10-methenyltetrahydromethanopterin reductase activity; oxidoreductase activity, acting on paired donors, with incorporation or reduction of molecular oxygen	GO:0018537; GO:0016705	11403	11403	5.23257	398	5.23257	6.69753	5.01232	5.2848	5.30878	5.57516	5.2782	5.00248	8.17831	1.48078	5	36.9679	0.192827	0.202955	4.92719	33	0.215219	1	0.181062	1.53586	0.202581	0.693402	5.24362	0.213869	-1.0815	0.19252	0.304652	1.55018	0.161669	-1.12752	-0.272474	-0.296456	-0.562835	-0.265876
GT_msm_specific_GE_000033	MSMEG_3445	MSMEG_3445	COG2141C	5,10-methylenetetrahydromethanopterin reductase	A0QXW1	Metabolic pathways;Folate biosynthesis	A0QXW1	MSMEG_3445 MSMEI_3365	5,10-methylenetetrahydromethanopterin reductase (EC 1.5.99.11)	coenzyme F420-dependent N5,N10-methenyltetrahydromethanopterin reductase activity; oxidoreductase activity, acting on paired donors, with incorporation or reduction of molecular oxygen	GO:0018537; GO:0016705	11613	11613	5.29619	399	5.29619	4.01616	5.15802	5.38809	5.32888	5.62339	5.32454	5.0097	5.43708	1.42092	5	36.9679	0.120295	0.121702	8.21681	33	0.143081	1	0.261338	2.36239	0.0587788	1.23078	5.30544	0.208824	-0.705958	0.395824	0.112245	1.52261	0.0914877	-1.41621	-0.230078	-0.17086	-0.465378	-0.166526
GT_msm_specific_GE_000033	MSMEG_3445	MSMEG_3445	COG2141C	5,10-methylenetetrahydromethanopterin reductase	A0QXW1	Metabolic pathways;Folate biosynthesis	A0QXW1	MSMEG_3445 MSMEI_3365	5,10-methylenetetrahydromethanopterin reductase (EC 1.5.99.11)	coenzyme F420-dependent N5,N10-methenyltetrahydromethanopterin reductase activity; oxidoreductase activity, acting on paired donors, with incorporation or reduction of molecular oxygen	GO:0018537; GO:0016705	12063	12063	5.25519	400	5.25519	4.40241	4.95328	5.27107	5.25036	5.67136	5.43455	5.03489	6.61429	2.21188	5	36.9679	0.130743	0.133406	7.49589	33	0.17406	1	0.334409	3.38355	0.0128896	1.88976	5.26925	0.26235	-1.2044	0.00693306	-0.0719888	1.5327	0.63007	-0.893318	-0.317793	-0.297088	-0.718079	-0.481273
GT_msm_specific_GE_000033	MSMEG_3445	MSMEG_3445	COG2141C	5,10-methylenetetrahydromethanopterin reductase	A0QXW1	Metabolic pathways;Folate biosynthesis	A0QXW1	MSMEG_3445 MSMEI_3365	5,10-methylenetetrahydromethanopterin reductase (EC 1.5.99.11)	coenzyme F420-dependent N5,N10-methenyltetrahydromethanopterin reductase activity; oxidoreductase activity, acting on paired donors, with incorporation or reduction of molecular oxygen	GO:0018537; GO:0016705	12905	12905	5.29689	401	5.29689	4.17369	5.18293	5.34082	5.4817	5.5326	5.17262	5.11298	5.14579	0.972101	5	36.9679	0.124556	0.126475	7.90667	33	0.135416	1	0.188912	1.5609	0.195261	0.709384	5.30394	0.175269	-0.690409	0.210384	1.01418	1.30463	-0.749266	-1.08952	-0.157881	-0.298762	-0.349667	0.0103158
GT_msm_specific_GE_000033	MSMEG_3445	MSMEG_3445	COG2141C	5,10-methylenetetrahydromethanopterin reductase	A0QXW1	Metabolic pathways;Folate biosynthesis	A0QXW1	MSMEG_3445 MSMEI_3365	5,10-methylenetetrahydromethanopterin reductase (EC 1.5.99.11)	coenzyme F420-dependent N5,N10-methenyltetrahydromethanopterin reductase activity; oxidoreductase activity, acting on paired donors, with incorporation or reduction of molecular oxygen	GO:0018537; GO:0016705	12929	12929	5.32167	402	5.32167	3.61216	5.09843	5.34188	5.61999	5.64447	5.30721	5.00471	5.82757	2.21541	5	36.9679	0.109367	0.109459	9.13581	33	0.153357	1	0.38016	4.05134	0.00494857	2.30552	5.33612	0.261864	-0.907684	0.0220092	1.08407	1.17755	-0.110394	-1.26555	-0.243453	-0.521569	-0.546048	-0.208782
GT_msm_specific_GE_000033	MSMEG_3445	MSMEG_3445	COG2141C	5,10-methylenetetrahydromethanopterin reductase	A0QXW1	Metabolic pathways;Folate biosynthesis	A0QXW1	MSMEG_3445 MSMEI_3365	5,10-methylenetetrahydromethanopterin reductase (EC 1.5.99.11)	coenzyme F420-dependent N5,N10-methenyltetrahydromethanopterin reductase activity; oxidoreductase activity, acting on paired donors, with incorporation or reduction of molecular oxygen	GO:0018537; GO:0016705	13569	13569	5.31853	403	5.31853	3.63337	5.02444	5.25616	5.42962	5.79388	5.41374	5.09072	6.11347	2.48011	5	36.9679	0.10994	0.110102	9.08249	33	0.160881	1	0.405679	4.51174	0.00260858	2.5836	5.33476	0.278589	-1.11391	-0.282124	0.340492	1.64802	0.283494	-0.875971	-0.231727	-0.40518	-0.769443	-0.389302
GT_msm_specific_GE_000034	MSMEG_3775	argJ	COG1364E	bifunctional ornithine acetyltransferase/N-acetylglutamate synthase protein	A0QYT1	Biosynthesis of secondary metabolites;Metabolic pathways;Arginine and proline metabolism	A0QYT1	argJ MSMEG_3775	Arginine biosynthesis bifunctional protein ArgJ	acetyl-CoA:L-glutamate N-acetyltransferase activity; arginine biosynthetic process; cytoplasm; glutamate N-acetyltransferase activity	GO:0004042; GO:0006526; GO:0005737; GO:0004358	1289	1289	6.88565	404	6.88565	10.209	6.33411	7.04515	8.059	5.64149	6.38903	7.76407	36.9457	26.7367	5	36.9679	0.287815	0.309364	3.23243	33	0.972256	1	0.723675	18.5791	3.37366e-09	8.4719	6.87214	0.924281	-0.582109	0.187186	1.28409	-1.33147	-0.522687	0.964993	-0.711044	-1.72489	0.692622	-0.0549227
GT_msm_specific_GE_000034	MSMEG_3775	argJ	COG1364E	bifunctional ornithine acetyltransferase/N-acetylglutamate synthase protein	A0QYT1	Biosynthesis of secondary metabolites;Metabolic pathways;Arginine and proline metabolism	A0QYT1	argJ MSMEG_3775	Arginine biosynthesis bifunctional protein ArgJ	acetyl-CoA:L-glutamate N-acetyltransferase activity; arginine biosynthetic process; cytoplasm; glutamate N-acetyltransferase activity	GO:0004042; GO:0006526; GO:0005737; GO:0004358	2168	2168	6.87828	405	6.87828	9.53091	6.46605	7.04311	8.04304	5.54691	6.32553	7.74227	36.7445	27.2135	5	36.9679	0.269472	0.288816	3.46242	33	0.966959	1	0.740616	20.1977	1.13967e-09	8.94322	6.86115	0.935582	-0.422306	0.194483	1.26327	-1.40473	-0.5725	0.941787	-0.577056	-1.57699	0.919139	0.140518
GT_msm_specific_GE_000034	MSMEG_3775	argJ	COG1364E	bifunctional ornithine acetyltransferase/N-acetylglutamate synthase protein	A0QYT1	Biosynthesis of secondary metabolites;Metabolic pathways;Arginine and proline metabolism	A0QYT1	argJ MSMEG_3775	Arginine biosynthesis bifunctional protein ArgJ	acetyl-CoA:L-glutamate N-acetyltransferase activity; arginine biosynthetic process; cytoplasm; glutamate N-acetyltransferase activity	GO:0004042; GO:0006526; GO:0005737; GO:0004358	2497	2497	6.89165	406	6.89165	8.83709	6.40152	7.06125	8.04419	5.6863	6.29987	7.76467	34.8438	26.0067	5	36.9679	0.250703	0.267791	3.73426	33	0.916941	1	0.74638	20.747	7.9958e-10	9.09714	6.8763	0.912269	-0.520442	0.202739	1.2802	-1.30444	-0.631868	0.973805	-0.659736	-1.64267	0.715215	0.10165
GT_msm_specific_GE_000034	MSMEG_3775	argJ	COG1364E	bifunctional ornithine acetyltransferase/N-acetylglutamate synthase protein	A0QYT1	Biosynthesis of secondary metabolites;Metabolic pathways;Arginine and proline metabolism	A0QYT1	argJ MSMEG_3775	Arginine biosynthesis bifunctional protein ArgJ	acetyl-CoA:L-glutamate N-acetyltransferase activity; arginine biosynthetic process; cytoplasm; glutamate N-acetyltransferase activity	GO:0004042; GO:0006526; GO:0005737; GO:0004358	4712	4712	6.96163	407	6.96163	9.3943	6.53435	7.11772	8.10045	5.73737	6.38565	7.79974	34.5247	25.1304	5	36.9679	0.265776	0.284676	3.51277	33	0.908545	1	0.727896	18.911	2.68665e-09	8.57079	6.94588	0.898371	-0.458084	0.191278	1.28519	-1.34523	-0.623601	0.950449	-0.583369	-1.5661	0.796984	0.148696
GT_msm_specific_GE_000034	MSMEG_3775	argJ	COG1364E	bifunctional ornithine acetyltransferase/N-acetylglutamate synthase protein	A0QYT1	Biosynthesis of secondary metabolites;Metabolic pathways;Arginine and proline metabolism	A0QYT1	argJ MSMEG_3775	Arginine biosynthesis bifunctional protein ArgJ	acetyl-CoA:L-glutamate N-acetyltransferase activity; arginine biosynthetic process; cytoplasm; glutamate N-acetyltransferase activity	GO:0004042; GO:0006526; GO:0005737; GO:0004358	5445	5445	6.93204	408	6.93204	8.43331	6.45025	7.09099	8.11372	5.72234	6.35317	7.77507	34.3789	25.9456	5	36.9679	0.239781	0.255555	3.91306	33	0.904708	1	0.754695	21.6411	4.554e-10	9.34161	6.91759	0.912323	-0.512255	0.190065	1.31108	-1.31012	-0.618664	0.939889	-0.640742	-1.66347	0.727907	0.0970794
GT_msm_specific_GE_000034	MSMEG_3775	argJ	COG1364E	bifunctional ornithine acetyltransferase/N-acetylglutamate synthase protein	A0QYT1	Biosynthesis of secondary metabolites;Metabolic pathways;Arginine and proline metabolism	A0QYT1	argJ MSMEG_3775	Arginine biosynthesis bifunctional protein ArgJ	acetyl-CoA:L-glutamate N-acetyltransferase activity; arginine biosynthetic process; cytoplasm; glutamate N-acetyltransferase activity	GO:0004042; GO:0006526; GO:0005737; GO:0004358	5796	5796	6.921	409	6.921	9.15308	6.46921	7.14799	8.02459	5.63742	6.33901	7.79894	35.5632	26.4101	5	36.9679	0.259251	0.277366	3.60534	33	0.935874	1	0.742625	20.3742	1.01627e-09	8.99299	6.90286	0.919635	-0.471546	0.266554	1.21976	-1.37602	-0.613126	0.974384	-0.678782	-1.55538	0.831789	0.130203
GT_msm_specific_GE_000034	MSMEG_3775	argJ	COG1364E	bifunctional ornithine acetyltransferase/N-acetylglutamate synthase protein	A0QYT1	Biosynthesis of secondary metabolites;Metabolic pathways;Arginine and proline metabolism	A0QYT1	argJ MSMEG_3775	Arginine biosynthesis bifunctional protein ArgJ	acetyl-CoA:L-glutamate N-acetyltransferase activity; arginine biosynthetic process; cytoplasm; glutamate N-acetyltransferase activity	GO:0004042; GO:0006526; GO:0005737; GO:0004358	6648	6648	6.84025	410	6.84025	8.83898	6.41168	7.04293	7.94301	5.5885	6.29458	7.66154	33.6181	24.7791	5	36.9679	0.250754	0.267848	3.73346	33	0.884687	1	0.737077	19.7637	1.51533e-09	8.81949	6.82371	0.892002	-0.461917	0.245768	1.25482	-1.38476	-0.593188	0.939274	-0.631256	-1.53133	0.823174	0.117094
GT_msm_specific_GE_000034	MSMEG_3775	argJ	COG1364E	bifunctional ornithine acetyltransferase/N-acetylglutamate synthase protein	A0QYT1	Biosynthesis of secondary metabolites;Metabolic pathways;Arginine and proline metabolism	A0QYT1	argJ MSMEG_3775	Arginine biosynthesis bifunctional protein ArgJ	acetyl-CoA:L-glutamate N-acetyltransferase activity; arginine biosynthetic process; cytoplasm; glutamate N-acetyltransferase activity	GO:0004042; GO:0006526; GO:0005737; GO:0004358	7104	7104	7.30023	411	7.30023	139.23	6.54048	7.18437	8.1462	7.85066	6.29718	7.83867	157.542	18.3124	5	36.9679	3.77789	4.21908	0.237018	33	4.14584	1	0.116238	0.969451	0.449084	0.347672	7.30959	0.762205	-1.00906	-0.164288	1.09761	0.709867	-1.32827	0.694142	-0.643888	-1.60572	-1.31017	0.243306
GT_msm_specific_GE_000034	MSMEG_3775	argJ	COG1364E	bifunctional ornithine acetyltransferase/N-acetylglutamate synthase protein	A0QYT1	Biosynthesis of secondary metabolites;Metabolic pathways;Arginine and proline metabolism	A0QYT1	argJ MSMEG_3775	Arginine biosynthesis bifunctional protein ArgJ	acetyl-CoA:L-glutamate N-acetyltransferase activity; arginine biosynthetic process; cytoplasm; glutamate N-acetyltransferase activity	GO:0004042; GO:0006526; GO:0005737; GO:0004358	9610	9610	7.01119	412	7.01119	8.48656	6.88871	7.13002	8.11065	5.66539	6.32437	7.81472	34.1603	25.6737	5	36.9679	0.241222	0.257169	3.8885	33	0.898956	1	0.751567	21.2864	5.6817e-10	9.24552	6.98897	0.912528	-0.109878	0.154567	1.22919	-1.45046	-0.728313	0.904896	-0.241313	-1.22194	1.22332	0.564339
GT_msm_specific_GE_000034	MSMEG_3775	argJ	COG1364E	bifunctional ornithine acetyltransferase/N-acetylglutamate synthase protein	A0QYT1	Biosynthesis of secondary metabolites;Metabolic pathways;Arginine and proline metabolism	A0QYT1	argJ MSMEG_3775	Arginine biosynthesis bifunctional protein ArgJ	acetyl-CoA:L-glutamate N-acetyltransferase activity; arginine biosynthetic process; cytoplasm; glutamate N-acetyltransferase activity	GO:0004042; GO:0006526; GO:0005737; GO:0004358	10168	10168	6.83104	413	6.83104	10.1266	6.40447	7.00856	7.97831	5.50258	6.28198	7.70599	37.2748	27.1482	5	36.9679	0.285586	0.306868	3.25873	33	0.980916	1	0.728325	19.0122	2.50767e-09	8.60073	6.81365	0.933778	-0.438201	0.208729	1.24726	-1.40405	-0.569371	0.955627	-0.604089	-1.57385	0.901886	0.122484
GT_msm_specific_GE_000034	MSMEG_3775	argJ	COG1364E	bifunctional ornithine acetyltransferase/N-acetylglutamate synthase protein	A0QYT1	Biosynthesis of secondary metabolites;Metabolic pathways;Arginine and proline metabolism	A0QYT1	argJ MSMEG_3775	Arginine biosynthesis bifunctional protein ArgJ	acetyl-CoA:L-glutamate N-acetyltransferase activity; arginine biosynthetic process; cytoplasm; glutamate N-acetyltransferase activity	GO:0004042; GO:0006526; GO:0005737; GO:0004358	12743	12743	6.94203	414	6.94203	9.9931	6.47428	7.06411	8.05569	5.98407	6.27803	7.7234	31.4956	21.5025	5	36.9679	0.281974	0.302821	3.30228	33	0.828832	1	0.682715	15.2514	3.91137e-08	7.40767	6.92993	0.829719	-0.549159	0.161713	1.3568	-1.13997	-0.785692	0.956313	-0.589824	-1.58141	0.490208	0.196256
GT_msm_specific_GE_000034	MSMEG_3775	argJ	COG1364E	bifunctional ornithine acetyltransferase/N-acetylglutamate synthase protein	A0QYT1	Biosynthesis of secondary metabolites;Metabolic pathways;Arginine and proline metabolism	A0QYT1	argJ MSMEG_3775	Arginine biosynthesis bifunctional protein ArgJ	acetyl-CoA:L-glutamate N-acetyltransferase activity; arginine biosynthetic process; cytoplasm; glutamate N-acetyltransferase activity	GO:0004042; GO:0006526; GO:0005737; GO:0004358	13260	13260	6.86351	415	6.86351	9.65624	6.45633	7.03983	8.00811	5.59964	6.28737	7.69043	35.2576	25.6014	5	36.9679	0.272862	0.292613	3.41748	33	0.927832	1	0.726123	18.7651	2.96845e-09	8.52747	6.84695	0.907576	-0.430401	0.212521	1.27941	-1.37434	-0.616565	0.929376	-0.583501	-1.55178	0.856697	0.168958
GT_msm_specific_GE_000034	MSMEG_3775	argJ	COG1364E	bifunctional ornithine acetyltransferase/N-acetylglutamate synthase protein	A0QYT1	Biosynthesis of secondary metabolites;Metabolic pathways;Arginine and proline metabolism	A0QYT1	argJ MSMEG_3775	Arginine biosynthesis bifunctional protein ArgJ	acetyl-CoA:L-glutamate N-acetyltransferase activity; arginine biosynthetic process; cytoplasm; glutamate N-acetyltransferase activity	GO:0004042; GO:0006526; GO:0005737; GO:0004358	15466	15466	6.88966	416	6.88966	9.45516	6.52104	7.03084	7.98658	5.68929	6.31196	7.70095	33.0203	23.5652	5	36.9679	0.267423	0.28652	3.49016	33	0.868956	1	0.713656	17.6239	6.60125e-09	8.18037	6.87344	0.870664	-0.404753	0.180781	1.27849	-1.36006	-0.64489	0.950431	-0.509804	-1.46554	0.83175	0.209079
GT_msm_specific_GE_000036	MSMEG_4244	MSMEG_4244	COG3200E	3-deoxy-7-phosphoheptulonate synthase	A0R033	Phenylalanine, tyrosine and tryptophan biosynthesis;Biosynthesis of secondary metabolites;Metabolic pathways	A0R033	aroG MSMEG_4244 MSMEI_4144	Phospho-2-dehydro-3-deoxyheptonate aldolase AroG (EC 2.5.1.54) (3-deoxy-D-arabino-heptulosonate 7-phosphate synthase) (DAHP synthase) (Phospho-2-keto-3-deoxyheptonate aldolase)	3-deoxy-7-phosphoheptulonate synthase activity; aromatic amino acid family biosynthetic process; chorismate biosynthetic process; manganese ion binding; plasma membrane	GO:0003849; GO:0009073; GO:0009423; GO:0030145; GO:0005886	2256	2256	7.97645	417	7.97645	1.77267	7.85255	8.10397	8.12383	7.51332	8.0289	8.19852	3.77291	2.00024	5	36.9679	0.0596075	0.0537173	18.616	33	0.0992872	1	0.530159	6.71138	0.00015362	3.81356	7.97018	0.252844	-0.465218	0.529147	0.607681	-1.80689	0.232225	0.903058	-0.251419	-0.271276	0.339234	-0.176344
GT_msm_specific_GE_000036	MSMEG_4244	MSMEG_4244	COG3200E	3-deoxy-7-phosphoheptulonate synthase	A0R033	Phenylalanine, tyrosine and tryptophan biosynthesis;Biosynthesis of secondary metabolites;Metabolic pathways	A0R033	aroG MSMEG_4244 MSMEI_4144	Phospho-2-dehydro-3-deoxyheptonate aldolase AroG (EC 2.5.1.54) (3-deoxy-D-arabino-heptulosonate 7-phosphate synthase) (DAHP synthase) (Phospho-2-keto-3-deoxyheptonate aldolase)	3-deoxy-7-phosphoheptulonate synthase activity; aromatic amino acid family biosynthetic process; chorismate biosynthetic process; manganese ion binding; plasma membrane	GO:0003849; GO:0009073; GO:0009423; GO:0030145; GO:0005886	2955	2955	7.88959	418	7.88959	1.98631	7.70991	8.02214	8.046	7.41456	7.96488	8.14529	4.32771	2.3414	5	36.9679	0.0653865	0.0601913	16.6137	33	0.113887	1	0.541024	7.1617	8.98968e-05	4.04626	7.8838	0.272332	-0.638498	0.507982	0.595596	-1.72304	0.297747	0.960215	-0.312224	-0.336084	0.295357	-0.25497
GT_msm_specific_GE_000036	MSMEG_4244	MSMEG_4244	COG3200E	3-deoxy-7-phosphoheptulonate synthase	A0R033	Phenylalanine, tyrosine and tryptophan biosynthesis;Biosynthesis of secondary metabolites;Metabolic pathways	A0R033	aroG MSMEG_4244 MSMEI_4144	Phospho-2-dehydro-3-deoxyheptonate aldolase AroG (EC 2.5.1.54) (3-deoxy-D-arabino-heptulosonate 7-phosphate synthase) (DAHP synthase) (Phospho-2-keto-3-deoxyheptonate aldolase)	3-deoxy-7-phosphoheptulonate synthase activity; aromatic amino acid family biosynthetic process; chorismate biosynthetic process; manganese ion binding; plasma membrane	GO:0003849; GO:0009073; GO:0009423; GO:0030145; GO:0005886	3106	3106	7.9626	419	7.9626	1.62907	7.82782	8.10737	8.13015	7.54068	7.96302	8.1703	3.44145	1.81238	5	36.9679	0.0557231	0.0493659	20.2569	33	0.0905646	1	0.526632	6.50494	0.00019732	3.70482	7.95656	0.240056	-0.536275	0.628233	0.723134	-1.73242	0.0269447	0.890388	-0.279547	-0.302328	0.287142	-0.135204
GT_msm_specific_GE_000036	MSMEG_4244	MSMEG_4244	COG3200E	3-deoxy-7-phosphoheptulonate synthase	A0R033	Phenylalanine, tyrosine and tryptophan biosynthesis;Biosynthesis of secondary metabolites;Metabolic pathways	A0R033	aroG MSMEG_4244 MSMEI_4144	Phospho-2-dehydro-3-deoxyheptonate aldolase AroG (EC 2.5.1.54) (3-deoxy-D-arabino-heptulosonate 7-phosphate synthase) (DAHP synthase) (Phospho-2-keto-3-deoxyheptonate aldolase)	3-deoxy-7-phosphoheptulonate synthase activity; aromatic amino acid family biosynthetic process; chorismate biosynthetic process; manganese ion binding; plasma membrane	GO:0003849; GO:0009073; GO:0009423; GO:0030145; GO:0005886	5902	5902	7.9444	420	7.9444	1.49881	7.79184	8.0942	8.09307	7.51361	8.00342	8.13841	3.34928	1.85047	5	36.9679	0.0521995	0.0454186	22.0174	33	0.0881389	1	0.552497	7.08998	9.78132e-05	4.0096	7.93909	0.242631	-0.606885	0.639272	0.634621	-1.75361	0.265127	0.821477	-0.302357	-0.301228	0.278232	-0.211578
GT_msm_specific_GE_000036	MSMEG_4244	MSMEG_4244	COG3200E	3-deoxy-7-phosphoheptulonate synthase	A0R033	Phenylalanine, tyrosine and tryptophan biosynthesis;Biosynthesis of secondary metabolites;Metabolic pathways	A0R033	aroG MSMEG_4244 MSMEI_4144	Phospho-2-dehydro-3-deoxyheptonate aldolase AroG (EC 2.5.1.54) (3-deoxy-D-arabino-heptulosonate 7-phosphate synthase) (DAHP synthase) (Phospho-2-keto-3-deoxyheptonate aldolase)	3-deoxy-7-phosphoheptulonate synthase activity; aromatic amino acid family biosynthetic process; chorismate biosynthetic process; manganese ion binding; plasma membrane	GO:0003849; GO:0009073; GO:0009423; GO:0030145; GO:0005886	6967	6967	7.93134	421	7.93134	1.59325	7.82226	8.07832	8.05393	7.46872	7.99192	8.13298	3.50869	1.91545	5	36.9679	0.0547539	0.0482802	20.7124	33	0.092334	1	0.545915	6.99656	0.00010924	3.96163	7.92469	0.247635	-0.413615	0.620383	0.521915	-1.84131	0.27149	0.841139	-0.256054	-0.23167	0.353548	-0.169656
GT_msm_specific_GE_000036	MSMEG_4244	MSMEG_4244	COG3200E	3-deoxy-7-phosphoheptulonate synthase	A0R033	Phenylalanine, tyrosine and tryptophan biosynthesis;Biosynthesis of secondary metabolites;Metabolic pathways	A0R033	aroG MSMEG_4244 MSMEI_4144	Phospho-2-dehydro-3-deoxyheptonate aldolase AroG (EC 2.5.1.54) (3-deoxy-D-arabino-heptulosonate 7-phosphate synthase) (DAHP synthase) (Phospho-2-keto-3-deoxyheptonate aldolase)	3-deoxy-7-phosphoheptulonate synthase activity; aromatic amino acid family biosynthetic process; chorismate biosynthetic process; manganese ion binding; plasma membrane	GO:0003849; GO:0009073; GO:0009423; GO:0030145; GO:0005886	7162	7162	8.02505	422	8.02505	1.58606	7.90069	8.17606	8.10849	7.63285	8.06703	8.22711	3.11501	1.52895	5	36.9679	0.0545595	0.0480624	20.8063	33	0.081974	1	0.490833	5.60471	0.00060983	3.21479	8.0187	0.219727	-0.537096	0.716128	0.408645	-1.75606	0.219926	0.948459	-0.275368	-0.207805	0.26784	-0.166339
GT_msm_specific_GE_000036	MSMEG_4244	MSMEG_4244	COG3200E	3-deoxy-7-phosphoheptulonate synthase	A0R033	Phenylalanine, tyrosine and tryptophan biosynthesis;Biosynthesis of secondary metabolites;Metabolic pathways	A0R033	aroG MSMEG_4244 MSMEI_4144	Phospho-2-dehydro-3-deoxyheptonate aldolase AroG (EC 2.5.1.54) (3-deoxy-D-arabino-heptulosonate 7-phosphate synthase) (DAHP synthase) (Phospho-2-keto-3-deoxyheptonate aldolase)	3-deoxy-7-phosphoheptulonate synthase activity; aromatic amino acid family biosynthetic process; chorismate biosynthetic process; manganese ion binding; plasma membrane	GO:0003849; GO:0009073; GO:0009423; GO:0030145; GO:0005886	7401	7401	7.94566	423	7.94566	1.7758	7.82064	8.07404	8.0474	7.51348	8.03996	8.14472	3.5141	1.73831	5	36.9679	0.059692	0.053812	18.5832	33	0.0924764	1	0.494666	5.82426	0.00046055	3.33673	7.94004	0.235615	-0.506742	0.568735	0.455666	-1.81043	0.424082	0.868689	-0.253399	-0.226758	0.307168	-0.219316
GT_msm_specific_GE_000036	MSMEG_4244	MSMEG_4244	COG3200E	3-deoxy-7-phosphoheptulonate synthase	A0R033	Phenylalanine, tyrosine and tryptophan biosynthesis;Biosynthesis of secondary metabolites;Metabolic pathways	A0R033	aroG MSMEG_4244 MSMEI_4144	Phospho-2-dehydro-3-deoxyheptonate aldolase AroG (EC 2.5.1.54) (3-deoxy-D-arabino-heptulosonate 7-phosphate synthase) (DAHP synthase) (Phospho-2-keto-3-deoxyheptonate aldolase)	3-deoxy-7-phosphoheptulonate synthase activity; aromatic amino acid family biosynthetic process; chorismate biosynthetic process; manganese ion binding; plasma membrane	GO:0003849; GO:0009073; GO:0009423; GO:0030145; GO:0005886	8055	8055	7.93142	424	7.93142	1.81207	7.78762	8.07793	8.0697	7.47365	7.97277	8.16714	3.87834	2.06626	5	36.9679	0.0606733	0.0549113	18.2112	33	0.102061	1	0.53277	6.81111	0.00013626	3.86562	7.9248	0.256059	-0.535737	0.598027	0.565895	-1.76191	0.18732	0.946407	-0.29031	-0.282082	0.313973	-0.185145
GT_msm_specific_GE_000036	MSMEG_4244	MSMEG_4244	COG3200E	3-deoxy-7-phosphoheptulonate synthase	A0R033	Phenylalanine, tyrosine and tryptophan biosynthesis;Biosynthesis of secondary metabolites;Metabolic pathways	A0R033	aroG MSMEG_4244 MSMEI_4144	Phospho-2-dehydro-3-deoxyheptonate aldolase AroG (EC 2.5.1.54) (3-deoxy-D-arabino-heptulosonate 7-phosphate synthase) (DAHP synthase) (Phospho-2-keto-3-deoxyheptonate aldolase)	3-deoxy-7-phosphoheptulonate synthase activity; aromatic amino acid family biosynthetic process; chorismate biosynthetic process; manganese ion binding; plasma membrane	GO:0003849; GO:0009073; GO:0009423; GO:0030145; GO:0005886	11664	11664	7.97243	425	7.97243	1.61612	7.81787	8.11183	8.10925	7.52746	8.01679	8.21371	3.63899	2.02287	5	36.9679	0.0553727	0.0489733	20.4193	33	0.0957629	1	0.555888	7.30639	7.59041e-05	4.11973	7.96615	0.252977	-0.586148	0.575853	0.565668	-1.73412	0.200166	0.978578	-0.293959	-0.291382	0.29041	-0.198919
GT_msm_specific_GE_000036	MSMEG_4244	MSMEG_4244	COG3200E	3-deoxy-7-phosphoheptulonate synthase	A0R033	Phenylalanine, tyrosine and tryptophan biosynthesis;Biosynthesis of secondary metabolites;Metabolic pathways	A0R033	aroG MSMEG_4244 MSMEI_4144	Phospho-2-dehydro-3-deoxyheptonate aldolase AroG (EC 2.5.1.54) (3-deoxy-D-arabino-heptulosonate 7-phosphate synthase) (DAHP synthase) (Phospho-2-keto-3-deoxyheptonate aldolase)	3-deoxy-7-phosphoheptulonate synthase activity; aromatic amino acid family biosynthetic process; chorismate biosynthetic process; manganese ion binding; plasma membrane	GO:0003849; GO:0009073; GO:0009423; GO:0030145; GO:0005886	11776	11776	7.98675	426	7.98675	2.02695	7.84173	8.15783	8.12179	7.52822	8.01315	8.21535	4.11999	2.09304	5	36.9679	0.0664857	0.0614226	16.2806	33	0.108421	1	0.508021	6.29621	0.00025496	3.59352	7.97968	0.257467	-0.535805	0.691939	0.551972	-1.75347	0.130005	0.915363	-0.316104	-0.280067	0.31351	-0.171424
GT_msm_specific_GE_000036	MSMEG_4244	MSMEG_4244	COG3200E	3-deoxy-7-phosphoheptulonate synthase	A0R033	Phenylalanine, tyrosine and tryptophan biosynthesis;Biosynthesis of secondary metabolites;Metabolic pathways	A0R033	aroG MSMEG_4244 MSMEI_4144	Phospho-2-dehydro-3-deoxyheptonate aldolase AroG (EC 2.5.1.54) (3-deoxy-D-arabino-heptulosonate 7-phosphate synthase) (DAHP synthase) (Phospho-2-keto-3-deoxyheptonate aldolase)	3-deoxy-7-phosphoheptulonate synthase activity; aromatic amino acid family biosynthetic process; chorismate biosynthetic process; manganese ion binding; plasma membrane	GO:0003849; GO:0009073; GO:0009423; GO:0030145; GO:0005886	13042	13042	7.91624	427	7.91624	1.60166	7.76539	8.07499	8.06232	7.46483	7.97113	8.12299	3.60531	2.00364	5	36.9679	0.0549816	0.0485352	20.6036	33	0.0948765	1	0.555749	7.28842	7.751e-05	4.11064	7.91028	0.252432	-0.573964	0.652492	0.602313	-1.7646	0.241083	0.842676	-0.309597	-0.29693	0.300555	-0.205744
GT_msm_specific_GE_000036	MSMEG_4244	MSMEG_4244	COG3200E	3-deoxy-7-phosphoheptulonate synthase	A0R033	Phenylalanine, tyrosine and tryptophan biosynthesis;Biosynthesis of secondary metabolites;Metabolic pathways	A0R033	aroG MSMEG_4244 MSMEI_4144	Phospho-2-dehydro-3-deoxyheptonate aldolase AroG (EC 2.5.1.54) (3-deoxy-D-arabino-heptulosonate 7-phosphate synthase) (DAHP synthase) (Phospho-2-keto-3-deoxyheptonate aldolase)	3-deoxy-7-phosphoheptulonate synthase activity; aromatic amino acid family biosynthetic process; chorismate biosynthetic process; manganese ion binding; plasma membrane	GO:0003849; GO:0009073; GO:0009423; GO:0030145; GO:0005886	14200	14200	7.97592	428	7.97592	1.43743	7.79603	8.10673	8.10955	7.62021	8.01488	8.18196	2.95632	1.51889	5	36.9679	0.050539	0.0435585	22.9576	33	0.0777979	1	0.513778	6.01077	0.00036385	3.43907	7.97156	0.218043	-0.805023	0.619908	0.632837	-1.61138	0.198686	0.964968	-0.310696	-0.313515	0.175819	-0.218852
GT_msm_specific_GE_000036	MSMEG_4244	MSMEG_4244	COG3200E	3-deoxy-7-phosphoheptulonate synthase	A0R033	Phenylalanine, tyrosine and tryptophan biosynthesis;Biosynthesis of secondary metabolites;Metabolic pathways	A0R033	aroG MSMEG_4244 MSMEI_4144	Phospho-2-dehydro-3-deoxyheptonate aldolase AroG (EC 2.5.1.54) (3-deoxy-D-arabino-heptulosonate 7-phosphate synthase) (DAHP synthase) (Phospho-2-keto-3-deoxyheptonate aldolase)	3-deoxy-7-phosphoheptulonate synthase activity; aromatic amino acid family biosynthetic process; chorismate biosynthetic process; manganese ion binding; plasma membrane	GO:0003849; GO:0009073; GO:0009423; GO:0030145; GO:0005886	14423	14423	7.9121	429	7.9121	1.9979	7.76446	8.0787	8.05868	7.42893	7.96861	8.13321	4.23582	2.23792	5	36.9679	0.0657001	0.0605425	16.5173	33	0.111469	1	0.528332	6.81253	0.00013603	3.86636	7.90543	0.26695	-0.528092	0.649079	0.574052	-1.78499	0.236682	0.85327	-0.314246	-0.294218	0.335529	-0.204157
GT_msm_specific_GE_000037	MSMEG_2527	MSMEG_2527		hypothetical protein	A0QVC6		A0QVC6	MSMEG_2527	Uncharacterized protein			549	549	7.74246	430	7.74246	3.06166	7.56311	7.3839	8.29335	8.04047	7.44093	7.81121	7.1191	4.05744	5	36.9679	0.0944752	0.0927776	10.7785	33	0.187345	1	0.569937	8.58943	1.79672e-05	4.74552	7.75549	0.359901	-0.534539	-1.0325	1.49445	0.791806	-0.874023	0.154801	0.179216	-0.730236	-0.477353	0.122181
GT_msm_specific_GE_000037	MSMEG_2527	MSMEG_2527		hypothetical protein	A0QVC6		A0QVC6	MSMEG_2527	Uncharacterized protein			1898	1898	7.62038	431	7.62038	2.89965	7.3861	7.33862	8.19557	7.96272	7.2415	7.67471	7.40979	4.51014	5	36.9679	0.0900927	0.0878681	11.3807	33	0.194994	1	0.608674	10.0122	4.07584e-06	5.38978	7.6332	0.381532	-0.647655	-0.772114	1.47397	0.863671	-1.02667	0.108797	0.0474848	-0.809466	-0.576619	0.144605
GT_msm_specific_GE_000037	MSMEG_2527	MSMEG_2527		hypothetical protein	A0QVC6		A0QVC6	MSMEG_2527	Uncharacterized protein			2372	2372	7.64842	432	7.64842	2.77118	7.42254	7.38995	8.19261	7.89994	7.32645	7.72668	6.41731	3.64612	5	36.9679	0.0866177	0.0839753	11.9083	33	0.168876	1	0.56817	8.41888	2.16317e-05	4.66491	7.6597	0.342422	-0.692573	-0.787773	1.55631	0.701606	-0.973203	0.19563	0.0325985	-0.770069	-0.477398	0.0960941
GT_msm_specific_GE_000037	MSMEG_2527	MSMEG_2527		hypothetical protein	A0QVC6		A0QVC6	MSMEG_2527	Uncharacterized protein			2417	2417	7.7232	433	7.7232	2.68964	7.56122	7.42481	8.21904	8.05496	7.36318	7.7828	6.43459	3.74495	5	36.9679	0.0844119	0.0815042	12.2693	33	0.169331	1	0.582003	8.87305	1.32461e-05	4.87791	7.73434	0.347451	-0.498237	-0.89084	1.39502	0.922788	-1.06822	0.13949	0.13641	-0.657814	-0.493737	0.198041
GT_msm_specific_GE_000037	MSMEG_2527	MSMEG_2527		hypothetical protein	A0QVC6		A0QVC6	MSMEG_2527	Uncharacterized protein			4386	4386	7.77471	434	7.77471	2.73447	7.62064	7.46213	8.2807	8.1236	7.40454	7.82588	6.69155	3.95708	5	36.9679	0.0856247	0.0828629	12.0681	33	0.176094	1	0.591354	9.24285	8.96413e-06	5.04749	7.78625	0.357222	-0.4636	-0.907324	1.38416	0.944378	-1.06855	0.110937	0.158508	-0.660059	-0.502961	0.216101
GT_msm_specific_GE_000037	MSMEG_2527	MSMEG_2527		hypothetical protein	A0QVC6		A0QVC6	MSMEG_2527	Uncharacterized protein			4416	4416	7.64678	435	7.64678	3.15724	7.49089	7.3614	8.1752	7.94585	7.24017	7.72728	7.14682	3.98958	5	36.9679	0.0970606	0.0956739	10.4522	33	0.188074	1	0.558232	8.2208	2.68955e-05	4.57032	7.6568	0.359339	-0.461701	-0.822062	1.44265	0.804403	-1.15943	0.196137	0.129492	-0.684308	-0.454961	0.250721
GT_msm_specific_GE_000037	MSMEG_2527	MSMEG_2527		hypothetical protein	A0QVC6		A0QVC6	MSMEG_2527	Uncharacterized protein			5254	5254	7.6749	436	7.6749	15.1022	7.43594	7.78292	8.09042	7.94764	7.18489	7.63592	18.5172	3.41497	5	36.9679	0.420179	0.457644	2.18511	33	0.487295	1	0.184421	1.62548	0.177519	0.750755	7.67962	0.33386	-0.7299	0.309412	1.23046	0.802789	-1.48185	-0.130908	-0.346985	-0.654485	-0.511704	0.251046
GT_msm_specific_GE_000037	MSMEG_2527	MSMEG_2527		hypothetical protein	A0QVC6		A0QVC6	MSMEG_2527	Uncharacterized protein			6041	6041	7.77712	437	7.77712	2.8726	7.63554	7.49942	8.25896	8.14792	7.34543	7.8356	6.91279	4.04018	5	36.9679	0.0893611	0.0870486	11.4878	33	0.181915	1	0.584451	9.04237	1.10668e-05	4.95598	7.78715	0.362215	-0.41855	-0.79436	1.30259	0.996019	-1.21947	0.133777	0.136124	-0.623422	-0.512378	0.290106
GT_msm_specific_GE_000037	MSMEG_2527	MSMEG_2527		hypothetical protein	A0QVC6		A0QVC6	MSMEG_2527	Uncharacterized protein			7982	7982	7.90879	438	7.90879	5.77261	7.92874	7.56058	8.29621	8.36815	7.44034	7.91277	10.1075	4.33492	5	36.9679	0.167808	0.174927	5.71666	33	0.265987	1	0.42888	5.16653	0.00107989	2.96662	7.9178	0.374626	0.029206	-0.953527	1.01011	1.20213	-1.27448	-0.0134371	0.368157	-0.367473	-0.439408	0.488396
GT_msm_specific_GE_000037	MSMEG_2527	MSMEG_2527		hypothetical protein	A0QVC6		A0QVC6	MSMEG_2527	Uncharacterized protein			9014	9014	7.58846	439	7.58846	3.2205	7.42334	7.31263	8.09562	7.87469	7.24987	7.63956	6.68492	3.46443	5	36.9679	0.0987718	0.0975908	10.2469	33	0.175919	1	0.518245	7.01501	0.00010688	3.97112	7.59929	0.334377	-0.526192	-0.857284	1.48436	0.823636	-1.04498	0.12046	0.11071	-0.672283	-0.451352	0.17347
GT_msm_specific_GE_000037	MSMEG_2527	MSMEG_2527		hypothetical protein	A0QVC6		A0QVC6	MSMEG_2527	Uncharacterized protein			11785	11785	7.95578	440	7.95578	106.753	7.52312	7.38245	8.14121	8.06028	9.14612	7.69298	119.621	12.868	5	36.9679	2.89938	3.23495	0.309124	33	3.14793	1	0.107573	0.887635	0.499212	0.301715	7.99103	0.638704	-0.732579	-0.952828	0.235139	0.108426	1.80849	-0.466649	0.140674	-0.618085	-0.537153	-1.62299
GT_msm_specific_GE_000037	MSMEG_2527	MSMEG_2527		hypothetical protein	A0QVC6		A0QVC6	MSMEG_2527	Uncharacterized protein			12635	12635	7.61117	441	7.61117	2.88055	7.42594	7.32559	8.1526	7.92464	7.26533	7.64567	6.7661	3.88555	5	36.9679	0.0895762	0.0872895	11.4561	33	0.178055	1	0.574267	8.67541	1.6373e-05	4.78587	7.62329	0.354175	-0.557234	-0.84057	1.49449	0.850848	-1.0107	0.0631649	0.10035	-0.726669	-0.498708	0.160605
GT_msm_specific_GE_000037	MSMEG_2527	MSMEG_2527		hypothetical protein	A0QVC6		A0QVC6	MSMEG_2527	Uncharacterized protein			14695	14695	7.67968	442	7.67968	3.07527	7.5004	7.36685	8.1991	8.01964	7.30046	7.76025	7.20582	4.13056	5	36.9679	0.0948433	0.0931899	10.7308	33	0.189627	1	0.573225	8.71027	1.577e-05	4.80218	7.69112	0.364662	-0.522993	-0.889233	1.39302	0.900911	-1.07128	0.189574	0.133554	-0.698699	-0.519244	0.199941
GT_msm_specific_GE_000038	MSMEG_4332	MSMEG_4332	COG0578C	glycerol-3-phosphate dehydrogenase 1	A0R0B9	Glycerophospholipid metabolism	A0R0B9	glpD1 MSMEG_4332 MSMEI_4232	Glycerol-3-phosphate dehydrogenase 1 (EC 1.1.5.3) (Glycerol-3-phosphate dehydrogenase GlpD1) (EC 1.1.5.3)	glycerol-3-phosphate dehydrogenase complex; glycerol-3-phosphate metabolic process; sn-glycerol-3-phosphate:ubiquinone-8 oxidoreductase activity	GO:0009331; GO:0006072; GO:0052591	444	444	4.67541	443	4.67541	11.4146	4.31344	5.02232	4.18576	5.43535	4.27089	4.80556	19.1783	7.76363	5	36.9679	0.320428	0.345898	2.89102	33	0.504691	1	0.404814	4.84579	0.0016564	2.78083	4.67222	0.499831	-0.717808	0.700443	-0.973252	1.52677	-0.802936	0.266781	-0.708886	0.127679	-1.12191	0.0425498
GT_msm_specific_GE_000038	MSMEG_4332	MSMEG_4332	COG0578C	glycerol-3-phosphate dehydrogenase 1	A0R0B9	Glycerophospholipid metabolism	A0R0B9	glpD1 MSMEG_4332 MSMEI_4232	Glycerol-3-phosphate dehydrogenase 1 (EC 1.1.5.3) (Glycerol-3-phosphate dehydrogenase GlpD1) (EC 1.1.5.3)	glycerol-3-phosphate dehydrogenase complex; glycerol-3-phosphate metabolic process; sn-glycerol-3-phosphate:ubiquinone-8 oxidoreductase activity	GO:0009331; GO:0006072; GO:0052591	3006	3006	4.38176	444	4.3851	4.27692	4.26989	4.27441	4.20568	5.38494	3.99299	4.24386	11.709	7.43208	5	36.9679	0.127349	0.129604	7.71584	33	0.308132	1	0.634732	11.672	8.24525e-07	6.0838	4.39529	0.49608	-0.252794	-0.243687	-0.382216	1.99493	-0.810976	-0.30526	-0.0045179	0.0642036	-1.11505	0.276903
GT_msm_specific_GE_000038	MSMEG_4332	MSMEG_4332	COG0578C	glycerol-3-phosphate dehydrogenase 1	A0R0B9	Glycerophospholipid metabolism	A0R0B9	glpD1 MSMEG_4332 MSMEI_4232	Glycerol-3-phosphate dehydrogenase 1 (EC 1.1.5.3) (Glycerol-3-phosphate dehydrogenase GlpD1) (EC 1.1.5.3)	glycerol-3-phosphate dehydrogenase complex; glycerol-3-phosphate metabolic process; sn-glycerol-3-phosphate:ubiquinone-8 oxidoreductase activity	GO:0009331; GO:0006072; GO:0052591	3400	3400	4.39121	445	4.42161	5.08463	4.2016	4.39457	4.24995	5.4203	4.04651	4.28129	12.5717	7.48703	5	36.9679	0.149198	0.15408	6.49014	33	0.330833	1	0.595548	10.0364	3.97824e-06	5.40031	4.43237	0.497126	-0.464212	-0.0760333	-0.366946	1.98728	-0.776174	-0.303912	-0.192974	-0.0483534	-1.2187	0.155085
GT_msm_specific_GE_000038	MSMEG_4332	MSMEG_4332	COG0578C	glycerol-3-phosphate dehydrogenase 1	A0R0B9	Glycerophospholipid metabolism	A0R0B9	glpD1 MSMEG_4332 MSMEI_4232	Glycerol-3-phosphate dehydrogenase 1 (EC 1.1.5.3) (Glycerol-3-phosphate dehydrogenase GlpD1) (EC 1.1.5.3)	glycerol-3-phosphate dehydrogenase complex; glycerol-3-phosphate metabolic process; sn-glycerol-3-phosphate:ubiquinone-8 oxidoreductase activity	GO:0009331; GO:0006072; GO:0052591	4281	4281	4.36408	446	4.38026	4.43319	4.11087	4.30373	3.94671	5.48874	4.28864	4.22622	13.6988	9.26561	5	36.9679	0.131576	0.134339	7.44385	33	0.360495	1	0.676381	14.0841	1.00259e-07	6.99888	4.39415	0.552464	-0.512762	-0.163669	-0.809897	1.98128	-0.190987	-0.303969	-0.192861	0.164156	-1.37787	-0.177769
GT_msm_specific_GE_000038	MSMEG_4332	MSMEG_4332	COG0578C	glycerol-3-phosphate dehydrogenase 1	A0R0B9	Glycerophospholipid metabolism	A0R0B9	glpD1 MSMEG_4332 MSMEI_4232	Glycerol-3-phosphate dehydrogenase 1 (EC 1.1.5.3) (Glycerol-3-phosphate dehydrogenase GlpD1) (EC 1.1.5.3)	glycerol-3-phosphate dehydrogenase complex; glycerol-3-phosphate metabolic process; sn-glycerol-3-phosphate:ubiquinone-8 oxidoreductase activity	GO:0009331; GO:0006072; GO:0052591	5930	5930	4.48864	447	4.49926	5.59742	4.1988	4.4473	4.24376	5.39347	4.19929	4.56133	12.0045	6.40708	5	36.9679	0.163069	0.169619	5.89557	33	0.315908	1	0.533723	7.85813	4.0327e-05	4.3944	4.50733	0.458545	-0.672843	-0.130894	-0.574792	1.93252	-0.671756	0.117764	-0.248508	-0.0449609	-1.19468	-0.0004983
GT_msm_specific_GE_000038	MSMEG_4332	MSMEG_4332	COG0578C	glycerol-3-phosphate dehydrogenase 1	A0R0B9	Glycerophospholipid metabolism	A0R0B9	glpD1 MSMEG_4332 MSMEI_4232	Glycerol-3-phosphate dehydrogenase 1 (EC 1.1.5.3) (Glycerol-3-phosphate dehydrogenase GlpD1) (EC 1.1.5.3)	glycerol-3-phosphate dehydrogenase complex; glycerol-3-phosphate metabolic process; sn-glycerol-3-phosphate:ubiquinone-8 oxidoreductase activity	GO:0009331; GO:0006072; GO:0052591	8829	8829	4.50126	448	4.5129	5.49705	4.15822	4.48619	4.34847	5.4168	4.30973	4.43459	11.7377	6.24062	5	36.9679	0.160354	0.166577	6.00322	33	0.308886	1	0.531675	7.78357	4.38743e-05	4.35779	4.52567	0.451003	-0.814726	-0.0875455	-0.392889	1.9759	-0.478789	-0.201949	-0.327961	-0.19025	-1.25858	-0.151509
GT_msm_specific_GE_000038	MSMEG_4332	MSMEG_4332	COG0578C	glycerol-3-phosphate dehydrogenase 1	A0R0B9	Glycerophospholipid metabolism	A0R0B9	glpD1 MSMEG_4332 MSMEI_4232	Glycerol-3-phosphate dehydrogenase 1 (EC 1.1.5.3) (Glycerol-3-phosphate dehydrogenase GlpD1) (EC 1.1.5.3)	glycerol-3-phosphate dehydrogenase complex; glycerol-3-phosphate metabolic process; sn-glycerol-3-phosphate:ubiquinone-8 oxidoreductase activity	GO:0009331; GO:0006072; GO:0052591	9290	9290	4.52678	449	4.52678	3.73811	4.03735	4.47072	4.60217	5.33271	4.14618	4.64309	10.332	6.59389	5	36.9679	0.112773	0.113276	8.828	33	0.271895	1	0.638201	11.6941	8.07934e-07	6.09262	4.5387	0.45944	-1.09122	-0.147974	0.138142	1.72821	-0.854356	0.227204	-0.433367	-0.564821	-1.29536	-0.108827
GT_msm_specific_GE_000038	MSMEG_4332	MSMEG_4332	COG0578C	glycerol-3-phosphate dehydrogenase 1	A0R0B9	Glycerophospholipid metabolism	A0R0B9	glpD1 MSMEG_4332 MSMEI_4232	Glycerol-3-phosphate dehydrogenase 1 (EC 1.1.5.3) (Glycerol-3-phosphate dehydrogenase GlpD1) (EC 1.1.5.3)	glycerol-3-phosphate dehydrogenase complex; glycerol-3-phosphate metabolic process; sn-glycerol-3-phosphate:ubiquinone-8 oxidoreductase activity	GO:0009331; GO:0006072; GO:0052591	11433	11433	4.6577	450	4.6577	5.04871	4.68962	4.54495	4.30592	5.51726	4.2761	4.63036	11.1994	6.15068	5	36.9679	0.148226	0.152991	6.53632	33	0.294721	1	0.549198	8.29906	2.467e-05	4.60781	4.6607	0.452249	0.0639483	-0.25595	-0.784492	1.89401	-0.850414	-0.067101	0.144673	0.383706	-0.827643	0.41352
GT_msm_specific_GE_000038	MSMEG_4332	MSMEG_4332	COG0578C	glycerol-3-phosphate dehydrogenase 1	A0R0B9	Glycerophospholipid metabolism	A0R0B9	glpD1 MSMEG_4332 MSMEI_4232	Glycerol-3-phosphate dehydrogenase 1 (EC 1.1.5.3) (Glycerol-3-phosphate dehydrogenase GlpD1) (EC 1.1.5.3)	glycerol-3-phosphate dehydrogenase complex; glycerol-3-phosphate metabolic process; sn-glycerol-3-phosphate:ubiquinone-8 oxidoreductase activity	GO:0009331; GO:0006072; GO:0052591	11500	11500	4.55524	451	4.55524	4.98701	4.5306	4.46074	4.33721	5.49826	4.03077	4.50253	12.3446	7.35758	5	36.9679	0.146557	0.151121	6.6172	33	0.324858	1	0.596017	10.0406	3.96153e-06	5.40214	4.56002	0.494788	-0.0594607	-0.200647	-0.450311	1.89625	-1.06965	-0.116181	0.0698574	0.193388	-0.967662	0.49983
GT_msm_specific_GE_000038	MSMEG_4332	MSMEG_4332	COG0578C	glycerol-3-phosphate dehydrogenase 1	A0R0B9	Glycerophospholipid metabolism	A0R0B9	glpD1 MSMEG_4332 MSMEI_4232	Glycerol-3-phosphate dehydrogenase 1 (EC 1.1.5.3) (Glycerol-3-phosphate dehydrogenase GlpD1) (EC 1.1.5.3)	glycerol-3-phosphate dehydrogenase complex; glycerol-3-phosphate metabolic process; sn-glycerol-3-phosphate:ubiquinone-8 oxidoreductase activity	GO:0009331; GO:0006072; GO:0052591	12508	12508	4.62325	452	4.62325	9.6739	4.4181	4.6361	4.43644	5.54816	4.28929	4.46915	16.1473	6.47335	5	36.9679	0.27334	0.293148	3.41124	33	0.424928	1	0.400895	4.73649	0.0019199	2.71672	4.63287	0.462025	-0.46485	0.00699289	-0.425163	1.98104	-0.74365	-0.354368	-0.218003	-0.0183365	-1.13006	0.128813
GT_msm_specific_GE_000038	MSMEG_4332	MSMEG_4332	COG0578C	glycerol-3-phosphate dehydrogenase 1	A0R0B9	Glycerophospholipid metabolism	A0R0B9	glpD1 MSMEG_4332 MSMEI_4232	Glycerol-3-phosphate dehydrogenase 1 (EC 1.1.5.3) (Glycerol-3-phosphate dehydrogenase GlpD1) (EC 1.1.5.3)	glycerol-3-phosphate dehydrogenase complex; glycerol-3-phosphate metabolic process; sn-glycerol-3-phosphate:ubiquinone-8 oxidoreductase activity	GO:0009331; GO:0006072; GO:0052591	13662	13662	4.61755	453	4.62778	34.9447	4.23391	4.34389	4.32638	5.5618	5.20605	4.26765	45.2885	10.3438	5	36.9679	0.956927	1.05893	0.944349	33	1.1918	1	0.228398	2.16188	0.0795089	1.09958	4.65661	0.575861	-0.734042	-0.543056	-0.573462	1.57189	0.954124	-0.67545	-0.109981	-0.0924715	-1.32789	-0.972149
GT_msm_specific_GE_000038	MSMEG_4332	MSMEG_4332	COG0578C	glycerol-3-phosphate dehydrogenase 1	A0R0B9	Glycerophospholipid metabolism	A0R0B9	glpD1 MSMEG_4332 MSMEI_4232	Glycerol-3-phosphate dehydrogenase 1 (EC 1.1.5.3) (Glycerol-3-phosphate dehydrogenase GlpD1) (EC 1.1.5.3)	glycerol-3-phosphate dehydrogenase complex; glycerol-3-phosphate metabolic process; sn-glycerol-3-phosphate:ubiquinone-8 oxidoreductase activity	GO:0009331; GO:0006072; GO:0052591	14299	14299	4.38587	454	4.43023	11.7653	4.08563	4.81228	4.12615	5.35689	3.97746	4.24722	20.7897	9.02439	5	36.9679	0.329914	0.356526	2.80485	33	0.547098	1	0.434079	5.47075	0.00072509	3.13961	4.43427	0.539308	-0.64647	0.700908	-0.571321	1.71074	-0.847028	-0.346833	-0.726652	-0.0405284	-1.27126	0.108163
GT_msm_specific_GE_000038	MSMEG_4332	MSMEG_4332	COG0578C	glycerol-3-phosphate dehydrogenase 1	A0R0B9	Glycerophospholipid metabolism	A0R0B9	glpD1 MSMEG_4332 MSMEI_4232	Glycerol-3-phosphate dehydrogenase 1 (EC 1.1.5.3) (Glycerol-3-phosphate dehydrogenase GlpD1) (EC 1.1.5.3)	glycerol-3-phosphate dehydrogenase complex; glycerol-3-phosphate metabolic process; sn-glycerol-3-phosphate:ubiquinone-8 oxidoreductase activity	GO:0009331; GO:0006072; GO:0052591	15101	15101	4.35426	455	4.40883	9.59833	4.29472	4.09442	4.64931	5.27415	4.10976	4.14587	16.2418	6.64344	5	36.9679	0.271295	0.290859	3.4381	33	0.427415	1	0.409034	4.89757	0.00154502	2.81107	4.42804	0.46365	-0.287551	-0.719542	0.477245	1.82489	-0.686464	-0.608575	0.200293	-0.354598	-0.979432	0.184956
GT_msm_specific_GE_000039	MSMEG_2183	MSMEG_2183	COG2905T	hypothetical protein	A0QUE9		A0QUE9	MSMEG_2183	Uncharacterized protein	[protein-PII] uridylyltransferase activity	GO:0008773	1287	1287	5.04096	456	5.04096	17.7163	5.01169	5.01252	5.01075	5.29776	5.06527	4.88358	18.3061	0.589744	5	36.9679	0.490891	0.536858	1.86269	33	0.481738	1	0.0322158	0.240275	0.942028	0.0259363	5.04693	0.136873	-0.257452	-0.251397	-0.264363	1.8326	0.134018	-1.19341	-0.0008288	0.00094587	-0.286073	-0.0535817
GT_msm_specific_GE_000039	MSMEG_2183	MSMEG_2183	COG2905T	hypothetical protein	A0QUE9		A0QUE9	MSMEG_2183	Uncharacterized protein	[protein-PII] uridylyltransferase activity	GO:0008773	1540	1540	4.83565	457	4.83565	6.10226	4.94935	4.87379	5.05345	4.63546	5.13505	4.4121	8.52162	2.41936	5	36.9679	0.176725	0.184917	5.40783	33	0.224253	1	0.283908	2.73799	0.0334489	1.47562	4.8432	0.272246	0.389893	0.11236	0.772284	-0.763055	1.07202	-1.5835	0.0755571	-0.104104	0.313885	-0.185705
GT_msm_specific_GE_000039	MSMEG_2183	MSMEG_2183	COG2905T	hypothetical protein	A0QUE9		A0QUE9	MSMEG_2183	Uncharacterized protein	[protein-PII] uridylyltransferase activity	GO:0008773	2360	2360	4.89778	458	4.89778	5.8116	4.78252	4.91773	4.96673	4.97499	5.17944	4.62637	6.9633	1.1517	5	36.9679	0.168862	0.176109	5.6783	33	0.183245	1	0.165396	1.36407	0.260063	0.584921	4.90796	0.188027	-0.667164	0.0519263	0.312534	0.35646	1.44384	-1.49759	-0.135209	-0.18421	-0.192469	-0.396926
GT_msm_specific_GE_000039	MSMEG_2183	MSMEG_2183	COG2905T	hypothetical protein	A0QUE9		A0QUE9	MSMEG_2183	Uncharacterized protein	[protein-PII] uridylyltransferase activity	GO:0008773	3081	3081	4.85618	459	4.85618	6.2169	4.94905	4.72434	5.1594	4.68384	5.12219	4.55499	8.1884	1.9715	5	36.9679	0.179826	0.188391	5.30811	33	0.215484	1	0.240767	2.19267	0.0759045	1.11973	4.86563	0.248432	0.33577	-0.568731	1.18248	-0.731781	1.0327	-1.25043	0.224707	-0.210349	0.265214	-0.17314
GT_msm_specific_GE_000039	MSMEG_2183	MSMEG_2183	COG2905T	hypothetical protein	A0QUE9		A0QUE9	MSMEG_2183	Uncharacterized protein	[protein-PII] uridylyltransferase activity	GO:0008773	3351	3351	4.9388	460	4.9388	10.6217	5.01275	4.87372	5.05315	4.79908	5.32874	4.61746	12.5203	1.89864	5	36.9679	0.298978	0.32187	3.10685	33	0.329483	1	0.151645	1.27009	0.297425	0.526623	4.94748	0.243787	0.267709	-0.302558	0.433436	-0.608747	1.56389	-1.35373	0.139024	-0.0404022	0.213669	-0.315993
GT_msm_specific_GE_000039	MSMEG_2183	MSMEG_2183	COG2905T	hypothetical protein	A0QUE9		A0QUE9	MSMEG_2183	Uncharacterized protein	[protein-PII] uridylyltransferase activity	GO:0008773	4982	4982	4.9806	461	4.98334	7.82007	5.17676	4.87641	5.12654	4.65505	5.3144	4.77174	9.90268	2.08261	5	36.9679	0.223193	0.236972	4.21991	33	0.260597	1	0.210308	1.8662	0.124024	0.906495	4.98682	0.257459	0.737778	-0.428847	0.54269	-1.28862	1.27236	-0.83536	0.300358	0.0502272	0.521715	-0.137633
GT_msm_specific_GE_000039	MSMEG_2183	MSMEG_2183	COG2905T	hypothetical protein	A0QUE9		A0QUE9	MSMEG_2183	Uncharacterized protein	[protein-PII] uridylyltransferase activity	GO:0008773	7855	7855	4.97894	462	4.97894	14.2226	4.99383	4.74473	5.10602	4.97335	5.2836	4.833	15.4112	1.1886	5	36.9679	0.396385	0.430988	2.32025	33	0.405558	1	0.0771255	0.599719	0.70035	0.154685	4.98909	0.192225	0.0246586	-1.2712	0.608315	-0.0818619	1.5321	-0.812018	0.249096	-0.112194	0.0204759	-0.289768
GT_msm_specific_GE_000039	MSMEG_2183	MSMEG_2183	COG2905T	hypothetical protein	A0QUE9		A0QUE9	MSMEG_2183	Uncharacterized protein	[protein-PII] uridylyltransferase activity	GO:0008773	10047	10047	5.1984	463	5.1984	7.56479	5.19093	5.11081	5.30119	5.25771	5.31583	5.05388	7.93233	0.367541	5	36.9679	0.216287	0.229236	4.36232	33	0.208746	1	0.0463345	0.339864	0.88541	0.0528556	5.20506	0.106039	-0.133236	-0.888839	0.906593	0.496558	1.0446	-1.42567	0.0801237	-0.110263	-0.066783	-0.124897
GT_msm_specific_GE_000039	MSMEG_2183	MSMEG_2183	COG2905T	hypothetical protein	A0QUE9		A0QUE9	MSMEG_2183	Uncharacterized protein	[protein-PII] uridylyltransferase activity	GO:0008773	11603	11603	5.05368	464	5.05368	8.32385	5.26892	4.95542	5.19325	5.05299	5.07834	4.79654	9.29913	0.975282	5	36.9679	0.23682	0.252238	3.96451	33	0.244714	1	0.104879	0.823648	0.540922	0.266865	5.05758	0.168585	1.25364	-0.605952	0.804794	-0.0272333	0.123166	-1.54842	0.3135	0.0756692	0.215937	0.190582
GT_msm_specific_GE_000039	MSMEG_2183	MSMEG_2183	COG2905T	hypothetical protein	A0QUE9		A0QUE9	MSMEG_2183	Uncharacterized protein	[protein-PII] uridylyltransferase activity	GO:0008773	12237	12237	5.02171	465	5.02171	6.26377	4.95174	5.02458	5.29373	4.99466	5.1502	4.76872	7.29356	1.02979	5	36.9679	0.181094	0.189811	5.26839	33	0.191936	1	0.141192	1.1373	0.358144	0.445943	5.03061	0.178702	-0.441319	-0.0337141	1.47243	-0.201152	0.66926	-1.4655	-0.0728399	-0.34199	-0.0429183	-0.198463
GT_msm_specific_GE_000039	MSMEG_2183	MSMEG_2183	COG2905T	hypothetical protein	A0QUE9		A0QUE9	MSMEG_2183	Uncharacterized protein	[protein-PII] uridylyltransferase activity	GO:0008773	13031	13031	5.23165	466	5.23165	6.37354	5.14574	5.1806	5.51831	5.2191	5.41789	4.97405	7.61007	1.23653	5	36.9679	0.184063	0.193138	5.17765	33	0.200265	1	0.162486	1.34359	0.267828	0.572144	5.24261	0.196287	-0.493535	-0.315955	1.40456	-0.119816	0.892974	-1.36823	-0.0348567	-0.372571	-0.0733562	-0.272154
GT_msm_specific_GE_000039	MSMEG_2183	MSMEG_2183	COG2905T	hypothetical protein	A0QUE9		A0QUE9	MSMEG_2183	Uncharacterized protein	[protein-PII] uridylyltransferase activity	GO:0008773	13747	13747	5.06023	467	5.06023	9.01155	5.11827	4.99157	5.2227	5.15355	5.35665	4.59755	11.3044	2.2929	5	36.9679	0.255423	0.273077	3.66197	33	0.297486	1	0.202832	1.79538	0.137887	0.860475	5.07338	0.262331	0.171121	-0.31185	0.569183	0.305583	1.07983	-1.81386	0.126698	-0.104424	-0.0352735	-0.238381
GT_msm_specific_GE_000039	MSMEG_2183	MSMEG_2183	COG2905T	hypothetical protein	A0QUE9		A0QUE9	MSMEG_2183	Uncharacterized protein	[protein-PII] uridylyltransferase activity	GO:0008773	14243	14243	5.09884	468	5.09884	11.5827	5.06531	5.02034	5.26444	5.23469	5.47419	4.63074	14.2881	2.70541	5	36.9679	0.324973	0.35099	2.84908	33	0.376002	1	0.189347	1.66501	0.167426	0.776177	5.11495	0.286918	-0.173009	-0.329749	0.520999	0.417334	1.25205	-1.68763	0.0449715	-0.199124	-0.16938	-0.408876
GT_msm_specific_GE_000040	MSMEG_3641	MSMEG_3641		hypothetical protein	A0QYF6		A0QYF6	MSMEG_3641 MSMEI_3556	Uncharacterized protein (von Willebrand factor, type A)			563	563	7.1454	469	7.1454	2.12233	6.95374	7.5708	7.16541	5.95774	7.4763	7.62886	14.405	12.2826	5	36.9679	0.0690659	0.0643131	15.5489	33	0.379078	1	0.852667	35.5679	3.777e-13	12.4229	7.12548	0.627612	-0.273627	0.709559	0.063629	-1.8606	0.558984	0.802059	-0.617059	-0.211666	0.996006	-0.522557
GT_msm_specific_GE_000040	MSMEG_3641	MSMEG_3641		hypothetical protein	A0QYF6		A0QYF6	MSMEG_3641 MSMEI_3556	Uncharacterized protein (von Willebrand factor, type A)			1256	1256	7.19113	470	7.19113	1.56662	7.03442	7.63551	7.11784	6.0635	7.50641	7.66259	12.9348	11.3681	5	36.9679	0.0540338	0.0474735	21.0644	33	0.340389	1	0.878883	42.0779	2.8866e-14	13.5396	7.17005	0.602988	-0.224919	0.771926	-0.0865796	-1.83511	0.557834	0.816848	-0.601085	-0.0834167	0.970926	-0.47199
GT_msm_specific_GE_000040	MSMEG_3641	MSMEG_3641		hypothetical protein	A0QYF6		A0QYF6	MSMEG_3641 MSMEI_3556	Uncharacterized protein (von Willebrand factor, type A)			3664	3664	7.17864	471	7.17864	0.945603	7.08624	7.57431	7.1176	6.01426	7.52861	7.62573	12.3924	11.4468	5	36.9679	0.0372348	0.0286546	34.8984	33	0.326117	1	0.923695	61.4845	1.1102e-16	15.9546	7.15779	0.607349	-0.117804	0.685794	-0.0661769	-1.88283	0.610549	0.770466	-0.488065	-0.0313559	1.07199	-0.442365
GT_msm_specific_GE_000040	MSMEG_3641	MSMEG_3641		hypothetical protein	A0QYF6		A0QYF6	MSMEG_3641 MSMEI_3556	Uncharacterized protein (von Willebrand factor, type A)			5259	5259	7.10312	472	7.10312	1.69895	6.96234	7.48109	7.13552	5.93985	7.46143	7.52814	12.9981	11.2991	5	36.9679	0.0576132	0.0514833	19.4238	33	0.342054	1	0.869292	39.224	8.5376e-14	13.0687	7.08473	0.603976	-0.202634	0.656252	0.0841001	-1.89558	0.623707	0.734151	-0.518747	-0.173181	1.0225	-0.49909
GT_msm_specific_GE_000040	MSMEG_3641	MSMEG_3641		hypothetical protein	A0QYF6		A0QYF6	MSMEG_3641 MSMEI_3556	Uncharacterized protein (von Willebrand factor, type A)			5809	5809	7.11253	473	7.11253	1.19219	6.99244	7.53962	7.09055	5.91464	7.45555	7.5571	13.2719	12.0798	5	36.9679	0.0439052	0.036127	27.6801	33	0.349262	1	0.910172	55.0265	4.4409e-16	15.3525	7.09165	0.623688	-0.159072	0.71826	-0.0017592	-1.88717	0.583458	0.746287	-0.547181	-0.0981142	1.0778	-0.463107
GT_msm_specific_GE_000040	MSMEG_3641	MSMEG_3641		hypothetical protein	A0QYF6		A0QYF6	MSMEG_3641 MSMEI_3556	Uncharacterized protein (von Willebrand factor, type A)			6628	6628	7.15483	474	7.15483	0.868803	7.01421	7.60705	7.08346	5.98973	7.48689	7.61845	12.7803	11.9114	5	36.9679	0.0351574	0.0263274	37.9833	33	0.336322	1	0.93202	67.7607	0	32	7.1333	0.617941	-0.192727	0.766665	-0.0806495	-1.85061	0.572209	0.785111	-0.592848	-0.0692572	1.02447	-0.472685
GT_msm_specific_GE_000040	MSMEG_3641	MSMEG_3641		hypothetical protein	A0QYF6		A0QYF6	MSMEG_3641 MSMEI_3556	Uncharacterized protein (von Willebrand factor, type A)			9899	9899	7.16403	475	7.16403	1.43845	7.01857	7.65325	7.12245	5.88779	7.48385	7.67568	15.4912	14.0528	5	36.9679	0.0505666	0.0435894	22.9414	33	0.407663	1	0.907144	55.5812	3.3307e-16	15.4775	7.14027	0.671072	-0.181353	0.764428	-0.026543	-1.86638	0.511997	0.797846	-0.634687	-0.103889	1.13077	-0.465288
GT_msm_specific_GE_000040	MSMEG_3641	MSMEG_3641		hypothetical protein	A0QYF6		A0QYF6	MSMEG_3641 MSMEI_3556	Uncharacterized protein (von Willebrand factor, type A)			11374	11374	7.15259	476	7.15259	1.04297	7.05842	7.54397	7.08283	5.98495	7.49774	7.6202	12.6322	11.5892	5	36.9679	0.0398688	0.0316053	31.6403	33	0.332426	1	0.917435	58.1368	2.2204e-16	15.6536	7.13135	0.610799	-0.119403	0.675544	-0.079443	-1.87689	0.599852	0.800338	-0.485553	-0.0244073	1.07347	-0.439321
GT_msm_specific_GE_000040	MSMEG_3641	MSMEG_3641		hypothetical protein	A0QYF6		A0QYF6	MSMEG_3641 MSMEI_3556	Uncharacterized protein (von Willebrand factor, type A)			11788	11788	7.09128	477	7.09128	1.42102	6.98507	7.48916	7.05402	5.82617	7.50161	7.56422	14.7955	13.3745	5	36.9679	0.0500952	0.0430613	23.2227	33	0.389355	1	0.903956	53.3961	6.6613e-16	15.1764	7.07004	0.657393	-0.129256	0.637544	-0.0243733	-1.89213	0.656484	0.751733	-0.504089	-0.0689491	1.1589	-0.51654
GT_msm_specific_GE_000040	MSMEG_3641	MSMEG_3641		hypothetical protein	A0QYF6		A0QYF6	MSMEG_3641 MSMEI_3556	Uncharacterized protein (von Willebrand factor, type A)			12446	12446	7.10285	478	7.10285	1.00654	6.94842	7.50685	7.05849	5.94376	7.48117	7.56053	12.7139	11.7073	5	36.9679	0.0388831	0.0305011	32.7857	33	0.334575	1	0.920832	60.218	1.1102e-16	15.9546	7.0832	0.613647	-0.219647	0.690373	-0.040272	-1.85684	0.648535	0.777853	-0.558431	-0.110073	1.00466	-0.532757
GT_msm_specific_GE_000040	MSMEG_3641	MSMEG_3641		hypothetical protein	A0QYF6		A0QYF6	MSMEG_3641 MSMEI_3556	Uncharacterized protein (von Willebrand factor, type A)			13590	13590	7.14862	479	7.14862	1.23313	7.03023	7.54552	7.1759	5.94786	7.47437	7.59674	13.1317	11.8986	5	36.9679	0.0450126	0.0373676	26.7612	33	0.345572	1	0.906095	52.8679	7.7716e-16	15.1095	7.12844	0.619451	-0.158541	0.673305	0.0766242	-1.90585	0.558459	0.755997	-0.515288	-0.145673	1.08237	-0.444146
GT_msm_specific_GE_000040	MSMEG_3641	MSMEG_3641		hypothetical protein	A0QYF6		A0QYF6	MSMEG_3641 MSMEI_3556	Uncharacterized protein (von Willebrand factor, type A)			13639	13639	7.19347	480	7.19347	2.04118	7.07274	7.60489	7.16387	6.04194	7.5045	7.64856	13.3196	11.2785	5	36.9679	0.0668709	0.0618541	16.1671	33	0.350517	1	0.846754	33.7321	8.3555e-13	12.078	7.17275	0.601998	-0.16613	0.717846	-0.0147457	-1.87843	0.551075	0.790382	-0.532152	-0.0911331	1.0308	-0.431756
GT_msm_specific_GE_000040	MSMEG_3641	MSMEG_3641		hypothetical protein	A0QYF6		A0QYF6	MSMEG_3641 MSMEI_3556	Uncharacterized protein (von Willebrand factor, type A)			15494	15494	7.05042	481	7.05042	1.63662	6.91035	7.45665	7.02777	5.85792	7.39138	7.53357	13.796	12.1594	5	36.9679	0.0559273	0.0495946	20.1635	33	0.363054	1	0.88137	43.483	1.7319e-14	13.7615	7.02961	0.625187	-0.190755	0.683061	-0.0029421	-1.87413	0.578668	0.806102	-0.546298	-0.117418	1.05243	-0.481033
GT_msm_specific_GE_000041	MSMEG_3306	MSMEG_3306	COG0604CR	zinc-binding alcohol dehydrogenase	A0QXH8		A0QXH8	MSMEG_3306	Zinc-binding alcohol dehydrogenase	nucleotide binding; oxidoreductase activity; zinc ion binding	GO:0000166; GO:0016491; GO:0008270	159	159	6.53339	482	6.53339	1.9414	6.54236	6.55582	6.73275	6.27851	6.45883	6.61349	2.65202	0.710621	5	36.9679	0.0641716	0.0588302	16.9981	33	0.0697899	1	0.267955	2.21476	0.0734203	1.13418	6.53029	0.15311	0.0788234	0.166705	1.32234	-1.64449	-0.466734	0.543355	-0.0134556	-0.190394	0.263856	0.0835301
GT_msm_specific_GE_000041	MSMEG_3306	MSMEG_3306	COG0604CR	zinc-binding alcohol dehydrogenase	A0QXH8		A0QXH8	MSMEG_3306	Zinc-binding alcohol dehydrogenase	nucleotide binding; oxidoreductase activity; zinc ion binding	GO:0000166; GO:0016491; GO:0008270	865	865	6.64106	483	6.64106	1.92483	6.59777	6.65459	6.81051	6.39996	6.51144	6.84331	2.84743	0.922606	5	36.9679	0.0637233	0.058328	17.1444	33	0.0749324	1	0.324014	2.89566	0.0264426	1.5777	6.63626	0.171155	-0.224885	0.107051	1.01807	-1.38066	-0.729287	1.20971	-0.0568122	-0.212738	0.197817	0.0863307
GT_msm_specific_GE_000041	MSMEG_3306	MSMEG_3306	COG0604CR	zinc-binding alcohol dehydrogenase	A0QXH8		A0QXH8	MSMEG_3306	Zinc-binding alcohol dehydrogenase	nucleotide binding; oxidoreductase activity; zinc ion binding	GO:0000166; GO:0016491; GO:0008270	2090	2090	6.57145	484	6.57145	2.06251	6.61705	6.64741	6.70724	6.32095	6.46895	6.63604	2.69682	0.634311	5	36.9679	0.0674477	0.0625002	15.9999	33	0.0709689	1	0.235207	1.8809	0.121322	0.91606	6.56627	0.143913	0.352817	0.563801	0.979491	-1.70467	-0.676251	0.48481	-0.0303632	-0.0901862	0.296098	0.148096
GT_msm_specific_GE_000041	MSMEG_3306	MSMEG_3306	COG0604CR	zinc-binding alcohol dehydrogenase	A0QXH8		A0QXH8	MSMEG_3306	Zinc-binding alcohol dehydrogenase	nucleotide binding; oxidoreductase activity; zinc ion binding	GO:0000166; GO:0016491; GO:0008270	2499	2499	6.60994	485	6.60994	1.4639	6.60375	6.66649	6.82662	6.3916	6.47166	6.67951	2.20291	0.73901	5	36.9679	0.051255	0.0443605	22.5426	33	0.0579712	1	0.335471	2.88366	0.0269187	1.56995	6.6066	0.156048	-0.0183104	0.383765	1.40994	-1.37781	-0.86478	0.467194	-0.0627433	-0.222876	0.212147	0.13209
GT_msm_specific_GE_000041	MSMEG_3306	MSMEG_3306	COG0604CR	zinc-binding alcohol dehydrogenase	A0QXH8		A0QXH8	MSMEG_3306	Zinc-binding alcohol dehydrogenase	nucleotide binding; oxidoreductase activity; zinc ion binding	GO:0000166; GO:0016491; GO:0008270	3690	3690	6.59117	486	6.59117	1.45027	6.61925	6.63386	6.72568	6.3492	6.46494	6.7207	2.14145	0.69119	5	36.9679	0.0508862	0.0439474	22.7545	33	0.0563541	1	0.322766	2.71661	0.0345354	1.46173	6.58561	0.14952	0.225016	0.32273	0.936842	-1.58109	-0.807036	0.903539	-0.0146101	-0.106432	0.270049	0.154312
GT_msm_specific_GE_000041	MSMEG_3306	MSMEG_3306	COG0604CR	zinc-binding alcohol dehydrogenase	A0QXH8		A0QXH8	MSMEG_3306	Zinc-binding alcohol dehydrogenase	nucleotide binding; oxidoreductase activity; zinc ion binding	GO:0000166; GO:0016491; GO:0008270	3772	3772	6.50871	487	6.50871	1.81255	6.48077	6.5246	6.70047	6.18142	6.46733	6.67241	2.88099	1.06844	5	36.9679	0.0606863	0.0549259	18.2064	33	0.0758156	1	0.370858	3.52118	0.0105536	1.9766	6.5045	0.186187	-0.127438	0.107957	1.05256	-1.73525	-0.199653	0.901823	-0.0438274	-0.2197	0.299353	0.0134455
GT_msm_specific_GE_000041	MSMEG_3306	MSMEG_3306	COG0604CR	zinc-binding alcohol dehydrogenase	A0QXH8		A0QXH8	MSMEG_3306	Zinc-binding alcohol dehydrogenase	nucleotide binding; oxidoreductase activity; zinc ion binding	GO:0000166; GO:0016491; GO:0008270	5170	5170	6.58354	488	6.58354	1.9336	6.58411	6.61896	6.78361	6.37024	6.43537	6.68592	2.66059	0.726999	5	36.9679	0.0639605	0.0585938	17.0667	33	0.0700157	1	0.273247	2.27327	0.0672232	1.17248	6.5797	0.154352	0.0285426	0.25433	1.32105	-1.35701	-0.935055	0.688145	-0.0348507	-0.1995	0.213862	0.148733
GT_msm_specific_GE_000041	MSMEG_3306	MSMEG_3306	COG0604CR	zinc-binding alcohol dehydrogenase	A0QXH8		A0QXH8	MSMEG_3306	Zinc-binding alcohol dehydrogenase	nucleotide binding; oxidoreductase activity; zinc ion binding	GO:0000166; GO:0016491; GO:0008270	5194	5194	6.62108	489	6.62108	2.07578	6.65607	6.67202	6.72711	6.48782	6.44589	6.70863	2.51431	0.438533	5	36.9679	0.0678068	0.0629025	15.8976	33	0.0661662	1	0.174414	1.29348	0.287707	0.541049	6.61626	0.119193	0.334047	0.467857	0.929985	-1.07754	-1.42932	0.774977	-0.0159493	-0.0710318	0.168252	0.210182
GT_msm_specific_GE_000041	MSMEG_3306	MSMEG_3306	COG0604CR	zinc-binding alcohol dehydrogenase	A0QXH8		A0QXH8	MSMEG_3306	Zinc-binding alcohol dehydrogenase	nucleotide binding; oxidoreductase activity; zinc ion binding	GO:0000166; GO:0016491; GO:0008270	5983	5983	6.61625	490	6.61625	1.58108	6.65551	6.69511	6.73571	6.40213	6.5284	6.65456	2.05269	0.471605	5	36.9679	0.0544249	0.0479116	20.8718	33	0.0540181	1	0.22975	1.73305	0.151323	0.820094	6.6119	0.124056	0.351509	0.670709	0.997964	-1.69096	-0.673094	0.343874	-0.0395986	-0.0801965	0.253381	0.127108
GT_msm_specific_GE_000041	MSMEG_3306	MSMEG_3306	COG0604CR	zinc-binding alcohol dehydrogenase	A0QXH8		A0QXH8	MSMEG_3306	Zinc-binding alcohol dehydrogenase	nucleotide binding; oxidoreductase activity; zinc ion binding	GO:0000166; GO:0016491; GO:0008270	6302	6302	6.5681	491	6.5681	1.96174	6.67995	6.6021	6.72044	6.30566	6.43997	6.62643	2.73222	0.770476	5	36.9679	0.0647219	0.0594467	16.8218	33	0.0719004	1	0.281997	2.38088	0.0571647	1.24287	6.56243	0.158351	0.742165	0.250537	0.997892	-1.62149	-0.773308	0.404209	0.0778496	-0.0404946	0.374287	0.239976
GT_msm_specific_GE_000041	MSMEG_3306	MSMEG_3306	COG0604CR	zinc-binding alcohol dehydrogenase	A0QXH8		A0QXH8	MSMEG_3306	Zinc-binding alcohol dehydrogenase	nucleotide binding; oxidoreductase activity; zinc ion binding	GO:0000166; GO:0016491; GO:0008270	13841	13841	6.57284	492	6.57284	1.68875	6.59739	6.58304	6.75343	6.37669	6.45608	6.65148	2.24531	0.556559	5	36.9679	0.0573375	0.0511744	19.541	33	0.0590872	1	0.247876	1.94134	0.110803	0.955449	6.56968	0.135316	0.204731	0.0986754	1.35788	-1.42628	-0.83952	0.604508	0.0143509	-0.15604	0.220701	0.141303
GT_msm_specific_GE_000041	MSMEG_3306	MSMEG_3306	COG0604CR	zinc-binding alcohol dehydrogenase	A0QXH8		A0QXH8	MSMEG_3306	Zinc-binding alcohol dehydrogenase	nucleotide binding; oxidoreductase activity; zinc ion binding	GO:0000166; GO:0016491; GO:0008270	14986	14986	6.59546	493	6.59546	1.98659	6.6273	6.62118	6.83093	6.35551	6.42439	6.68838	2.91245	0.925866	5	36.9679	0.065394	0.0601997	16.6114	33	0.0766435	1	0.317899	2.83165	0.029086	1.53632	6.59128	0.174636	0.206248	0.17119	1.37227	-1.35006	-0.955632	0.555987	0.00612235	-0.203629	0.271788	0.202906
GT_msm_specific_GE_000041	MSMEG_3306	MSMEG_3306	COG0604CR	zinc-binding alcohol dehydrogenase	A0QXH8		A0QXH8	MSMEG_3306	Zinc-binding alcohol dehydrogenase	nucleotide binding; oxidoreductase activity; zinc ion binding	GO:0000166; GO:0016491; GO:0008270	15261	15261	6.59941	494	6.59941	1.8945	6.6478	6.61771	6.75362	6.33274	6.47898	6.73233	2.69329	0.798793	5	36.9679	0.062903	0.0574091	17.4189	33	0.0708761	1	0.296586	2.53976	0.045016	1.34663	6.59386	0.16097	0.335077	0.148156	0.992429	-1.6222	-0.713684	0.860222	0.0300887	-0.105814	0.315063	0.168819
GT_msm_specific_GE_000042	MSMEG_4469	MSMEG_4469	COG0619P	cobalt transport protein	A0R0Q4	ABC transporters	A0R0Q4	MSMEG_4469 MSMEI_4359	Cobalt transport protein			2601	2601	7.57644	495	7.57644	2.10598	7.38299	7.9296	7.70456	6.69329	7.82363	7.85203	8.91743	6.81145	5	36.9679	0.0686237	0.0638177	15.6696	33	0.234669	1	0.763835	19.8516	1.42985e-09	8.84471	7.56435	0.467906	-0.387596	0.780602	0.299647	-1.86161	0.554122	0.614829	-0.546607	-0.321565	0.689699	-0.440636
GT_msm_specific_GE_000042	MSMEG_4469	MSMEG_4469	COG0619P	cobalt transport protein	A0R0Q4	ABC transporters	A0R0Q4	MSMEG_4469 MSMEI_4359	Cobalt transport protein			4028	4028	7.47386	496	7.47386	2.17041	7.24969	7.82601	7.60024	6.5877	7.72338	7.78324	9.24136	7.07095	5	36.9679	0.0703666	0.0657701	15.2045	33	0.243194	1	0.765141	20.0975	1.21672e-09	8.91481	7.46171	0.475943	-0.445465	0.765428	0.291057	-1.83638	0.54979	0.675572	-0.576316	-0.350543	0.661998	-0.473685
GT_msm_specific_GE_000042	MSMEG_4469	MSMEG_4469	COG0619P	cobalt transport protein	A0R0Q4	ABC transporters	A0R0Q4	MSMEG_4469 MSMEI_4359	Cobalt transport protein			4781	4781	7.56213	497	7.56213	2.21562	7.3666	7.93906	7.63528	6.65326	7.83876	7.85993	9.54611	7.33049	5	36.9679	0.0715896	0.0671401	14.8942	33	0.251213	1	0.767903	20.4792	9.4958e-10	9.02247	7.54881	0.484944	-0.375751	0.804716	0.1783	-1.84672	0.597905	0.64155	-0.57246	-0.268684	0.713337	-0.472168
GT_msm_specific_GE_000042	MSMEG_4469	MSMEG_4469	COG0619P	cobalt transport protein	A0R0Q4	ABC transporters	A0R0Q4	MSMEG_4469 MSMEI_4359	Cobalt transport protein			5097	5097	7.47279	498	7.47279	1.89066	7.24236	7.85287	7.63842	6.53108	7.7445	7.75548	9.76133	7.87068	5	36.9679	0.0627991	0.0572927	17.4542	33	0.256877	1	0.806311	25.0662	6.092e-11	10.2152	7.46078	0.502925	-0.4343	0.77961	0.353196	-1.84858	0.564126	0.585952	-0.610507	-0.396052	0.711279	-0.502134
GT_msm_specific_GE_000042	MSMEG_4469	MSMEG_4469	COG0619P	cobalt transport protein	A0R0Q4	ABC transporters	A0R0Q4	MSMEG_4469 MSMEI_4359	Cobalt transport protein			7630	7630	7.45449	499	7.45449	2.10949	7.23499	7.83986	7.61373	6.49378	7.73774	7.73279	10.1998	8.09034	5	36.9679	0.0687187	0.0639241	15.6436	33	0.268417	1	0.793183	23.5463	1.4483e-10	9.83914	7.44215	0.510252	-0.405986	0.779438	0.336268	-1.85864	0.579303	0.569613	-0.604865	-0.378737	0.741217	-0.502746
GT_msm_specific_GE_000042	MSMEG_4469	MSMEG_4469	COG0619P	cobalt transport protein	A0R0Q4	ABC transporters	A0R0Q4	MSMEG_4469 MSMEI_4359	Cobalt transport protein			7712	7712	7.46131	500	7.46131	2.10255	7.19994	7.85411	7.58223	6.56744	7.73094	7.76131	9.60874	7.50619	5	36.9679	0.0685308	0.0637135	15.6952	33	0.252862	1	0.781184	21.9061	3.8667e-10	9.41266	7.44933	0.489504	-0.509479	0.826926	0.271505	-1.80159	0.575293	0.637347	-0.654175	-0.382295	0.632494	-0.531
GT_msm_specific_GE_000042	MSMEG_4469	MSMEG_4469	COG0619P	cobalt transport protein	A0R0Q4	ABC transporters	A0R0Q4	MSMEG_4469 MSMEI_4359	Cobalt transport protein			8568	8568	7.71842	501	7.71842	2.09576	7.52935	8.02517	7.95835	6.78065	7.94478	8.00486	9.50828	7.41252	5	36.9679	0.0683472	0.0635079	15.7461	33	0.250218	1	0.779586	21.6908	4.4159e-10	9.35498	7.70719	0.489765	-0.363124	0.649242	0.512811	-1.89181	0.485113	0.607766	-0.495822	-0.429002	0.748696	-0.415437
GT_msm_specific_GE_000042	MSMEG_4469	MSMEG_4469	COG0619P	cobalt transport protein	A0R0Q4	ABC transporters	A0R0Q4	MSMEG_4469 MSMEI_4359	Cobalt transport protein			11685	11685	7.66191	502	7.66191	2.0574	7.47651	8.04331	7.7518	6.74971	7.93125	7.93992	9.33366	7.27626	5	36.9679	0.0673095	0.0623455	16.0397	33	0.245623	1	0.779572	21.6203	4.6131e-10	9.33601	7.64875	0.483491	-0.356247	0.81606	0.213135	-1.85947	0.58429	0.602232	-0.5668	-0.275291	0.726795	-0.454741
GT_msm_specific_GE_000042	MSMEG_4469	MSMEG_4469	COG0619P	cobalt transport protein	A0R0Q4	ABC transporters	A0R0Q4	MSMEG_4469 MSMEI_4359	Cobalt transport protein			12008	12008	7.59111	503	7.59111	2.01013	7.44718	7.96631	7.73533	6.56915	7.83898	7.89973	10.5671	8.55701	5	36.9679	0.0660307	0.0609129	16.4169	33	0.278082	1	0.809776	25.9183	3.8136e-11	10.4187	7.57611	0.525743	-0.245235	0.742185	0.30284	-1.91532	0.499986	0.615539	-0.519129	-0.288147	0.878034	-0.391795
GT_msm_specific_GE_000042	MSMEG_4469	MSMEG_4469	COG0619P	cobalt transport protein	A0R0Q4	ABC transporters	A0R0Q4	MSMEG_4469 MSMEI_4359	Cobalt transport protein			12982	12982	7.55536	504	7.55536	2.43693	7.34381	7.91747	7.69363	6.53074	7.82827	7.93062	11.5144	9.07751	5	36.9679	0.077576	0.0738464	13.5416	33	0.303012	1	0.788359	23.4029	1.5749e-10	9.80274	7.54076	0.540158	-0.364606	0.697413	0.283019	-1.86985	0.532263	0.72176	-0.573659	-0.34982	0.81307	-0.484451
GT_msm_specific_GE_000042	MSMEG_4469	MSMEG_4469	COG0619P	cobalt transport protein	A0R0Q4	ABC transporters	A0R0Q4	MSMEG_4469 MSMEI_4359	Cobalt transport protein			13216	13216	7.54987	505	7.54987	2.30862	7.3334	7.91643	7.67229	6.60653	7.83968	7.85503	10.1622	7.85362	5	36.9679	0.0741051	0.0699581	14.2943	33	0.267427	1	0.772824	21.1959	6.0144e-10	9.2208	7.53723	0.502444	-0.40568	0.75472	0.26882	-1.85233	0.601956	0.632514	-0.583036	-0.338899	0.726862	-0.506281
GT_msm_specific_GE_000042	MSMEG_4469	MSMEG_4469	COG0619P	cobalt transport protein	A0R0Q4	ABC transporters	A0R0Q4	MSMEG_4469 MSMEI_4359	Cobalt transport protein			15090	15090	7.45773	506	7.45773	2.39341	7.27418	7.81608	7.64718	6.42951	7.743	7.75735	11.2036	8.81024	5	36.9679	0.0763988	0.0725276	13.7879	33	0.294833	1	0.786372	23.0638	1.923e-10	9.71601	7.44455	0.53392	-0.319091	0.695857	0.379518	-1.90112	0.55898	0.585853	-0.541901	-0.373001	0.844675	-0.46882
GT_msm_specific_GE_000042	MSMEG_4469	MSMEG_4469	COG0619P	cobalt transport protein	A0R0Q4	ABC transporters	A0R0Q4	MSMEG_4469 MSMEI_4359	Cobalt transport protein			15195	15195	7.54379	507	7.54379	2.02401	7.37185	7.89809	7.69433	6.59002	7.79542	7.83423	9.67403	7.65002	5	36.9679	0.0664063	0.0613336	16.3043	33	0.25458	1	0.790779	23.0401	1.9503e-10	9.7099	7.53066	0.496802	-0.319662	0.739593	0.329461	-1.89338	0.532936	0.611048	-0.52624	-0.322486	0.781824	-0.423572
GT_msm_specific_GE_000043	MSMEG_6931	MSMEG_6931	COG1595K	RNA polymerase sigma-70 factor	A0R7I6		A0R7I6	sigM MSMEG_6931 MSMEI_6740	RNA polymerase sigma-70 factor	DNA binding; DNA-dependent transcription, initiation; sequence-specific DNA binding transcription factor activity; sigma factor activity	GO:0003677; GO:0006352; GO:0003700; GO:0016987	2014	2014	4.09569	508	4.1775	7.48882	4.46524	4.02984	4.13749	3.77232	4.3583	4.26406	9.46422	1.9754	5	36.9679	0.214232	0.226934	4.40657	33	0.249058	1	0.208723	1.84417	0.128185	0.892161	4.17121	0.249124	1.18028	-0.567469	-0.135339	-1.60116	0.750994	0.372698	0.435405	0.327751	0.692922	0.106945
GT_msm_specific_GE_000043	MSMEG_6931	MSMEG_6931	COG1595K	RNA polymerase sigma-70 factor	A0R7I6		A0R7I6	sigM MSMEG_6931 MSMEI_6740	RNA polymerase sigma-70 factor	DNA binding; DNA-dependent transcription, initiation; sequence-specific DNA binding transcription factor activity; sigma factor activity	GO:0003677; GO:0006352; GO:0003700; GO:0016987	5082	5082	4.10799	509	4.20743	16.3567	4.402	4.45367	3.83421	3.7389	4.26276	4.44069	19.5983	3.24157	5	36.9679	0.454113	0.495658	2.01752	33	0.515745	1	0.165401	1.42765	0.237241	0.62481	4.18871	0.320211	0.66612	0.827454	-1.10708	-1.40471	0.231273	0.786944	-0.051661	0.567797	0.663102	0.139243
GT_msm_specific_GE_000043	MSMEG_6931	MSMEG_6931	COG1595K	RNA polymerase sigma-70 factor	A0R7I6		A0R7I6	sigM MSMEG_6931 MSMEI_6740	RNA polymerase sigma-70 factor	DNA binding; DNA-dependent transcription, initiation; sequence-specific DNA binding transcription factor activity; sigma factor activity	GO:0003677; GO:0006352; GO:0003700; GO:0016987	5143	5143	4.07881	510	4.1449	7.37792	4.3403	4.05051	3.91989	3.63153	4.32198	4.52502	10.7922	3.41427	5	36.9679	0.211232	0.223573	4.4728	33	0.284005	1	0.316365	3.23272	0.0160706	1.79397	4.13154	0.327428	0.637587	-0.247466	-0.646383	-1.52709	0.581618	1.20173	0.289791	0.420407	0.708774	0.0183256
GT_msm_specific_GE_000043	MSMEG_6931	MSMEG_6931	COG1595K	RNA polymerase sigma-70 factor	A0R7I6		A0R7I6	sigM MSMEG_6931 MSMEI_6740	RNA polymerase sigma-70 factor	DNA binding; DNA-dependent transcription, initiation; sequence-specific DNA binding transcription factor activity; sigma factor activity	GO:0003677; GO:0006352; GO:0003700; GO:0016987	7785	7785	4.15065	511	4.20378	8.3612	4.41976	4.09459	3.95581	3.91329	4.34858	4.43443	10.1446	1.78339	5	36.9679	0.23783	0.25337	3.9468	33	0.266963	1	0.175797	1.49971	0.213598	0.670403	4.19441	0.235829	0.955549	-0.423279	-1.01172	-1.19204	0.653742	1.01776	0.325168	0.46394	0.506465	0.071175
GT_msm_specific_GE_000043	MSMEG_6931	MSMEG_6931	COG1595K	RNA polymerase sigma-70 factor	A0R7I6		A0R7I6	sigM MSMEG_6931 MSMEI_6740	RNA polymerase sigma-70 factor	DNA binding; DNA-dependent transcription, initiation; sequence-specific DNA binding transcription factor activity; sigma factor activity	GO:0003677; GO:0006352; GO:0003700; GO:0016987	7797	7797	4.19545	512	4.26231	11.6663	4.62495	4.20737	3.95942	3.89169	4.05932	4.7059	15.6072	3.9409	5	36.9679	0.327236	0.353525	2.82865	33	0.410717	1	0.252505	2.4086	0.0548286	1.26099	4.24144	0.346118	1.10803	-0.0984346	-0.814814	-1.0105	-0.526182	1.34189	0.417581	0.665533	0.733262	0.565632
GT_msm_specific_GE_000043	MSMEG_6931	MSMEG_6931	COG1595K	RNA polymerase sigma-70 factor	A0R7I6		A0R7I6	sigM MSMEG_6931 MSMEI_6740	RNA polymerase sigma-70 factor	DNA binding; DNA-dependent transcription, initiation; sequence-specific DNA binding transcription factor activity; sigma factor activity	GO:0003677; GO:0006352; GO:0003700; GO:0016987	10587	10587	4.30571	513	4.34313	11.6538	4.48015	4.5214	4.10203	3.85256	4.49276	4.52672	14.1707	2.51689	5	36.9679	0.326898	0.353146	2.83169	33	0.372914	1	0.177612	1.53986	0.201393	0.695955	4.32927	0.284354	0.530616	0.67567	-0.799153	-1.67647	0.574952	0.694381	-0.0412467	0.378125	0.627592	-0.0126072
GT_msm_specific_GE_000043	MSMEG_6931	MSMEG_6931	COG1595K	RNA polymerase sigma-70 factor	A0R7I6		A0R7I6	sigM MSMEG_6931 MSMEI_6740	RNA polymerase sigma-70 factor	DNA binding; DNA-dependent transcription, initiation; sequence-specific DNA binding transcription factor activity; sigma factor activity	GO:0003677; GO:0006352; GO:0003700; GO:0016987	10767	10767	4.14068	514	4.21472	6.54592	4.35546	4.13831	4.03792	3.65628	4.52489	4.51475	9.99152	3.4456	5	36.9679	0.188726	0.198361	5.0413	33	0.262935	1	0.344852	3.65142	0.00874514	2.05823	4.2046	0.332979	0.453052	-0.199102	-0.500569	-1.64672	0.961898	0.931445	0.217153	0.317535	0.69918	-0.169435
GT_msm_specific_GE_000043	MSMEG_6931	MSMEG_6931	COG1595K	RNA polymerase sigma-70 factor	A0R7I6		A0R7I6	sigM MSMEG_6931 MSMEI_6740	RNA polymerase sigma-70 factor	DNA binding; DNA-dependent transcription, initiation; sequence-specific DNA binding transcription factor activity; sigma factor activity	GO:0003677; GO:0006352; GO:0003700; GO:0016987	10836	10836	4.35839	515	4.43282	13.9852	4.87185	4.29939	4.33929	4.05986	4.26739	4.66887	16.9004	2.91519	5	36.9679	0.389962	0.423793	2.35964	33	0.444746	1	0.172493	1.49512	0.215039	0.667483	4.41777	0.296691	1.53045	-0.399026	-0.264523	-1.20636	-0.506876	0.846335	0.57246	0.532554	0.811989	0.604458
GT_msm_specific_GE_000043	MSMEG_6931	MSMEG_6931	COG1595K	RNA polymerase sigma-70 factor	A0R7I6		A0R7I6	sigM MSMEG_6931 MSMEI_6740	RNA polymerase sigma-70 factor	DNA binding; DNA-dependent transcription, initiation; sequence-specific DNA binding transcription factor activity; sigma factor activity	GO:0003677; GO:0006352; GO:0003700; GO:0016987	12059	12059	3.94535	516	4.02252	7.31992	4.30159	3.9867	3.73304	3.83377	4.08973	4.13161	8.70099	1.38107	5	36.9679	0.209663	0.221816	4.50824	33	0.228973	1	0.158725	1.31742	0.278054	0.555871	4.01274	0.207088	1.39481	-0.125748	-1.35061	-0.864213	0.37176	0.573995	0.31489	0.568544	0.467817	0.211862
GT_msm_specific_GE_000043	MSMEG_6931	MSMEG_6931	COG1595K	RNA polymerase sigma-70 factor	A0R7I6		A0R7I6	sigM MSMEG_6931 MSMEI_6740	RNA polymerase sigma-70 factor	DNA binding; DNA-dependent transcription, initiation; sequence-specific DNA binding transcription factor activity; sigma factor activity	GO:0003677; GO:0006352; GO:0003700; GO:0016987	12404	12404	4.01622	517	4.08409	7.87491	4.22525	4.20431	3.86251	3.70869	4.22733	4.21165	9.49268	1.61777	5	36.9679	0.224676	0.238634	4.19052	33	0.249807	1	0.170423	1.4401	0.232993	0.632658	4.07329	0.228249	0.66575	0.574026	-0.923471	-1.59736	0.674884	0.606171	0.0209359	0.362738	0.516552	-0.0020849
GT_msm_specific_GE_000043	MSMEG_6931	MSMEG_6931	COG1595K	RNA polymerase sigma-70 factor	A0R7I6		A0R7I6	sigM MSMEG_6931 MSMEI_6740	RNA polymerase sigma-70 factor	DNA binding; DNA-dependent transcription, initiation; sequence-specific DNA binding transcription factor activity; sigma factor activity	GO:0003677; GO:0006352; GO:0003700; GO:0016987	13466	13466	4.19482	518	4.275	20.1569	4.4478	4.02545	4.3341	4.40047	4.19	4.26642	20.9611	0.804222	5	36.9679	0.55691	0.610815	1.63716	33	0.551609	1	0.0383673	0.288816	0.916163	0.0380272	4.27737	0.154036	1.10641	-1.6355	0.368262	0.799132	-0.567198	-0.0711141	0.422352	0.113702	0.0473323	0.257796
GT_msm_specific_GE_000043	MSMEG_6931	MSMEG_6931	COG1595K	RNA polymerase sigma-70 factor	A0R7I6		A0R7I6	sigM MSMEG_6931 MSMEI_6740	RNA polymerase sigma-70 factor	DNA binding; DNA-dependent transcription, initiation; sequence-specific DNA binding transcription factor activity; sigma factor activity	GO:0003677; GO:0006352; GO:0003700; GO:0016987	13486	13486	4.25739	519	4.30898	8.11286	4.42679	4.14171	4.3018	4.1229	4.50845	4.35314	8.86631	0.753457	5	36.9679	0.231113	0.245844	4.06762	33	0.233324	1	0.0849797	0.652026	0.661772	0.179292	4.30913	0.153801	0.764985	-1.08857	-0.047642	-1.21087	1.29594	0.286162	0.28508	0.124983	0.303889	-0.0816609
GT_msm_specific_GE_000043	MSMEG_6931	MSMEG_6931	COG1595K	RNA polymerase sigma-70 factor	A0R7I6		A0R7I6	sigM MSMEG_6931 MSMEI_6740	RNA polymerase sigma-70 factor	DNA binding; DNA-dependent transcription, initiation; sequence-specific DNA binding transcription factor activity; sigma factor activity	GO:0003677; GO:0006352; GO:0003700; GO:0016987	14222	14222	4.22477	520	4.25056	9.13971	4.44066	4.13027	4.19937	3.86429	4.46311	4.3735	10.7818	1.64207	5	36.9679	0.258889	0.276961	3.61062	33	0.283731	1	0.152301	1.26855	0.298072	0.525678	4.2452	0.229152	0.85296	-0.501544	-0.199989	-1.66227	0.950951	0.559889	0.310387	0.241285	0.576369	-0.0224548
GT_msm_specific_GE_000044	MSMEG_6740	MSMEG_6740	COG2515E	1-aminocyclopropane-1-carboxylate deaminase	A0R710	Propanoate metabolism	A0R710	MSMEG_6740 MSMEI_6558	1-aminocyclopropane-1-carboxylate deaminase (EC 3.5.99.7)	1-aminocyclopropane-1-carboxylate deaminase activity; amine catabolic process; pyridoxal phosphate binding	GO:0008660; GO:0009310; GO:0030170	1227	1227	7.64661	521	7.64661	8.31202	7.47149	7.10908	7.9171	8.47318	7.92945	7.17649	17.1146	8.80258	5	36.9679	0.2365	0.251879	3.97015	33	0.450384	1	0.514332	7.44405	6.47027e-05	4.18908	7.67947	0.523549	-0.397242	-1.08945	0.453892	1.51602	0.477489	-0.96071	0.362405	-0.44561	-1.00169	-0.457964
GT_msm_specific_GE_000044	MSMEG_6740	MSMEG_6740	COG2515E	1-aminocyclopropane-1-carboxylate deaminase	A0R710	Propanoate metabolism	A0R710	MSMEG_6740 MSMEI_6558	1-aminocyclopropane-1-carboxylate deaminase (EC 3.5.99.7)	1-aminocyclopropane-1-carboxylate deaminase activity; amine catabolic process; pyridoxal phosphate binding	GO:0008660; GO:0009310; GO:0030170	1689	1689	7.77154	522	7.77154	7.44527	7.62182	7.18743	8.01825	8.64039	8.03849	7.32034	16.7376	9.29236	5	36.9679	0.213054	0.225614	4.43234	33	0.440464	1	0.555178	8.723	1.55552e-05	4.80812	7.80445	0.538089	-0.339404	-1.14669	0.397332	1.55352	0.434932	-0.899694	0.43439	-0.396429	-1.01856	-0.416661
GT_msm_specific_GE_000044	MSMEG_6740	MSMEG_6740	COG2515E	1-aminocyclopropane-1-carboxylate deaminase	A0R710	Propanoate metabolism	A0R710	MSMEG_6740 MSMEI_6558	1-aminocyclopropane-1-carboxylate deaminase (EC 3.5.99.7)	1-aminocyclopropane-1-carboxylate deaminase activity; amine catabolic process; pyridoxal phosphate binding	GO:0008660; GO:0009310; GO:0030170	2254	2254	7.75555	523	7.75555	7.79528	7.58893	7.17428	7.98074	8.629	8.02479	7.33095	16.9335	9.1382	5	36.9679	0.222522	0.236221	4.23333	33	0.445618	1	0.539653	8.2133	2.712e-05	4.56672	7.78812	0.533982	-0.373019	-1.14954	0.360733	1.57475	0.443227	-0.856148	0.41465	-0.39181	-1.04007	-0.435861
GT_msm_specific_GE_000044	MSMEG_6740	MSMEG_6740	COG2515E	1-aminocyclopropane-1-carboxylate deaminase	A0R710	Propanoate metabolism	A0R710	MSMEG_6740 MSMEI_6558	1-aminocyclopropane-1-carboxylate deaminase (EC 3.5.99.7)	1-aminocyclopropane-1-carboxylate deaminase activity; amine catabolic process; pyridoxal phosphate binding	GO:0008660; GO:0009310; GO:0030170	3039	3039	7.6747	524	7.6747	8.25152	7.55529	7.13728	7.83573	8.53004	7.91681	7.25283	16.5159	8.26436	5	36.9679	0.234864	0.250046	3.99926	33	0.434629	1	0.500389	7.03758	0.00010406	3.98273	7.70467	0.508297	-0.29388	-1.11624	0.25786	1.62381	0.41737	-0.888918	0.418005	-0.280448	-0.974758	-0.361527
GT_msm_specific_GE_000044	MSMEG_6740	MSMEG_6740	COG2515E	1-aminocyclopropane-1-carboxylate deaminase	A0R710	Propanoate metabolism	A0R710	MSMEG_6740 MSMEI_6558	1-aminocyclopropane-1-carboxylate deaminase (EC 3.5.99.7)	1-aminocyclopropane-1-carboxylate deaminase activity; amine catabolic process; pyridoxal phosphate binding	GO:0008660; GO:0009310; GO:0030170	4488	4488	7.76251	525	7.76251	7.72574	7.65455	7.26268	7.96802	8.597	7.98046	7.29205	15.8221	8.09637	5	36.9679	0.220641	0.234113	4.27143	33	0.416371	1	0.511712	7.33895	7.30822e-05	4.13619	7.79246	0.502701	-0.274335	-1.05386	0.349241	1.60043	0.373978	-0.995452	0.391868	-0.313473	-0.942445	-0.325908
GT_msm_specific_GE_000044	MSMEG_6740	MSMEG_6740	COG2515E	1-aminocyclopropane-1-carboxylate deaminase	A0R710	Propanoate metabolism	A0R710	MSMEG_6740 MSMEI_6558	1-aminocyclopropane-1-carboxylate deaminase (EC 3.5.99.7)	1-aminocyclopropane-1-carboxylate deaminase activity; amine catabolic process; pyridoxal phosphate binding	GO:0008660; GO:0009310; GO:0030170	4508	4508	7.73016	526	7.73016	7.67355	7.59415	7.24164	7.94171	8.57679	7.9661	7.24543	16.0215	8.34795	5	36.9679	0.219229	0.232532	4.30048	33	0.421618	1	0.521047	7.61573	5.31135e-05	4.2748	7.76097	0.51061	-0.326704	-1.01708	0.353965	1.59773	0.401741	-1.00965	0.352513	-0.347556	-0.982633	-0.371951
GT_msm_specific_GE_000044	MSMEG_6740	MSMEG_6740	COG2515E	1-aminocyclopropane-1-carboxylate deaminase	A0R710	Propanoate metabolism	A0R710	MSMEG_6740 MSMEI_6558	1-aminocyclopropane-1-carboxylate deaminase (EC 3.5.99.7)	1-aminocyclopropane-1-carboxylate deaminase activity; amine catabolic process; pyridoxal phosphate binding	GO:0008660; GO:0009310; GO:0030170	7224	7224	7.66751	527	7.66751	7.62384	7.53282	7.10268	7.87896	8.48914	7.9365	7.25097	15.9514	8.32756	5	36.9679	0.217884	0.231025	4.32853	33	0.419774	1	0.522058	7.64402	5.14234e-05	4.28884	7.69851	0.509323	-0.325322	-1.16985	0.354292	1.55231	0.467262	-0.878692	0.430137	-0.346143	-0.95632	-0.403681
GT_msm_specific_GE_000044	MSMEG_6740	MSMEG_6740	COG2515E	1-aminocyclopropane-1-carboxylate deaminase	A0R710	Propanoate metabolism	A0R710	MSMEG_6740 MSMEI_6558	1-aminocyclopropane-1-carboxylate deaminase (EC 3.5.99.7)	1-aminocyclopropane-1-carboxylate deaminase activity; amine catabolic process; pyridoxal phosphate binding	GO:0008660; GO:0009310; GO:0030170	7363	7363	7.73256	528	7.73256	8.25444	7.54333	7.18047	7.97892	8.59222	7.95495	7.33524	16.8388	8.58437	5	36.9679	0.234943	0.250135	3.99785	33	0.443127	1	0.509797	7.30763	7.5794e-05	4.12036	7.76419	0.518005	-0.426365	-1.12687	0.414534	1.59851	0.368262	-0.828073	0.362863	-0.43559	-1.04889	-0.411621
GT_msm_specific_GE_000044	MSMEG_6740	MSMEG_6740	COG2515E	1-aminocyclopropane-1-carboxylate deaminase	A0R710	Propanoate metabolism	A0R710	MSMEG_6740 MSMEI_6558	1-aminocyclopropane-1-carboxylate deaminase (EC 3.5.99.7)	1-aminocyclopropane-1-carboxylate deaminase activity; amine catabolic process; pyridoxal phosphate binding	GO:0008660; GO:0009310; GO:0030170	8358	8358	7.68847	529	7.68847	7.59228	7.546	7.15446	7.87565	8.52041	7.96282	7.25623	15.8529	8.26063	5	36.9679	0.217031	0.230069	4.34652	33	0.417182	1	0.52108	7.61241	5.33155e-05	4.27315	7.71926	0.507747	-0.341237	-1.11237	0.308002	1.57786	0.479674	-0.911929	0.391538	-0.329649	-0.974414	-0.416815
GT_msm_specific_GE_000044	MSMEG_6740	MSMEG_6740	COG2515E	1-aminocyclopropane-1-carboxylate deaminase	A0R710	Propanoate metabolism	A0R710	MSMEG_6740 MSMEI_6558	1-aminocyclopropane-1-carboxylate deaminase (EC 3.5.99.7)	1-aminocyclopropane-1-carboxylate deaminase activity; amine catabolic process; pyridoxal phosphate binding	GO:0008660; GO:0009310; GO:0030170	10319	10319	7.7015	530	7.7015	7.4971	7.56816	7.14235	7.92055	8.53244	7.94865	7.28213	15.8384	8.34131	5	36.9679	0.214456	0.227185	4.4017	33	0.4168	1	0.526651	7.77904	4.41e-05	4.35556	7.73238	0.509924	-0.322039	-1.1571	0.369022	1.56898	0.424114	-0.882979	0.425818	-0.352388	-0.964277	-0.380481
GT_msm_specific_GE_000044	MSMEG_6740	MSMEG_6740	COG2515E	1-aminocyclopropane-1-carboxylate deaminase	A0R710	Propanoate metabolism	A0R710	MSMEG_6740 MSMEI_6558	1-aminocyclopropane-1-carboxylate deaminase (EC 3.5.99.7)	1-aminocyclopropane-1-carboxylate deaminase activity; amine catabolic process; pyridoxal phosphate binding	GO:0008660; GO:0009310; GO:0030170	12019	12019	7.78536	531	7.78536	7.49412	7.64343	7.2285	7.98285	8.68741	8.03466	7.32802	16.7589	9.26483	5	36.9679	0.214376	0.227095	4.40345	33	0.441025	1	0.552829	8.64355	1.69457e-05	4.77094	7.81748	0.538154	-0.323414	-1.09445	0.307293	1.6165	0.403574	-0.909511	0.414933	-0.339417	-1.04397	-0.391232
GT_msm_specific_GE_000044	MSMEG_6740	MSMEG_6740	COG2515E	1-aminocyclopropane-1-carboxylate deaminase	A0R710	Propanoate metabolism	A0R710	MSMEG_6740 MSMEI_6558	1-aminocyclopropane-1-carboxylate deaminase (EC 3.5.99.7)	1-aminocyclopropane-1-carboxylate deaminase activity; amine catabolic process; pyridoxal phosphate binding	GO:0008660; GO:0009310; GO:0030170	12611	12611	7.68652	532	7.68652	7.49285	7.54084	7.14065	7.90703	8.51859	7.94073	7.25796	15.8464	8.35359	5	36.9679	0.214341	0.227056	4.4042	33	0.417011	1	0.527159	7.79467	4.33263e-05	4.36325	7.71764	0.510421	-0.346372	-1.13041	0.371061	1.56921	0.437086	-0.900582	0.400187	-0.366192	-0.977754	-0.399893
GT_msm_specific_GE_000044	MSMEG_6740	MSMEG_6740	COG2515E	1-aminocyclopropane-1-carboxylate deaminase	A0R710	Propanoate metabolism	A0R710	MSMEG_6740 MSMEI_6558	1-aminocyclopropane-1-carboxylate deaminase (EC 3.5.99.7)	1-aminocyclopropane-1-carboxylate deaminase activity; amine catabolic process; pyridoxal phosphate binding	GO:0008660; GO:0009310; GO:0030170	15402	15402	7.69666	533	7.69666	7.67538	7.52028	7.17113	7.92684	8.55735	7.93713	7.2574	16.2866	8.61121	5	36.9679	0.219279	0.232587	4.29946	33	0.428595	1	0.52873	7.85413	4.051e-05	4.39244	7.72835	0.518807	-0.401058	-1.07405	0.382586	1.59788	0.402408	-0.907764	0.349154	-0.40656	-1.03706	-0.416844
GT_msm_specific_GE_000045	MSMEG_2991	MSMEG_2991	COG2814G	permease of the major facilitator superfamily protein	A0QWM1		A0QWM1	MSMEG_2991	Permease of the major facilitator superfamily protein	integral to membrane; plasma membrane; transmembrane transport; transporter activity	GO:0016021; GO:0005886; GO:0055085; GO:0005215	3095	3095	5.70977	534	5.70977	8.21894	5.18277	5.01515	5.46791	5.78586	4.83844	7.82035	49.6634	41.4444	5	36.9679	0.233982	0.249059	4.01512	33	1.30693	1	0.834507	35.4253	4.0123e-13	12.3966	5.68508	1.0986	-0.457233	-0.609802	-0.197676	0.0917356	-0.770652	1.94363	0.167613	-0.285149	-0.603097	0.344322
GT_msm_specific_GE_000045	MSMEG_2991	MSMEG_2991	COG2814G	permease of the major facilitator superfamily protein	A0QWM1		A0QWM1	MSMEG_2991	Permease of the major facilitator superfamily protein	integral to membrane; plasma membrane; transmembrane transport; transporter activity	GO:0016021; GO:0005886; GO:0055085; GO:0005215	4627	4627	5.70677	535	5.72543	8.39148	4.95155	5.10408	5.72288	5.85162	4.71818	7.87805	53.9054	45.5139	5	36.9679	0.23865	0.254287	3.93256	33	1.41856	1	0.844329	38.1429	1.309e-13	12.8831	5.70439	1.15296	-0.652964	-0.520673	0.0160326	0.127699	-0.85538	1.88529	-0.152526	-0.771324	-0.90007	0.233377
GT_msm_specific_GE_000045	MSMEG_2991	MSMEG_2991	COG2814G	permease of the major facilitator superfamily protein	A0QWM1		A0QWM1	MSMEG_2991	Permease of the major facilitator superfamily protein	integral to membrane; plasma membrane; transmembrane transport; transporter activity	GO:0016021; GO:0005886; GO:0055085; GO:0005215	4792	4792	5.63036	536	5.63056	7.573	4.83216	4.97128	5.53715	5.74285	4.65572	7.90767	57.2041	49.6311	5	36.9679	0.216509	0.229485	4.35759	33	1.50537	1	0.867614	45.8466	7.5495e-15	14.1221	5.6078	1.20215	-0.645214	-0.529488	-0.058773	0.112337	-0.791983	1.91312	-0.13912	-0.704991	-0.910691	0.176439
GT_msm_specific_GE_000045	MSMEG_2991	MSMEG_2991	COG2814G	permease of the major facilitator superfamily protein	A0QWM1		A0QWM1	MSMEG_2991	Permease of the major facilitator superfamily protein	integral to membrane; plasma membrane; transmembrane transport; transporter activity	GO:0016021; GO:0005886; GO:0055085; GO:0005215	4875	4875	5.74809	537	5.74809	7.58936	5.00105	5.14009	5.57381	6.01341	4.7186	7.90749	53.6884	46.099	5	36.9679	0.216952	0.229981	4.34819	33	1.41285	1	0.858641	42.497	2.4758e-14	13.6063	5.72574	1.16176	-0.623794	-0.504107	-0.130774	0.247615	-0.866917	1.87798	-0.139048	-0.572769	-1.01236	0.282449
GT_msm_specific_GE_000045	MSMEG_2991	MSMEG_2991	COG2814G	permease of the major facilitator superfamily protein	A0QWM1		A0QWM1	MSMEG_2991	Permease of the major facilitator superfamily protein	integral to membrane; plasma membrane; transmembrane transport; transporter activity	GO:0016021; GO:0005886; GO:0055085; GO:0005215	5960	5960	5.74521	538	5.74521	7.06803	5.03353	5.29245	5.57638	5.79489	4.70847	7.90039	51.1968	44.1288	5	36.9679	0.202849	0.214183	4.66891	33	1.34729	1	0.861944	43.5089	1.7208e-14	13.7643	5.71768	1.13645	-0.602012	-0.374179	-0.124341	0.0679383	-0.888049	1.92064	-0.25892	-0.542847	-0.761362	0.325065
GT_msm_specific_GE_000045	MSMEG_2991	MSMEG_2991	COG2814G	permease of the major facilitator superfamily protein	A0QWM1		A0QWM1	MSMEG_2991	Permease of the major facilitator superfamily protein	integral to membrane; plasma membrane; transmembrane transport; transporter activity	GO:0016021; GO:0005886; GO:0055085; GO:0005215	5961	5961	5.68886	539	5.68886	6.45979	4.82135	5.09754	5.53261	5.82385	4.8396	7.89386	52.7927	46.3329	5	36.9679	0.186396	0.195751	5.10853	33	1.38928	1	0.877639	49.7144	2.1094e-15	14.6758	5.66814	1.15979	-0.73012	-0.491983	-0.116856	0.134266	-0.714384	1.91908	-0.276188	-0.711256	-1.0025	-0.0182502
GT_msm_specific_GE_000045	MSMEG_2991	MSMEG_2991	COG2814G	permease of the major facilitator superfamily protein	A0QWM1		A0QWM1	MSMEG_2991	Permease of the major facilitator superfamily protein	integral to membrane; plasma membrane; transmembrane transport; transporter activity	GO:0016021; GO:0005886; GO:0055085; GO:0005215	6656	6656	5.61666	540	5.61666	8.2846	4.80335	4.94036	5.78714	5.58095	4.79633	7.69392	50.5413	42.2567	5	36.9679	0.235758	0.251049	3.98329	33	1.33003	1	0.836082	35.8474	3.3562e-13	12.4742	5.60034	1.10775	-0.719471	-0.595784	0.168632	-0.0175036	-0.72581	1.88994	-0.137015	-0.983795	-0.777604	0.00702143
GT_msm_specific_GE_000045	MSMEG_2991	MSMEG_2991	COG2814G	permease of the major facilitator superfamily protein	A0QWM1		A0QWM1	MSMEG_2991	Permease of the major facilitator superfamily protein	integral to membrane; plasma membrane; transmembrane transport; transporter activity	GO:0016021; GO:0005886; GO:0055085; GO:0005215	9209	9209	5.66692	541	5.66692	6.65348	4.87265	5.08464	5.58168	5.74399	4.66836	7.90639	54.6116	47.9581	5	36.9679	0.191636	0.201621	4.95981	33	1.43715	1	0.878167	50.0513	1.8874e-15	14.7241	5.64295	1.18254	-0.651398	-0.472128	-0.0518161	0.0854411	-0.824146	1.91405	-0.211995	-0.709031	-0.871344	0.204282
GT_msm_specific_GE_000045	MSMEG_2991	MSMEG_2991	COG2814G	permease of the major facilitator superfamily protein	A0QWM1		A0QWM1	MSMEG_2991	Permease of the major facilitator superfamily protein	integral to membrane; plasma membrane; transmembrane transport; transporter activity	GO:0016021; GO:0005886; GO:0055085; GO:0005215	10177	10177	5.60171	542	5.60171	7.94679	4.86323	5.05349	5.55323	5.58443	4.62246	7.78414	52.9784	45.0316	5	36.9679	0.22662	0.240812	4.15262	33	1.39417	1	0.849999	39.7419	6.9833e-14	13.1559	5.57683	1.14601	-0.622678	-0.456657	-0.0205936	0.00663115	-0.832775	1.92607	-0.190263	-0.689997	-0.721197	0.240773
GT_msm_specific_GE_000045	MSMEG_2991	MSMEG_2991	COG2814G	permease of the major facilitator superfamily protein	A0QWM1		A0QWM1	MSMEG_2991	Permease of the major facilitator superfamily protein	integral to membrane; plasma membrane; transmembrane transport; transporter activity	GO:0016021; GO:0005886; GO:0055085; GO:0005215	10747	10747	5.54697	543	5.55171	9.54692	4.7421	5.10471	5.41966	5.57749	4.60315	7.71243	53.7221	44.1752	5	36.9679	0.269905	0.289301	3.45661	33	1.41374	1	0.822291	32.7339	1.3058e-12	11.8841	5.52659	1.13473	-0.691347	-0.371791	-0.094233	0.0448561	-0.813793	1.92631	-0.362611	-0.677564	-0.835393	0.138944
GT_msm_specific_GE_000045	MSMEG_2991	MSMEG_2991	COG2814G	permease of the major facilitator superfamily protein	A0QWM1		A0QWM1	MSMEG_2991	Permease of the major facilitator superfamily protein	integral to membrane; plasma membrane; transmembrane transport; transporter activity	GO:0016021; GO:0005886; GO:0055085; GO:0005215	13018	13018	5.59561	544	5.59561	6.90408	4.74879	4.97449	5.4339	5.73893	4.75063	7.8036	53.3151	46.411	5	36.9679	0.198414	0.209214	4.77979	33	1.40303	1	0.870504	46.7819	5.5511e-15	14.2556	5.57506	1.16071	-0.711861	-0.517409	-0.121613	0.141183	-0.71028	1.91998	-0.225703	-0.685108	-0.990139	-0.0018353
GT_msm_specific_GE_000045	MSMEG_2991	MSMEG_2991	COG2814G	permease of the major facilitator superfamily protein	A0QWM1		A0QWM1	MSMEG_2991	Permease of the major facilitator superfamily protein	integral to membrane; plasma membrane; transmembrane transport; transporter activity	GO:0016021; GO:0005886; GO:0055085; GO:0005215	14482	14482	5.69108	545	5.69108	6.34336	4.89164	4.95516	5.48278	5.89571	4.97419	7.84406	50.6504	44.307	5	36.9679	0.183247	0.192223	5.20229	33	1.33291	1	0.874762	48.3578	3.2196e-15	14.4922	5.67392	1.13256	-0.690726	-0.634636	-0.168772	0.19583	-0.617834	1.91614	-0.0635256	-0.591142	-1.00407	-0.0825547
GT_msm_specific_GE_000045	MSMEG_2991	MSMEG_2991	COG2814G	permease of the major facilitator superfamily protein	A0QWM1		A0QWM1	MSMEG_2991	Permease of the major facilitator superfamily protein	integral to membrane; plasma membrane; transmembrane transport; transporter activity	GO:0016021; GO:0005886; GO:0055085; GO:0005215	14967	14967	5.83726	546	5.83726	11.0551	5.17575	5.11881	5.67853	5.88272	5.19766	7.86254	49.0618	38.0067	5	36.9679	0.310701	0.335002	2.98506	33	1.2911	1	0.774671	24.4652	8.5389e-11	10.0686	5.81933	1.04785	-0.614195	-0.668534	-0.134379	0.0604942	-0.593289	1.9499	0.0569392	-0.502775	-0.706972	-0.0219065
GT_msm_specific_GE_000046	MSMEG_6183	MSMEG_6183	COG0265O	serine protease	A0R5G6		A0R5G6	MSMEG_6183 MSMEI_6024	Membrane-associated serine protease (Serine protease)	membrane; proteolysis; serine-type endopeptidase activity; toxin biosynthetic process	GO:0016020; GO:0006508; GO:0004252; GO:0009403	2056	2056	8.15073	547	8.15073	0.975746	8.13274	8.02397	8.17735	8.11329	8.52394	7.98487	2.13143	1.15568	5	36.9679	0.0380503	0.0295681	33.8203	33	0.0560902	1	0.54221	6.07451	0.0003359	3.47379	8.15936	0.192276	-0.138435	-0.70413	0.093546	-0.239615	1.89613	-0.907499	0.10877	-0.0446043	0.0194545	-0.391198
GT_msm_specific_GE_000046	MSMEG_6183	MSMEG_6183	COG0265O	serine protease	A0R5G6		A0R5G6	MSMEG_6183 MSMEI_6024	Membrane-associated serine protease (Serine protease)	membrane; proteolysis; serine-type endopeptidase activity; toxin biosynthetic process	GO:0016020; GO:0006508; GO:0004252; GO:0009403	2387	2387	8.16661	548	8.16661	0.803353	8.13956	8.04613	8.1654	8.09465	8.58164	8.02112	2.1228	1.31945	5	36.9679	0.0333869	0.024344	41.0778	33	0.0558631	1	0.62156	7.90397	3.82966e-05	4.41684	8.17475	0.206611	-0.170339	-0.622522	-0.0452357	-0.38768	1.96933	-0.743549	0.0934263	-0.0258477	0.0449052	-0.442079
GT_msm_specific_GE_000046	MSMEG_6183	MSMEG_6183	COG0265O	serine protease	A0R5G6		A0R5G6	MSMEG_6183 MSMEI_6024	Membrane-associated serine protease (Serine protease)	membrane; proteolysis; serine-type endopeptidase activity; toxin biosynthetic process	GO:0016020; GO:0006508; GO:0004252; GO:0009403	2461	2461	8.11143	549	8.11143	1.13049	8.09846	7.94232	8.11502	8.06076	8.52805	7.97675	2.51573	1.38524	5	36.9679	0.0422361	0.0342572	29.191	33	0.0662034	1	0.550633	6.55952	0.00018463	3.7337	8.12023	0.210994	-0.103179	-0.843176	-0.0246631	-0.281857	1.93287	-0.67999	0.156135	-0.0165665	0.0377	-0.429593
GT_msm_specific_GE_000046	MSMEG_6183	MSMEG_6183	COG0265O	serine protease	A0R5G6		A0R5G6	MSMEG_6183 MSMEI_6024	Membrane-associated serine protease (Serine protease)	membrane; proteolysis; serine-type endopeptidase activity; toxin biosynthetic process	GO:0016020; GO:0006508; GO:0004252; GO:0009403	3153	3153	8.17185	550	8.17185	1.38905	8.10466	8.06844	8.16184	8.06846	8.62744	8.04914	2.91106	1.52201	5	36.9679	0.0492303	0.0420924	23.7572	33	0.0766069	1	0.522837	6.18323	0.00029329	3.5327	8.18	0.222812	-0.338131	-0.500679	-0.081475	-0.500601	2.00819	-0.587303	0.0362177	-0.057186	0.0362003	-0.522788
GT_msm_specific_GE_000046	MSMEG_6183	MSMEG_6183	COG0265O	serine protease	A0R5G6		A0R5G6	MSMEG_6183 MSMEI_6024	Membrane-associated serine protease (Serine protease)	membrane; proteolysis; serine-type endopeptidase activity; toxin biosynthetic process	GO:0016020; GO:0006508; GO:0004252; GO:0009403	3721	3721	8.214	551	8.214	1.82603	8.21131	8.10888	8.18937	8.20747	8.61559	8.00428	3.18284	1.35681	5	36.9679	0.0610507	0.0553341	18.072	33	0.0837589	1	0.42629	4.44487	0.00285985	2.54366	8.22282	0.208084	-0.0553129	-0.547552	-0.160728	-0.0737286	1.88756	-1.05023	0.102427	0.0219352	0.00383201	-0.404281
GT_msm_specific_GE_000046	MSMEG_6183	MSMEG_6183	COG0265O	serine protease	A0R5G6		A0R5G6	MSMEG_6183 MSMEI_6024	Membrane-associated serine protease (Serine protease)	membrane; proteolysis; serine-type endopeptidase activity; toxin biosynthetic process	GO:0016020; GO:0006508; GO:0004252; GO:0009403	5004	5004	8.16627	552	8.16627	0.919575	8.15832	8.033	8.19193	8.12834	8.54225	7.99577	2.1086	1.18903	5	36.9679	0.0365308	0.0278659	35.8861	33	0.0554896	1	0.563894	6.50973	0.00019617	3.70736	8.17493	0.194887	-0.0852641	-0.728299	0.0872242	-0.239078	1.88477	-0.919349	0.125319	-0.0336157	0.0299764	-0.383933
GT_msm_specific_GE_000046	MSMEG_6183	MSMEG_6183	COG0265O	serine protease	A0R5G6		A0R5G6	MSMEG_6183 MSMEI_6024	Membrane-associated serine protease (Serine protease)	membrane; proteolysis; serine-type endopeptidase activity; toxin biosynthetic process	GO:0016020; GO:0006508; GO:0004252; GO:0009403	5302	5302	8.22984	553	8.22984	1.23637	8.20513	8.11142	8.23632	8.1378	8.6661	8.07237	2.70543	1.46906	5	36.9679	0.0451002	0.0374657	26.6911	33	0.0711954	1	0.543004	6.51463	0.000195	3.70996	8.23819	0.218107	-0.151582	-0.581233	-0.0085862	-0.460258	1.96195	-0.76029	0.0937096	-0.0311883	0.0673242	-0.460975
GT_msm_specific_GE_000046	MSMEG_6183	MSMEG_6183	COG0265O	serine protease	A0R5G6		A0R5G6	MSMEG_6183 MSMEI_6024	Membrane-associated serine protease (Serine protease)	membrane; proteolysis; serine-type endopeptidase activity; toxin biosynthetic process	GO:0016020; GO:0006508; GO:0004252; GO:0009403	7132	7132	8.15193	554	8.15193	1.10806	8.09529	7.99565	8.17095	8.09436	8.60153	8.01254	2.67239	1.56433	5	36.9679	0.0416295	0.0335777	29.7817	33	0.0703261	1	0.585367	7.51548	5.95871e-05	4.22485	8.16172	0.224634	-0.295738	-0.739288	0.0410702	-0.299851	1.9579	-0.664094	0.0996366	-0.0756586	0.00092407	-0.506244
GT_msm_specific_GE_000046	MSMEG_6183	MSMEG_6183	COG0265O	serine protease	A0R5G6		A0R5G6	MSMEG_6183 MSMEI_6024	Membrane-associated serine protease (Serine protease)	membrane; proteolysis; serine-type endopeptidase activity; toxin biosynthetic process	GO:0016020; GO:0006508; GO:0004252; GO:0009403	7237	7237	8.16321	555	8.16321	1.78891	8.13981	8.08088	8.11639	8.13762	8.58225	7.9718	3.16731	1.3784	5	36.9679	0.0600467	0.0542094	18.447	33	0.0833502	1	0.435196	4.59109	0.00233993	2.6308	8.17146	0.210712	-0.15019	-0.429889	-0.261329	-0.1606	1.94955	-0.947537	0.0589358	0.0234182	0.00219348	-0.442439
GT_msm_specific_GE_000046	MSMEG_6183	MSMEG_6183	COG0265O	serine protease	A0R5G6		A0R5G6	MSMEG_6183 MSMEI_6024	Membrane-associated serine protease (Serine protease)	membrane; proteolysis; serine-type endopeptidase activity; toxin biosynthetic process	GO:0016020; GO:0006508; GO:0004252; GO:0009403	7932	7932	8.25254	556	8.25254	1.08977	8.18582	8.14757	8.23473	8.29329	8.65847	8.05661	2.46737	1.3776	5	36.9679	0.0411348	0.0330235	30.2815	33	0.0649308	1	0.558326	6.69796	0.00015612	3.80653	8.26275	0.20976	-0.366758	-0.549111	-0.133561	0.145608	1.88657	-0.982746	0.0382505	-0.0489154	-0.107474	-0.472658
GT_msm_specific_GE_000046	MSMEG_6183	MSMEG_6183	COG0265O	serine protease	A0R5G6		A0R5G6	MSMEG_6183 MSMEI_6024	Membrane-associated serine protease (Serine protease)	membrane; proteolysis; serine-type endopeptidase activity; toxin biosynthetic process	GO:0016020; GO:0006508; GO:0004252; GO:0009403	9015	9015	8.14	557	8.14	1.25264	8.11236	8.0023	8.16112	8.06567	8.60453	7.9528	2.96656	1.71393	5	36.9679	0.0455402	0.0379587	26.3444	33	0.0780674	1	0.577748	7.52708	5.87975e-05	4.23064	8.1498	0.234926	-0.159355	-0.627846	0.0482098	-0.358114	1.93564	-0.838535	0.110061	-0.0487622	0.0466937	-0.492168
GT_msm_specific_GE_000046	MSMEG_6183	MSMEG_6183	COG0265O	serine protease	A0R5G6		A0R5G6	MSMEG_6183 MSMEI_6024	Membrane-associated serine protease (Serine protease)	membrane; proteolysis; serine-type endopeptidase activity; toxin biosynthetic process	GO:0016020; GO:0006508; GO:0004252; GO:0009403	9344	9344	8.13672	558	8.13672	1.16527	8.08187	7.98958	8.20587	8.0156	8.60996	7.97762	2.97555	1.81029	5	36.9679	0.0431769	0.0353111	28.3197	33	0.0783041	1	0.608387	8.38546	2.24378e-05	4.64902	8.14675	0.241984	-0.268122	-0.649516	0.244326	-0.541989	1.91423	-0.698932	0.0922914	-0.124005	0.0662715	-0.528096
GT_msm_specific_GE_000046	MSMEG_6183	MSMEG_6183	COG0265O	serine protease	A0R5G6		A0R5G6	MSMEG_6183 MSMEI_6024	Membrane-associated serine protease (Serine protease)	membrane; proteolysis; serine-type endopeptidase activity; toxin biosynthetic process	GO:0016020; GO:0006508; GO:0004252; GO:0009403	14716	14716	8.22712	559	8.22712	1.64832	8.16531	8.07723	8.28105	8.22638	8.64615	8.03409	3.16412	1.5158	5	36.9679	0.0562436	0.049949	20.0204	33	0.0832662	1	0.47906	5.39012	0.00080526	3.09406	8.23837	0.219674	-0.332584	-0.733536	0.194304	-0.0545764	1.8563	-0.929907	0.0880786	-0.115743	-0.0610711	-0.480841
GT_msm_specific_GE_000047	MSMEG_2036	MSMEG_2036	COG0596R	hydrolase, alpha/beta fold family protein	A0QU09		A0QU09	MSMEG_2036 MSMEI_1989	Hydrolase, alpha/beta fold family protein (Non-heme haloperoxidase Hpx)	hydrolase activity; peroxidase activity	GO:0016787; GO:0004601	243	243	5.84469	560	5.84469	6.12348	6.11158	5.8681	5.6429	5.56204	5.72651	6.07094	7.79171	1.66824	5	36.9679	0.177299	0.18556	5.3891	33	0.205045	1	0.214104	1.88183	0.121152	0.916669	5.83034	0.226411	1.24214	0.166763	-0.8279	-1.18503	-0.458628	1.06265	0.243478	0.46868	0.549538	0.385073
GT_msm_specific_GE_000047	MSMEG_2036	MSMEG_2036	COG0596R	hydrolase, alpha/beta fold family protein	A0QU09		A0QU09	MSMEG_2036 MSMEI_1989	Hydrolase, alpha/beta fold family protein (Non-heme haloperoxidase Hpx)	hydrolase activity; peroxidase activity	GO:0016787; GO:0004601	2593	2593	5.77706	561	5.77706	5.55149	6.20688	5.71603	5.45528	5.67857	5.58453	5.93353	7.94402	2.39253	5	36.9679	0.161826	0.168227	5.94435	33	0.209053	1	0.301173	2.9569	0.0241436	1.6172	5.76247	0.269067	1.65166	-0.172573	-1.14169	-0.311818	-0.661327	0.635749	0.490842	0.751601	0.528308	0.622349
GT_msm_specific_GE_000047	MSMEG_2036	MSMEG_2036	COG0596R	hydrolase, alpha/beta fold family protein	A0QU09		A0QU09	MSMEG_2036 MSMEI_1989	Hydrolase, alpha/beta fold family protein (Non-heme haloperoxidase Hpx)	hydrolase activity; peroxidase activity	GO:0016787; GO:0004601	3939	3939	5.78903	562	5.78903	7.62327	6.0383	5.85158	5.4996	5.52558	5.62928	6.08803	9.78359	2.16032	5	36.9679	0.217869	0.231008	4.32885	33	0.257463	1	0.220811	1.98314	0.104059	0.982721	5.77206	0.257844	1.03255	0.308398	-1.0567	-0.955931	-0.55375	1.22543	0.186719	0.538701	0.512719	0.409019
GT_msm_specific_GE_000047	MSMEG_2036	MSMEG_2036	COG0596R	hydrolase, alpha/beta fold family protein	A0QU09		A0QU09	MSMEG_2036 MSMEI_1989	Hydrolase, alpha/beta fold family protein (Non-heme haloperoxidase Hpx)	hydrolase activity; peroxidase activity	GO:0016787; GO:0004601	8384	8384	5.72816	563	5.72816	6.30428	5.9463	5.69585	5.39829	5.46901	5.62706	6.13385	8.91392	2.60964	5	36.9679	0.18219	0.191039	5.23454	33	0.234577	1	0.29276	2.86475	0.0276871	1.55772	5.71173	0.282058	0.831659	-0.0562827	-1.11125	-0.860532	-0.30016	1.49656	0.250451	0.548013	0.477296	0.319239
GT_msm_specific_GE_000047	MSMEG_2036	MSMEG_2036	COG0596R	hydrolase, alpha/beta fold family protein	A0QU09		A0QU09	MSMEG_2036 MSMEI_1989	Hydrolase, alpha/beta fold family protein (Non-heme haloperoxidase Hpx)	hydrolase activity; peroxidase activity	GO:0016787; GO:0004601	8693	8693	5.86187	564	5.86187	7.37266	6.10845	5.7844	5.60809	5.64531	5.75691	6.18589	9.30908	1.93642	5	36.9679	0.21109	0.223414	4.476	33	0.244976	1	0.208014	1.83469	0.130017	0.886001	5.84818	0.242066	1.0752	-0.263459	-0.991809	-0.838047	-0.377014	1.39513	0.324043	0.500352	0.463131	0.351531
GT_msm_specific_GE_000047	MSMEG_2036	MSMEG_2036	COG0596R	hydrolase, alpha/beta fold family protein	A0QU09		A0QU09	MSMEG_2036 MSMEI_1989	Hydrolase, alpha/beta fold family protein (Non-heme haloperoxidase Hpx)	hydrolase activity; peroxidase activity	GO:0016787; GO:0004601	8938	8938	5.77475	565	5.77475	7.35816	6.16368	5.71353	5.44552	5.51755	5.56508	6.1294	10.6348	3.27659	5	36.9679	0.210698	0.222975	4.48481	33	0.279862	1	0.308102	3.11023	0.019244	1.7157	5.75579	0.315323	1.29355	-0.13403	-0.98399	-0.755563	-0.604812	1.18484	0.45015	0.718162	0.646134	0.598599
GT_msm_specific_GE_000047	MSMEG_2036	MSMEG_2036	COG0596R	hydrolase, alpha/beta fold family protein	A0QU09		A0QU09	MSMEG_2036 MSMEI_1989	Hydrolase, alpha/beta fold family protein (Non-heme haloperoxidase Hpx)	hydrolase activity; peroxidase activity	GO:0016787; GO:0004601	9534	9534	5.76039	566	5.76039	5.81313	6.08565	5.80066	5.47672	5.45687	5.57434	6.05763	8.42671	2.61358	5	36.9679	0.168904	0.176155	5.6768	33	0.221755	1	0.310154	3.09475	0.0196884	1.70579	5.74198	0.283173	1.21365	0.207224	-0.936728	-1.00683	-0.591993	1.11467	0.284993	0.608929	0.62878	0.51131
GT_msm_specific_GE_000047	MSMEG_2036	MSMEG_2036	COG0596R	hydrolase, alpha/beta fold family protein	A0QU09		A0QU09	MSMEG_2036 MSMEI_1989	Hydrolase, alpha/beta fold family protein (Non-heme haloperoxidase Hpx)	hydrolase activity; peroxidase activity	GO:0016787; GO:0004601	9679	9679	5.80923	567	5.80923	4.60378	6.11707	5.78833	5.60673	5.59445	5.66221	6.00595	6.19361	1.58983	5	36.9679	0.13619	0.139509	7.16802	33	0.16299	1	0.256689	2.33472	0.0612803	1.21268	5.79579	0.219805	1.46168	-0.033937	-0.860126	-0.916	-0.607723	0.956106	0.328744	0.510344	0.522625	0.454865
GT_msm_specific_GE_000047	MSMEG_2036	MSMEG_2036	COG0596R	hydrolase, alpha/beta fold family protein	A0QU09		A0QU09	MSMEG_2036 MSMEI_1989	Hydrolase, alpha/beta fold family protein (Non-heme haloperoxidase Hpx)	hydrolase activity; peroxidase activity	GO:0016787; GO:0004601	13417	13417	5.69518	568	5.69518	5.88672	6.06103	5.61873	5.3833	5.5518	5.60503	5.87326	7.84227	1.95555	5	36.9679	0.170895	0.178386	5.60583	33	0.206376	1	0.24936	2.2886	0.0656887	1.18251	5.68219	0.243452	1.5561	-0.260656	-1.22773	-0.535597	-0.316945	0.784827	0.442294	0.677732	0.50923	0.455998
GT_msm_specific_GE_000047	MSMEG_2036	MSMEG_2036	COG0596R	hydrolase, alpha/beta fold family protein	A0QU09		A0QU09	MSMEG_2036 MSMEI_1989	Hydrolase, alpha/beta fold family protein (Non-heme haloperoxidase Hpx)	hydrolase activity; peroxidase activity	GO:0016787; GO:0004601	13938	13938	5.78455	569	5.78455	6.1734	6.00923	5.74531	5.67235	5.47799	5.62339	6.0962	8.01266	1.83926	5	36.9679	0.178649	0.187073	5.34552	33	0.210859	1	0.229544	2.05907	0.0928251	1.03233	5.77074	0.236872	1.0068	-0.10738	-0.415399	-1.23593	-0.622065	1.37397	0.263918	0.336879	0.531239	0.385833
GT_msm_specific_GE_000047	MSMEG_2036	MSMEG_2036	COG0596R	hydrolase, alpha/beta fold family protein	A0QU09		A0QU09	MSMEG_2036 MSMEI_1989	Hydrolase, alpha/beta fold family protein (Non-heme haloperoxidase Hpx)	hydrolase activity; peroxidase activity	GO:0016787; GO:0004601	14382	14382	5.71966	570	5.71966	5.89477	5.90244	5.82698	5.30214	5.59726	5.56101	6.02833	8.16304	2.26827	5	36.9679	0.171112	0.178629	5.59818	33	0.214817	1	0.277871	2.6512	0.0380869	1.41922	5.70303	0.265713	0.75047	0.466492	-1.50872	-0.398034	-0.534484	1.22427	0.0754566	0.600296	0.305172	0.341429
GT_msm_specific_GE_000047	MSMEG_2036	MSMEG_2036	COG0596R	hydrolase, alpha/beta fold family protein	A0QU09		A0QU09	MSMEG_2036 MSMEI_1989	Hydrolase, alpha/beta fold family protein (Non-heme haloperoxidase Hpx)	hydrolase activity; peroxidase activity	GO:0016787; GO:0004601	14528	14528	5.83099	571	5.83099	6.83304	5.98224	5.74236	5.6846	6.07598	5.57874	5.90007	7.95205	1.11901	5	36.9679	0.196493	0.207062	4.82948	33	0.209265	1	0.14072	1.13898	0.357313	0.446951	5.82733	0.190002	0.815317	-0.447194	-0.75122	1.30863	-1.30838	0.382841	0.23988	0.297646	-0.0937313	0.403507
GT_msm_specific_GE_000047	MSMEG_2036	MSMEG_2036	COG0596R	hydrolase, alpha/beta fold family protein	A0QU09		A0QU09	MSMEG_2036 MSMEI_1989	Hydrolase, alpha/beta fold family protein (Non-heme haloperoxidase Hpx)	hydrolase activity; peroxidase activity	GO:0016787; GO:0004601	15411	15411	5.99302	572	5.99302	57.6773	6.11229	5.78046	5.64427	5.55043	5.47914	7.20508	71.8663	14.189	5	36.9679	1.57185	1.7478	0.572149	33	1.89122	1	0.197437	1.80539	0.135841	0.866971	5.96194	0.648737	0.231749	-0.279756	-0.489683	-0.634331	-0.744224	1.91624	0.331832	0.46802	0.561858	0.63315
GT_msm_specific_GE_000048	MSMEG_6390	MSMEG_6390		transporter, major facilitator family protein	A0R615		A0R615	MSMEG_6390	Transporter, major facilitator family protein			3744	3744	6.26165	573	6.26165	2.52259	6.53652	6.07574	5.96533	6.13097	6.48599	6.34642	4.27498	1.7524	5	36.9679	0.079893	0.076442	13.0818	33	0.1125	1	0.409919	4.38686	0.00309827	2.50888	6.25683	0.233399	1.19835	-0.77588	-1.24894	-0.539231	0.981836	0.383869	0.460783	0.571194	0.405549	0.0505331
GT_msm_specific_GE_000048	MSMEG_6390	MSMEG_6390		transporter, major facilitator family protein	A0R615		A0R615	MSMEG_6390	Transporter, major facilitator family protein			4767	4767	6.31986	574	6.31986	3.25119	6.57826	6.19519	5.95935	6.08611	6.55123	6.49716	5.47627	2.22509	5	36.9679	0.0996021	0.0985208	10.1501	33	0.144112	1	0.406314	4.46795	0.00277038	2.55746	6.31122	0.265119	1.00725	-0.43763	-1.32721	-0.849082	0.905306	0.701366	0.383066	0.618911	0.49215	0.0270279
GT_msm_specific_GE_000048	MSMEG_6390	MSMEG_6390		transporter, major facilitator family protein	A0R615		A0R615	MSMEG_6390	Transporter, major facilitator family protein			7545	7545	6.47692	575	6.47692	4.49882	6.86516	6.33682	6.2453	6.15916	6.57658	6.61428	6.81072	2.3119	5	36.9679	0.133351	0.136328	7.33526	33	0.179229	1	0.33945	3.46739	0.0114097	1.94273	6.46622	0.265741	1.50127	-0.486945	-0.831318	-1.15546	0.415293	0.557162	0.528349	0.619863	0.706001	0.288588
GT_msm_specific_GE_000048	MSMEG_6390	MSMEG_6390		transporter, major facilitator family protein	A0R615		A0R615	MSMEG_6390	Transporter, major facilitator family protein			9295	9295	6.38311	576	6.38311	4.08195	6.62287	6.25437	5.94533	6.28502	6.61198	6.53521	6.28422	2.20227	5	36.9679	0.122075	0.123696	8.08437	33	0.165374	1	0.350444	3.60806	0.00930861	2.03112	6.3758	0.264773	0.933147	-0.458597	-1.62579	-0.342855	0.892032	0.60206	0.368497	0.677537	0.337851	0.0108862
GT_msm_specific_GE_000048	MSMEG_6390	MSMEG_6390		transporter, major facilitator family protein	A0R615		A0R615	MSMEG_6390	Transporter, major facilitator family protein			10079	10079	6.34239	577	6.34239	2.76861	6.58355	6.13965	6.0279	6.13706	6.58233	6.54386	4.93945	2.17083	5	36.9679	0.0865482	0.0838974	11.9193	33	0.129985	1	0.439489	5.01647	0.00131785	2.88013	6.33573	0.260088	0.952865	-0.753888	-1.18356	-0.763839	0.948167	0.800257	0.443906	0.555659	0.446494	0.00122169
GT_msm_specific_GE_000048	MSMEG_6390	MSMEG_6390		transporter, major facilitator family protein	A0R615		A0R615	MSMEG_6390	Transporter, major facilitator family protein			10198	10198	6.4118	578	6.4118	2.96185	6.65287	6.23508	6.13433	6.18349	6.59275	6.62587	4.87918	1.91733	5	36.9679	0.0917753	0.089753	11.1417	33	0.128399	1	0.392962	4.17832	0.00414064	2.38293	6.40406	0.243585	1.02143	-0.693743	-1.10736	-0.905518	0.774605	0.910591	0.41779	0.518542	0.469375	0.0601223
GT_msm_specific_GE_000048	MSMEG_6390	MSMEG_6390		transporter, major facilitator family protein	A0R615		A0R615	MSMEG_6390	Transporter, major facilitator family protein			11487	11487	6.32688	579	6.32688	3.67397	6.5732	6.14766	5.97571	6.26443	6.47563	6.48678	5.39859	1.72462	5	36.9679	0.111039	0.111333	8.9821	33	0.142068	1	0.319457	3.10633	0.0193548	1.71321	6.32057	0.231288	1.09229	-0.747592	-1.49103	-0.242729	0.670435	0.718632	0.425542	0.59749	0.308773	0.0975692
GT_msm_specific_GE_000048	MSMEG_6390	MSMEG_6390		transporter, major facilitator family protein	A0R615		A0R615	MSMEG_6390	Transporter, major facilitator family protein			12692	12692	6.29832	580	6.29832	3.19955	6.58451	6.11968	5.96972	6.20454	6.46095	6.41342	4.94834	1.7488	5	36.9679	0.0982051	0.0969559	10.314	33	0.130219	1	0.35341	3.56152	0.00995553	2.00194	6.29214	0.232404	1.25805	-0.742068	-1.38731	-0.376908	0.726388	0.521851	0.464835	0.614792	0.37997	0.12356
GT_msm_specific_GE_000048	MSMEG_6390	MSMEG_6390		transporter, major facilitator family protein	A0R615		A0R615	MSMEG_6390	Transporter, major facilitator family protein			13050	13050	6.29093	581	6.29093	2.50147	6.60019	6.12154	5.93833	6.15268	6.44234	6.442	4.52977	2.02829	5	36.9679	0.0793218	0.0758021	13.1922	33	0.119204	1	0.44777	5.11409	0.00115749	2.93648	6.28285	0.250252	1.26808	-0.644597	-1.37668	-0.520139	0.637343	0.635989	0.478651	0.661856	0.447506	0.157843
GT_msm_specific_GE_000048	MSMEG_6390	MSMEG_6390		transporter, major facilitator family protein	A0R615		A0R615	MSMEG_6390	Transporter, major facilitator family protein			14128	14128	6.28787	582	6.28787	2.85325	6.54394	6.10935	6.00831	6.10789	6.41859	6.49217	4.59329	1.74004	5	36.9679	0.0888377	0.0864622	11.5657	33	0.120876	1	0.378822	3.91735	0.00598067	2.22325	6.28004	0.230843	1.14318	-0.739407	-1.17713	-0.74575	0.600199	0.918912	0.434582	0.535628	0.436047	0.125343
GT_msm_specific_GE_000048	MSMEG_6390	MSMEG_6390		transporter, major facilitator family protein	A0R615		A0R615	MSMEG_6390	Transporter, major facilitator family protein			14161	14161	6.35139	583	6.35139	4.3714	6.56582	6.14359	6.1515	6.30797	6.4765	6.44605	5.40322	1.03182	5	36.9679	0.129904	0.132467	7.54907	33	0.14219	1	0.190965	1.58859	0.187458	0.727095	6.34857	0.176391	1.23164	-1.16209	-1.11724	-0.230181	0.725254	0.552618	0.422234	0.414323	0.257853	0.0893229
GT_msm_specific_GE_000048	MSMEG_6390	MSMEG_6390		transporter, major facilitator family protein	A0R615		A0R615	MSMEG_6390	Transporter, major facilitator family protein			14508	14508	6.29096	584	6.29096	3.41432	6.54854	6.11069	5.97439	6.0893	6.43704	6.53262	5.48834	2.07402	5	36.9679	0.104015	0.103464	9.66518	33	0.14443	1	0.377896	3.98794	0.00541172	2.26666	6.2821	0.252583	1.05485	-0.678613	-1.21822	-0.763297	0.613422	0.99186	0.437845	0.574142	0.459235	0.111498
GT_msm_specific_GE_000048	MSMEG_6390	MSMEG_6390		transporter, major facilitator family protein	A0R615		A0R615	MSMEG_6390	Transporter, major facilitator family protein			15640	15640	6.42849	585	6.42849	5.94741	6.64333	6.11784	6.10829	6.30944	6.90427	6.49299	9.03356	3.08615	5	36.9679	0.172536	0.180224	5.54864	33	0.237725	1	0.341632	3.5774	0.00972977	2.0119	6.42936	0.313012	0.683587	-0.995246	-1.02573	-0.383107	1.51723	0.203272	0.525495	0.535038	0.333888	-0.260939
GT_msm_specific_GE_000049	MSMEG_2921	MSMEG_2921	COG0778C	NADPH-flavin oxidoreductase	A0QWF2		A0QWF2	MSMEG_2921 MSMEI_2848	NADPH-flavin oxidoreductase (EC 1.6.99.-) (Nitroreductase) (EC 1.6.99.3)	NADH dehydrogenase activity	GO:0003954	141	141	4.84308	586	4.84308	12.3	4.8169	5.33629	4.67619	4.63496	4.35231	5.11813	16.4093	4.10926	5	36.9679	0.344378	0.372728	2.68292	33	0.431824	1	0.250423	2.38648	0.0566847	1.24653	4.82246	0.3547	-0.0156869	1.44861	-0.412386	-0.528613	-1.3255	0.833567	-0.519388	0.140709	0.181935	0.46459
GT_msm_specific_GE_000049	MSMEG_2921	MSMEG_2921	COG0778C	NADPH-flavin oxidoreductase	A0QWF2		A0QWF2	MSMEG_2921 MSMEI_2848	NADPH-flavin oxidoreductase (EC 1.6.99.-) (Nitroreductase) (EC 1.6.99.3)	NADH dehydrogenase activity	GO:0003954	5020	5020	4.66302	587	4.66565	6.72408	4.52215	4.74523	4.64345	4.8261	4.38461	4.85195	7.78684	1.06276	5	36.9679	0.193545	0.20376	4.90773	33	0.204917	1	0.136481	1.0982	0.377889	0.422636	4.66225	0.182639	-0.767076	0.454354	-0.102927	0.897124	-1.52016	1.03868	-0.22308	-0.1213	-0.303947	0.137542
GT_msm_specific_GE_000049	MSMEG_2921	MSMEG_2921	COG0778C	NADPH-flavin oxidoreductase	A0QWF2		A0QWF2	MSMEG_2921 MSMEI_2848	NADPH-flavin oxidoreductase (EC 1.6.99.-) (Nitroreductase) (EC 1.6.99.3)	NADH dehydrogenase activity	GO:0003954	5425	5425	4.66567	588	4.66818	8.74514	4.2996	4.74395	4.57782	4.68076	4.3691	5.28401	12.9777	4.23253	5	36.9679	0.248216	0.265004	3.77352	33	0.341518	1	0.326139	3.41036	0.0123959	1.90672	4.65921	0.351605	-1.02275	0.241007	-0.231463	0.0612972	-0.8251	1.77701	-0.444345	-0.278222	-0.381158	-0.0694956
GT_msm_specific_GE_000049	MSMEG_2921	MSMEG_2921	COG0778C	NADPH-flavin oxidoreductase	A0QWF2		A0QWF2	MSMEG_2921 MSMEI_2848	NADPH-flavin oxidoreductase (EC 1.6.99.-) (Nitroreductase) (EC 1.6.99.3)	NADH dehydrogenase activity	GO:0003954	6742	6742	4.81078	589	4.81078	5.77102	4.62703	5.02271	4.77372	5.05121	4.43778	4.928	7.60777	1.83675	5	36.9679	0.167765	0.174879	5.71823	33	0.200205	1	0.241431	2.18968	0.0762479	1.11777	4.80674	0.241091	-0.745415	0.89578	-0.136956	1.01399	-1.53037	0.50297	-0.395678	-0.146694	-0.424177	0.189245
GT_msm_specific_GE_000049	MSMEG_2921	MSMEG_2921	COG0778C	NADPH-flavin oxidoreductase	A0QWF2		A0QWF2	MSMEG_2921 MSMEI_2848	NADPH-flavin oxidoreductase (EC 1.6.99.-) (Nitroreductase) (EC 1.6.99.3)	NADH dehydrogenase activity	GO:0003954	7171	7171	4.88675	590	4.88675	6.54404	4.92881	4.94718	4.79397	4.99539	4.37786	5.20683	8.97542	2.43139	5	36.9679	0.188675	0.198304	5.04276	33	0.236195	1	0.270894	2.57733	0.0425479	1.37112	4.87501	0.278002	0.19355	0.259615	-0.291502	0.433018	-1.78829	1.19361	-0.0183661	0.134846	-0.0665723	0.550954
GT_msm_specific_GE_000049	MSMEG_2921	MSMEG_2921	COG0778C	NADPH-flavin oxidoreductase	A0QWF2		A0QWF2	MSMEG_2921 MSMEI_2848	NADPH-flavin oxidoreductase (EC 1.6.99.-) (Nitroreductase) (EC 1.6.99.3)	NADH dehydrogenase activity	GO:0003954	8638	8638	4.86566	591	4.87711	9.57919	4.84787	4.93624	4.87081	5.00229	4.28342	5.25418	12.814	3.23477	5	36.9679	0.270778	0.290278	3.44497	33	0.337209	1	0.252441	2.38924	0.0564499	1.24834	4.8658	0.320605	-0.0559446	0.219716	0.0156322	0.425715	-1.8165	1.21138	-0.0883782	-0.0229479	-0.154422	0.564443
GT_msm_specific_GE_000049	MSMEG_2921	MSMEG_2921	COG0778C	NADPH-flavin oxidoreductase	A0QWF2		A0QWF2	MSMEG_2921 MSMEI_2848	NADPH-flavin oxidoreductase (EC 1.6.99.-) (Nitroreductase) (EC 1.6.99.3)	NADH dehydrogenase activity	GO:0003954	10530	10530	5.20852	592	5.20852	14.4757	5.12446	5.61796	5.39009	5.11331	4.3254	5.56605	21.5251	7.04938	5	36.9679	0.40323	0.438657	2.27968	33	0.566449	1	0.327496	3.49645	0.0109386	1.96104	5.18955	0.473775	-0.137372	0.90426	0.423295	-0.160905	-1.82396	0.794687	-0.493499	-0.26563	0.0111497	0.799066
GT_msm_specific_GE_000049	MSMEG_2921	MSMEG_2921	COG0778C	NADPH-flavin oxidoreductase	A0QWF2		A0QWF2	MSMEG_2921 MSMEI_2848	NADPH-flavin oxidoreductase (EC 1.6.99.-) (Nitroreductase) (EC 1.6.99.3)	NADH dehydrogenase activity	GO:0003954	11278	11278	4.94391	593	4.94391	7.29869	4.58784	5.24822	4.6847	4.98696	4.94148	5.18304	9.64896	2.35027	5	36.9679	0.209089	0.221172	4.52136	33	0.25392	1	0.243578	2.24811	0.0698215	1.15601	4.93871	0.262851	-1.33483	1.17752	-0.966336	0.183576	0.0105308	0.929543	-0.660376	-0.0968603	-0.399116	-0.353631
GT_msm_specific_GE_000049	MSMEG_2921	MSMEG_2921	COG0778C	NADPH-flavin oxidoreductase	A0QWF2		A0QWF2	MSMEG_2921 MSMEI_2848	NADPH-flavin oxidoreductase (EC 1.6.99.-) (Nitroreductase) (EC 1.6.99.3)	NADH dehydrogenase activity	GO:0003954	12060	12060	4.74843	594	4.74843	10.0626	4.36204	5.13509	4.57637	5.11238	4.47965	4.81404	13.5902	3.52761	5	36.9679	0.283853	0.304926	3.27948	33	0.357636	1	0.25957	2.48552	0.0488386	1.31124	4.74659	0.32784	-1.17301	1.18502	-0.519241	1.11574	-0.814237	0.205736	-0.773055	-0.214331	-0.750342	-0.11762
GT_msm_specific_GE_000049	MSMEG_2921	MSMEG_2921	COG0778C	NADPH-flavin oxidoreductase	A0QWF2		A0QWF2	MSMEG_2921 MSMEI_2848	NADPH-flavin oxidoreductase (EC 1.6.99.-) (Nitroreductase) (EC 1.6.99.3)	NADH dehydrogenase activity	GO:0003954	12582	12582	4.75023	595	4.76157	4.11044	4.48439	4.9123	4.88374	4.87186	4.29268	5.09067	7.04706	2.93662	5	36.9679	0.122845	0.124559	8.02834	33	0.185449	1	0.416715	4.781	0.00180767	2.74288	4.75594	0.301531	-0.900559	0.518539	0.423838	0.384433	-1.53635	1.1101	-0.427902	-0.399347	-0.387465	0.19171
GT_msm_specific_GE_000049	MSMEG_2921	MSMEG_2921	COG0778C	NADPH-flavin oxidoreductase	A0QWF2		A0QWF2	MSMEG_2921 MSMEI_2848	NADPH-flavin oxidoreductase (EC 1.6.99.-) (Nitroreductase) (EC 1.6.99.3)	NADH dehydrogenase activity	GO:0003954	13736	13736	4.94939	596	4.96103	12.8897	4.95822	5.1127	4.80214	5.31636	4.66972	4.89347	14.5009	1.61124	5	36.9679	0.360328	0.390597	2.56019	33	0.381603	1	0.111113	0.894319	0.494979	0.305413	4.95877	0.229745	-0.0023892	0.67	-0.681764	1.55649	-1.25811	-0.284234	-0.154478	0.156083	-0.358145	0.288495
GT_msm_specific_GE_000049	MSMEG_2921	MSMEG_2921	COG0778C	NADPH-flavin oxidoreductase	A0QWF2		A0QWF2	MSMEG_2921 MSMEI_2848	NADPH-flavin oxidoreductase (EC 1.6.99.-) (Nitroreductase) (EC 1.6.99.3)	NADH dehydrogenase activity	GO:0003954	13857	13857	4.71599	597	4.72523	6.31441	4.45919	4.95158	4.77692	4.71532	4.32458	5.0725	8.9924	2.67799	5	36.9679	0.182464	0.191346	5.22614	33	0.236642	1	0.297806	2.93537	0.0249276	1.60332	4.71668	0.284766	-0.904215	0.824874	0.211528	-0.0047681	-1.37693	1.24951	-0.492386	-0.317726	-0.256132	0.134613
GT_msm_specific_GE_000049	MSMEG_2921	MSMEG_2921	COG0778C	NADPH-flavin oxidoreductase	A0QWF2		A0QWF2	MSMEG_2921 MSMEI_2848	NADPH-flavin oxidoreductase (EC 1.6.99.-) (Nitroreductase) (EC 1.6.99.3)	NADH dehydrogenase activity	GO:0003954	14646	14646	4.82291	598	4.82291	7.28848	4.50052	4.90736	4.88849	5.06682	4.71881	4.8848	8.54054	1.25206	5	36.9679	0.208813	0.220863	4.52769	33	0.224751	1	0.146601	1.19921	0.328636	0.483285	4.8278	0.194619	-1.68162	0.40879	0.311852	1.22815	-0.560043	0.292875	-0.406835	-0.387969	-0.566298	-0.218281
GT_msm_specific_GE_000050	MSMEG_1867	MSMEG_1867		transposase	A0QTJ5		A0QTJ5	MSMEG_1867 MSMEI_1828	Transposase (Transposase IS3/IS911)	DNA binding; transposase activity; transposition, DNA-mediated	GO:0003677; GO:0004803; GO:0006313	318	318	6.41216	599	6.41216	2.73307	6.53233	6.39061	6.20741	6.51016	6.3605	6.44931	3.17223	0.439167	5	36.9679	0.0855866	0.0828202	12.0744	33	0.0834798	1	0.138441	1.02625	0.416502	0.380383	6.40839	0.118655	1.04457	-0.149786	-1.69381	0.857684	-0.403561	0.344904	0.141716	0.324922	0.022175	0.171828
GT_msm_specific_GE_000050	MSMEG_1867	MSMEG_1867		transposase	A0QTJ5		A0QTJ5	MSMEG_1867 MSMEI_1828	Transposase (Transposase IS3/IS911)	DNA binding; transposase activity; transposition, DNA-mediated	GO:0003677; GO:0004803; GO:0006313	2568	2568	6.34407	600	6.34407	1.58266	6.48378	6.29981	6.17886	6.46912	6.32896	6.29601	2.00813	0.425473	5	36.9679	0.0544676	0.0479594	20.851	33	0.0528456	1	0.211875	1.5623	0.194861	0.710275	6.34276	0.115704	1.21883	-0.371153	-1.41654	1.0921	-0.119251	-0.403993	0.183968	0.304923	0.0146638	0.154822
GT_msm_specific_GE_000050	MSMEG_1867	MSMEG_1867		transposase	A0QTJ5		A0QTJ5	MSMEG_1867 MSMEI_1828	Transposase (Transposase IS3/IS911)	DNA binding; transposase activity; transposition, DNA-mediated	GO:0003677; GO:0004803; GO:0006313	3335	3335	6.34638	601	6.34638	1.56404	6.51426	6.30347	6.12143	6.54008	6.32884	6.26325	2.35317	0.789124	5	36.9679	0.053964	0.0473952	21.0992	33	0.0619255	1	0.335346	2.92463	0.0253283	1.59639	6.34522	0.158339	1.06756	-0.263683	-1.41335	1.23065	-0.103462	-0.517707	0.210788	0.392826	-0.0258234	0.185419
GT_msm_specific_GE_000050	MSMEG_1867	MSMEG_1867		transposase	A0QTJ5		A0QTJ5	MSMEG_1867 MSMEI_1828	Transposase (Transposase IS3/IS911)	DNA binding; transposase activity; transposition, DNA-mediated	GO:0003677; GO:0004803; GO:0006313	4602	4602	6.32773	602	6.32773	1.69924	6.48026	6.25259	6.15679	6.40214	6.32729	6.33345	2.11039	0.411157	5	36.9679	0.0576211	0.0514921	19.4205	33	0.0555367	1	0.194825	1.42711	0.237428	0.624468	6.32542	0.112845	1.37214	-0.64539	-1.49437	0.679861	0.0165725	0.0711815	0.227669	0.323472	0.0781208	0.15297
GT_msm_specific_GE_000050	MSMEG_1867	MSMEG_1867		transposase	A0QTJ5		A0QTJ5	MSMEG_1867 MSMEI_1828	Transposase (Transposase IS3/IS911)	DNA binding; transposase activity; transposition, DNA-mediated	GO:0003677; GO:0004803; GO:0006313	5727	5727	6.3183	603	6.3183	1.631	6.47962	6.33814	6.11784	6.39508	6.32783	6.23499	2.14154	0.510531	5	36.9679	0.0557753	0.0494244	20.2329	33	0.0563562	1	0.238395	1.83067	0.130801	0.88339	6.31558	0.126083	1.30102	0.178932	-1.56835	0.630528	0.0970969	-0.639234	0.141476	0.361778	0.084538	0.151794
GT_msm_specific_GE_000050	MSMEG_1867	MSMEG_1867		transposase	A0QTJ5		A0QTJ5	MSMEG_1867 MSMEI_1828	Transposase (Transposase IS3/IS911)	DNA binding; transposase activity; transposition, DNA-mediated	GO:0003677; GO:0004803; GO:0006313	7713	7713	6.44383	604	6.44383	5.07526	6.55429	6.30535	6.26008	6.5157	6.34798	6.64988	5.88081	0.805555	5	36.9679	0.148944	0.153796	6.50214	33	0.154758	1	0.13698	1.08169	0.386488	0.412864	6.43888	0.156081	0.739448	-0.855547	-1.14554	0.492172	-0.582403	1.35187	0.248948	0.294211	0.038595	0.206315
GT_msm_specific_GE_000050	MSMEG_1867	MSMEG_1867		transposase	A0QTJ5		A0QTJ5	MSMEG_1867 MSMEI_1828	Transposase (Transposase IS3/IS911)	DNA binding; transposase activity; transposition, DNA-mediated	GO:0003677; GO:0004803; GO:0006313	8101	8101	6.38721	605	6.38721	1.71073	6.42507	6.39643	6.2373	6.50438	6.3382	6.41023	1.95669	0.245963	5	36.9679	0.0579318	0.0518402	19.2901	33	0.0514918	1	0.125704	0.849148	0.524048	0.280629	6.38527	0.0901442	0.441516	0.123797	-1.64144	1.32138	-0.522186	0.276934	0.0286406	0.187766	-0.0793145	0.0868722
GT_msm_specific_GE_000050	MSMEG_1867	MSMEG_1867		transposase	A0QTJ5		A0QTJ5	MSMEG_1867 MSMEI_1828	Transposase (Transposase IS3/IS911)	DNA binding; transposase activity; transposition, DNA-mediated	GO:0003677; GO:0004803; GO:0006313	8382	8382	6.41152	606	6.41152	2.57702	6.5674	6.27595	6.0301	6.49232	6.40946	6.65067	4.18821	1.61119	5	36.9679	0.0813654	0.0780914	12.8055	33	0.110216	1	0.384697	3.96038	0.00562681	2.24974	6.40431	0.22431	0.727034	-0.572273	-1.66831	0.392348	0.0229301	1.09827	0.291448	0.537301	0.0750736	0.157938
GT_msm_specific_GE_000050	MSMEG_1867	MSMEG_1867		transposase	A0QTJ5		A0QTJ5	MSMEG_1867 MSMEI_1828	Transposase (Transposase IS3/IS911)	DNA binding; transposase activity; transposition, DNA-mediated	GO:0003677; GO:0004803; GO:0006313	8449	8449	6.38864	607	6.38864	2.34618	6.51967	6.33971	6.19264	6.54333	6.34812	6.37669	2.86804	0.521859	5	36.9679	0.0751212	0.0710964	14.0654	33	0.0754748	1	0.181956	1.38938	0.250751	0.600757	6.3867	0.12936	1.02795	-0.363181	-1.5001	1.21087	-0.298214	-0.0773192	0.179956	0.327028	-0.0236623	0.171552
GT_msm_specific_GE_000050	MSMEG_1867	MSMEG_1867		transposase	A0QTJ5		A0QTJ5	MSMEG_1867 MSMEI_1828	Transposase (Transposase IS3/IS911)	DNA binding; transposase activity; transposition, DNA-mediated	GO:0003677; GO:0004803; GO:0006313	12006	12006	6.41782	608	6.41782	1.73398	6.52603	6.40336	6.28346	6.53495	6.3637	6.38526	2.03303	0.299058	5	36.9679	0.0585608	0.0525447	19.0314	33	0.0535009	1	0.147099	1.02136	0.419235	0.377542	6.41613	0.0976348	1.12564	-0.130726	-1.35884	1.21702	-0.53696	-0.316132	0.122665	0.242572	-0.0089214	0.162328
GT_msm_specific_GE_000050	MSMEG_1867	MSMEG_1867		transposase	A0QTJ5		A0QTJ5	MSMEG_1867 MSMEI_1828	Transposase (Transposase IS3/IS911)	DNA binding; transposase activity; transposition, DNA-mediated	GO:0003677; GO:0004803; GO:0006313	13268	13268	6.28457	609	6.28457	1.67534	6.43273	6.25178	6.13404	6.36081	6.27457	6.24144	2.02097	0.345629	5	36.9679	0.0569746	0.0507679	19.6975	33	0.0531834	1	0.171021	1.21327	0.322229	0.491835	6.28256	0.103376	1.45264	-0.29772	-1.43669	0.756898	-0.0773336	-0.39779	0.180945	0.298687	0.0719229	0.158162
GT_msm_specific_GE_000050	MSMEG_1867	MSMEG_1867		transposase	A0QTJ5		A0QTJ5	MSMEG_1867 MSMEI_1828	Transposase (Transposase IS3/IS911)	DNA binding; transposase activity; transposition, DNA-mediated	GO:0003677; GO:0004803; GO:0006313	14305	14305	6.39652	610	6.39652	1.42574	6.5555	6.3557	6.20266	6.51815	6.43359	6.3085	1.99107	0.565328	5	36.9679	0.0502229	0.0432044	23.1458	33	0.0523967	1	0.283931	2.25128	0.0694889	1.15808	6.39568	0.132993	1.20169	-0.30061	-1.45141	0.920857	0.285045	-0.655568	0.199795	0.352843	0.0373482	0.121907
GT_msm_specific_GE_000050	MSMEG_1867	MSMEG_1867		transposase	A0QTJ5		A0QTJ5	MSMEG_1867 MSMEI_1828	Transposase (Transposase IS3/IS911)	DNA binding; transposase activity; transposition, DNA-mediated	GO:0003677; GO:0004803; GO:0006313	14990	14990	6.37491	611	6.37491	1.57862	6.54745	6.23978	6.23005	6.54629	6.33174	6.35179	2.23187	0.653252	5	36.9679	0.0543582	0.0478369	20.9043	33	0.0587334	1	0.292693	2.40351	0.0552507	1.25766	6.37452	0.141972	1.21807	-0.949027	-1.01756	1.20988	-0.301304	-0.160061	0.307668	0.317398	0.00116276	0.215709
GT_msm_specific_GE_000051	MSMEG_1468	rpsN	COG0199J	ribosomal protein S14p/S29e	A0QSG2	Ribosome	A0QSG2	rpsZ rpsN MSMEG_1468 MSMEI_1432	30S ribosomal protein S14 type Z	metal ion binding; rRNA binding; ribosome; structural constituent of ribosome; translation	GO:0046872; GO:0019843; GO:0005840; GO:0003735; GO:0006412	1573	1573	11.8431	612	11.8431	11.5258	11.5502	11.3345	12.0028	12.6517	12.4756	11.2723	22.6941	11.1683	5	36.9679	0.323435	0.349268	2.86313	33	0.597214	1	0.492122	6.90604	0.00012165	3.9149	11.8812	0.590079	-0.560848	-0.926514	0.206038	1.30573	1.00744	-1.03185	0.215772	-0.452524	-1.10143	-0.925413
GT_msm_specific_GE_000051	MSMEG_1468	rpsN	COG0199J	ribosomal protein S14p/S29e	A0QSG2	Ribosome	A0QSG2	rpsZ rpsN MSMEG_1468 MSMEI_1432	30S ribosomal protein S14 type Z	metal ion binding; rRNA binding; ribosome; structural constituent of ribosome; translation	GO:0046872; GO:0019843; GO:0005840; GO:0003735; GO:0006412	2332	2332	11.8992	613	11.8992	12.3915	11.6072	11.3918	12.0524	12.6996	12.5242	11.3458	23.2626	10.8712	5	36.9679	0.346852	0.3755	2.66312	33	0.612175	1	0.467322	6.26848	0.00026386	3.57863	11.9368	0.582272	-0.566172	-0.936043	0.198468	1.31001	1.00873	-1.015	0.215365	-0.445228	-1.09245	-0.917023
GT_msm_specific_GE_000051	MSMEG_1468	rpsN	COG0199J	ribosomal protein S14p/S29e	A0QSG2	Ribosome	A0QSG2	rpsZ rpsN MSMEG_1468 MSMEI_1432	30S ribosomal protein S14 type Z	metal ion binding; rRNA binding; ribosome; structural constituent of ribosome; translation	GO:0046872; GO:0019843; GO:0005840; GO:0003735; GO:0006412	4288	4288	11.8733	614	11.8733	12.6604	11.5964	11.3639	12.019	12.6836	12.4966	11.3057	23.666	11.0056	5	36.9679	0.354126	0.383648	2.60655	33	0.62279	1	0.465039	6.21566	0.00028171	3.5502	11.9109	0.585847	-0.536707	-0.933638	0.184609	1.31897	0.999741	-1.03297	0.232541	-0.422581	-1.08714	-0.900124
GT_msm_specific_GE_000051	MSMEG_1468	rpsN	COG0199J	ribosomal protein S14p/S29e	A0QSG2	Ribosome	A0QSG2	rpsZ rpsN MSMEG_1468 MSMEI_1432	30S ribosomal protein S14 type Z	metal ion binding; rRNA binding; ribosome; structural constituent of ribosome; translation	GO:0046872; GO:0019843; GO:0005840; GO:0003735; GO:0006412	6492	6492	11.7799	615	11.7799	11.5135	11.4996	11.2531	11.939	12.5658	12.4134	11.2341	22.3566	10.8431	5	36.9679	0.323102	0.348894	2.8662	33	0.588333	1	0.485007	6.71189	0.00015352	3.81383	11.8175	0.581328	-0.546815	-0.970841	0.20903	1.28719	1.02503	-1.0036	0.246498	-0.439393	-1.06616	-0.913758
GT_msm_specific_GE_000051	MSMEG_1468	rpsN	COG0199J	ribosomal protein S14p/S29e	A0QSG2	Ribosome	A0QSG2	rpsZ rpsN MSMEG_1468 MSMEI_1432	30S ribosomal protein S14 type Z	metal ion binding; rRNA binding; ribosome; structural constituent of ribosome; translation	GO:0046872; GO:0019843; GO:0005840; GO:0003735; GO:0006412	7298	7298	11.8216	616	11.8216	12.054	11.5567	11.3089	11.9677	12.6422	12.4427	11.2383	23.2496	11.1956	5	36.9679	0.337723	0.365273	2.73768	33	0.611833	1	0.48154	6.63007	0.00016948	3.77089	11.8594	0.590787	-0.512371	-0.931893	0.18329	1.32494	0.987321	-1.05128	0.247848	-0.410988	-1.08546	-0.885999
GT_msm_specific_GE_000051	MSMEG_1468	rpsN	COG0199J	ribosomal protein S14p/S29e	A0QSG2	Ribosome	A0QSG2	rpsZ rpsN MSMEG_1468 MSMEI_1432	30S ribosomal protein S14 type Z	metal ion binding; rRNA binding; ribosome; structural constituent of ribosome; translation	GO:0046872; GO:0019843; GO:0005840; GO:0003735; GO:0006412	8024	8024	11.8071	617	11.8071	11.8314	11.5386	11.2846	11.9528	12.6194	12.4111	11.2591	22.6248	10.7934	5	36.9679	0.331701	0.358527	2.78919	33	0.59539	1	0.477061	6.50793	0.00019661	3.7064	11.8443	0.58018	-0.526892	-0.964681	0.187154	1.33605	0.976962	-1.00859	0.253997	-0.414275	-1.08084	-0.872506
GT_msm_specific_GE_000051	MSMEG_1468	rpsN	COG0199J	ribosomal protein S14p/S29e	A0QSG2	Ribosome	A0QSG2	rpsZ rpsN MSMEG_1468 MSMEI_1432	30S ribosomal protein S14 type Z	metal ion binding; rRNA binding; ribosome; structural constituent of ribosome; translation	GO:0046872; GO:0019843; GO:0005840; GO:0003735; GO:0006412	9935	9935	11.8375	618	11.8375	12.5512	11.5563	11.3365	11.9664	12.6437	12.4704	11.2759	23.4727	10.9216	5	36.9679	0.351171	0.380338	2.62924	33	0.617703	1	0.465287	6.22008	0.00028017	3.55258	11.8749	0.583832	-0.545716	-0.92211	0.156815	1.31683	1.02013	-1.02596	0.21975	-0.41016	-1.08742	-0.914193
GT_msm_specific_GE_000051	MSMEG_1468	rpsN	COG0199J	ribosomal protein S14p/S29e	A0QSG2	Ribosome	A0QSG2	rpsZ rpsN MSMEG_1468 MSMEI_1432	30S ribosomal protein S14 type Z	metal ion binding; rRNA binding; ribosome; structural constituent of ribosome; translation	GO:0046872; GO:0019843; GO:0005840; GO:0003735; GO:0006412	10586	10586	11.8228	619	11.8228	12.1657	11.549	11.31	11.9556	12.6339	12.4486	11.264	23.1197	10.9541	5	36.9679	0.340744	0.368657	2.71255	33	0.608414	1	0.473796	6.4295	0.0002164	3.66475	11.8602	0.584624	-0.532331	-0.941012	0.163216	1.32348	1.00644	-1.01979	0.238924	-0.406634	-1.08495	-0.899603
GT_msm_specific_GE_000051	MSMEG_1468	rpsN	COG0199J	ribosomal protein S14p/S29e	A0QSG2	Ribosome	A0QSG2	rpsZ rpsN MSMEG_1468 MSMEI_1432	30S ribosomal protein S14 type Z	metal ion binding; rRNA binding; ribosome; structural constituent of ribosome; translation	GO:0046872; GO:0019843; GO:0005840; GO:0003735; GO:0006412	13275	13275	11.817	620	11.817	11.3952	11.5542	11.3182	11.9495	12.6204	12.4154	11.2632	21.8935	10.4983	5	36.9679	0.319903	0.345311	2.89594	33	0.576145	1	0.479515	6.5634	0.00018376	3.73575	11.8535	0.572299	-0.522899	-0.935319	0.167783	1.3401	0.981768	-1.03144	0.236027	-0.395277	-1.06619	-0.86112
GT_msm_specific_GE_000051	MSMEG_1468	rpsN	COG0199J	ribosomal protein S14p/S29e	A0QSG2	Ribosome	A0QSG2	rpsZ rpsN MSMEG_1468 MSMEI_1432	30S ribosomal protein S14 type Z	metal ion binding; rRNA binding; ribosome; structural constituent of ribosome; translation	GO:0046872; GO:0019843; GO:0005840; GO:0003735; GO:0006412	14289	14289	11.8911	621	11.8911	11.4547	11.6217	11.3854	12.0208	12.6755	12.5121	11.3506	21.9042	10.4495	5	36.9679	0.321511	0.347113	2.88091	33	0.576427	1	0.477055	6.50025	0.00019846	3.70233	11.9277	0.570991	-0.535861	-0.949755	0.163039	1.30965	1.02356	-1.01063	0.23633	-0.399066	-1.05377	-0.890416
GT_msm_specific_GE_000051	MSMEG_1468	rpsN	COG0199J	ribosomal protein S14p/S29e	A0QSG2	Ribosome	A0QSG2	rpsZ rpsN MSMEG_1468 MSMEI_1432	30S ribosomal protein S14 type Z	metal ion binding; rRNA binding; ribosome; structural constituent of ribosome; translation	GO:0046872; GO:0019843; GO:0005840; GO:0003735; GO:0006412	14466	14466	11.8778	622	11.8778	11.3622	11.6111	11.3659	12.0192	12.6591	12.4978	11.3341	21.8533	10.4912	5	36.9679	0.319008	0.344308	2.90437	33	0.575088	1	0.480071	6.57736	0.00018067	3.74312	11.9145	0.571948	-0.530567	-0.95931	0.183096	1.30188	1.01975	-1.01485	0.245218	-0.408179	-1.04806	-0.886703
GT_msm_specific_GE_000051	MSMEG_1468	rpsN	COG0199J	ribosomal protein S14p/S29e	A0QSG2	Ribosome	A0QSG2	rpsZ rpsN MSMEG_1468 MSMEI_1432	30S ribosomal protein S14 type Z	metal ion binding; rRNA binding; ribosome; structural constituent of ribosome; translation	GO:0046872; GO:0019843; GO:0005840; GO:0003735; GO:0006412	15138	15138	11.8547	623	11.8547	11.7549	11.588	11.3477	12.0019	12.6378	12.4471	11.3232	21.9449	10.19	5	36.9679	0.329632	0.35621	2.80734	33	0.577497	1	0.464344	6.18263	0.00029351	3.53238	11.891	0.563678	-0.537528	-0.963803	0.196848	1.32497	0.986657	-1.00715	0.240282	-0.413952	-1.04985	-0.85915
GT_msm_specific_GE_000051	MSMEG_1468	rpsN	COG0199J	ribosomal protein S14p/S29e	A0QSG2	Ribosome	A0QSG2	rpsZ rpsN MSMEG_1468 MSMEI_1432	30S ribosomal protein S14 type Z	metal ion binding; rRNA binding; ribosome; structural constituent of ribosome; translation	GO:0046872; GO:0019843; GO:0005840; GO:0003735; GO:0006412	15304	15304	11.8539	624	11.8539	11.6218	11.5919	11.341	12.0006	12.6441	12.4372	11.3258	21.8133	10.1915	5	36.9679	0.326033	0.352177	2.83948	33	0.574035	1	0.467214	6.25183	0.00026935	3.56968	11.8901	0.563729	-0.528968	-0.974011	0.195981	1.3376	0.970463	-1.00106	0.250884	-0.408675	-1.05224	-0.845273
GT_msm_specific_GE_000052	MSMEG_3879	MSMEG_3879	COG4221R	short chain dehydrogenase	A0QZ32		A0QZ32	MSMEG_3879 MSMEI_3789	Short chain dehydrogenase (Short-chain dehydrogenase/reductase SDR)	nucleotide binding; oxidation-reduction process; oxidoreductase activity	GO:0000166; GO:0055114; GO:0016491	2043	2043	5.09926	625	5.09926	4.5408	5.0724	4.9743	5.26148	5.24696	5.21285	4.88806	5.33361	0.79281	5	36.9679	0.134487	0.1376	7.26743	33	0.140358	1	0.148644	1.17901	0.338029	0.471046	5.10934	0.1558	-0.237102	-0.866788	0.9765	0.883323	0.664371	-1.4203	0.0981049	-0.189079	-0.174562	-0.140449
GT_msm_specific_GE_000052	MSMEG_3879	MSMEG_3879	COG4221R	short chain dehydrogenase	A0QZ32		A0QZ32	MSMEG_3879 MSMEI_3789	Short chain dehydrogenase (Short-chain dehydrogenase/reductase SDR)	nucleotide binding; oxidation-reduction process; oxidoreductase activity	GO:0000166; GO:0055114; GO:0016491	2384	2384	5.03861	626	5.03861	6.52956	4.98782	4.90899	5.13195	5.32768	5.05089	4.8807	7.39432	0.864763	5	36.9679	0.188284	0.197865	5.05394	33	0.194587	1	0.11695	0.918575	0.47982	0.318922	5.04801	0.165053	-0.364668	-0.842234	0.508613	1.69447	0.017442	-1.01362	0.0788236	-0.144137	-0.339866	-0.0630682
GT_msm_specific_GE_000052	MSMEG_3879	MSMEG_3879	COG4221R	short chain dehydrogenase	A0QZ32		A0QZ32	MSMEG_3879 MSMEI_3789	Short chain dehydrogenase (Short-chain dehydrogenase/reductase SDR)	nucleotide binding; oxidation-reduction process; oxidoreductase activity	GO:0000166; GO:0055114; GO:0016491	4787	4787	5.14441	627	5.14441	3.47671	5.04956	5.07883	5.19228	5.30422	5.1258	5.1428	3.73886	0.262158	5	36.9679	0.105702	0.105355	9.49175	33	0.0983911	1	0.070117	0.49603	0.777113	0.109516	5.14892	0.0909445	-1.0925	-0.770625	0.476869	1.70764	-0.254172	-0.0672153	-0.0292729	-0.142726	-0.254658	-0.0762414
GT_msm_specific_GE_000052	MSMEG_3879	MSMEG_3879	COG4221R	short chain dehydrogenase	A0QZ32		A0QZ32	MSMEG_3879 MSMEI_3789	Short chain dehydrogenase (Short-chain dehydrogenase/reductase SDR)	nucleotide binding; oxidation-reduction process; oxidoreductase activity	GO:0000166; GO:0055114; GO:0016491	5144	5144	5.10565	628	5.10565	4.14382	4.95123	5.12443	5.13127	5.35516	5.11558	4.99697	4.77393	0.630116	5	36.9679	0.123748	0.12557	7.96367	33	0.12563	1	0.131991	1.01838	0.420905	0.375816	5.11244	0.140528	-1.14714	0.0853513	0.133961	1.72718	0.0223378	-0.821691	-0.1732	-0.180031	-0.403924	-0.164345
GT_msm_specific_GE_000052	MSMEG_3879	MSMEG_3879	COG4221R	short chain dehydrogenase	A0QZ32		A0QZ32	MSMEG_3879 MSMEI_3789	Short chain dehydrogenase (Short-chain dehydrogenase/reductase SDR)	nucleotide binding; oxidation-reduction process; oxidoreductase activity	GO:0000166; GO:0055114; GO:0016491	6424	6424	5.17465	629	5.17465	4.22259	5.08685	5.15632	5.10183	5.31154	5.27306	5.1415	4.48894	0.266355	5	36.9679	0.125879	0.127957	7.81512	33	0.11813	1	0.0593358	0.423193	0.829531	0.0811673	5.17852	0.0924975	-0.990971	-0.239928	-0.829088	1.43812	1.02208	-0.400218	-0.0694696	-0.0149738	-0.224685	-0.186202
GT_msm_specific_GE_000052	MSMEG_3879	MSMEG_3879	COG4221R	short chain dehydrogenase	A0QZ32		A0QZ32	MSMEG_3879 MSMEI_3789	Short chain dehydrogenase (Short-chain dehydrogenase/reductase SDR)	nucleotide binding; oxidation-reduction process; oxidoreductase activity	GO:0000166; GO:0055114; GO:0016491	7227	7227	5.19163	630	5.19163	10.1843	5.42325	5.00766	5.20976	5.34187	5.14374	5.04074	11.1072	0.922969	5	36.9679	0.287145	0.308614	3.2403	33	0.292295	1	0.0830963	0.642859	0.668498	0.1749	5.1945	0.164561	1.39003	-1.13538	0.0927101	0.895494	-0.308475	-0.93438	0.415585	0.213489	0.0813817	0.279508
GT_msm_specific_GE_000052	MSMEG_3879	MSMEG_3879	COG4221R	short chain dehydrogenase	A0QZ32		A0QZ32	MSMEG_3879 MSMEI_3789	Short chain dehydrogenase (Short-chain dehydrogenase/reductase SDR)	nucleotide binding; oxidation-reduction process; oxidoreductase activity	GO:0000166; GO:0055114; GO:0016491	8363	8363	5.10569	631	5.10569	4.42784	5.05377	4.90589	5.29486	5.17521	5.16385	5.0858	4.99291	0.565065	5	36.9679	0.131431	0.134177	7.45284	33	0.131392	1	0.113173	0.859864	0.517055	0.286463	5.11323	0.131657	-0.451612	-1.57482	1.37954	0.470759	0.384494	-0.208355	0.147879	-0.241084	-0.121437	-0.110079
GT_msm_specific_GE_000052	MSMEG_3879	MSMEG_3879	COG4221R	short chain dehydrogenase	A0QZ32		A0QZ32	MSMEG_3879 MSMEI_3789	Short chain dehydrogenase (Short-chain dehydrogenase/reductase SDR)	nucleotide binding; oxidation-reduction process; oxidoreductase activity	GO:0000166; GO:0055114; GO:0016491	9689	9689	5.31448	632	5.31448	7.05207	5.1504	5.21038	5.24693	5.51279	5.16486	5.59884	8.28005	1.22798	5	36.9679	0.202418	0.213699	4.67948	33	0.217896	1	0.148306	1.21331	0.322212	0.491859	5.31403	0.192298	-0.850929	-0.539007	-0.348954	1.03357	-0.775749	1.48107	-0.0599819	-0.0965287	-0.362385	-0.0144569
GT_msm_specific_GE_000052	MSMEG_3879	MSMEG_3879	COG4221R	short chain dehydrogenase	A0QZ32		A0QZ32	MSMEG_3879 MSMEI_3789	Short chain dehydrogenase (Short-chain dehydrogenase/reductase SDR)	nucleotide binding; oxidation-reduction process; oxidoreductase activity	GO:0000166; GO:0055114; GO:0016491	10485	10485	5.16345	633	5.16345	3.18192	4.93233	5.07061	5.27687	5.37757	5.39834	5.00533	4.47448	1.29256	5	36.9679	0.0977282	0.0964217	10.3711	33	0.117749	1	0.288874	2.64521	0.0384302	1.41533	5.17684	0.199922	-1.22302	-0.531353	0.500343	1.00404	1.1079	-0.857912	-0.138279	-0.344538	-0.445238	-0.466002
GT_msm_specific_GE_000052	MSMEG_3879	MSMEG_3879	COG4221R	short chain dehydrogenase	A0QZ32		A0QZ32	MSMEG_3879 MSMEI_3789	Short chain dehydrogenase (Short-chain dehydrogenase/reductase SDR)	nucleotide binding; oxidation-reduction process; oxidoreductase activity	GO:0000166; GO:0055114; GO:0016491	10595	10595	5.28987	634	5.28987	2.44078	5.32427	5.14244	5.4483	5.36378	5.18457	5.29403	2.85123	0.410453	5	36.9679	0.07768	0.0739629	13.5203	33	0.0750323	1	0.143956	1.05678	0.399756	0.398205	5.2929	0.113606	0.27614	-1.32437	1.36789	0.62392	-0.953566	0.00999271	0.181827	-0.124029	-0.0395097	0.139702
GT_msm_specific_GE_000052	MSMEG_3879	MSMEG_3879	COG4221R	short chain dehydrogenase	A0QZ32		A0QZ32	MSMEG_3879 MSMEI_3789	Short chain dehydrogenase (Short-chain dehydrogenase/reductase SDR)	nucleotide binding; oxidation-reduction process; oxidoreductase activity	GO:0000166; GO:0055114; GO:0016491	10994	10994	5.13612	635	5.13612	5.09637	5.02167	4.98642	5.27884	5.3073	5.29501	4.99503	5.93379	0.837424	5	36.9679	0.149515	0.154435	6.4752	33	0.156152	1	0.141128	1.12019	0.36668	0.435713	5.14738	0.160981	-0.780909	-0.999863	0.816641	0.993406	0.917099	-0.946375	0.0352473	-0.257175	-0.285631	-0.273347
GT_msm_specific_GE_000052	MSMEG_3879	MSMEG_3879	COG4221R	short chain dehydrogenase	A0QZ32		A0QZ32	MSMEG_3879 MSMEI_3789	Short chain dehydrogenase (Short-chain dehydrogenase/reductase SDR)	nucleotide binding; oxidation-reduction process; oxidoreductase activity	GO:0000166; GO:0055114; GO:0016491	12157	12157	5.14675	636	5.14675	4.532	4.9576	5.01371	5.12278	5.51901	5.1679	5.15226	5.74414	1.21214	5	36.9679	0.134249	0.137333	7.28155	33	0.151162	1	0.211022	1.80582	0.135754	0.867249	5.15554	0.196287	-1.00846	-0.722562	-0.166894	1.85171	0.0629527	-0.0167488	-0.0561172	-0.165187	-0.561412	-0.210303
GT_msm_specific_GE_000052	MSMEG_3879	MSMEG_3879	COG4221R	short chain dehydrogenase	A0QZ32		A0QZ32	MSMEG_3879 MSMEI_3789	Short chain dehydrogenase (Short-chain dehydrogenase/reductase SDR)	nucleotide binding; oxidation-reduction process; oxidoreductase activity	GO:0000166; GO:0055114; GO:0016491	14680	14680	5.00661	637	5.00661	4.50458	5.12141	4.83613	5.05353	5.23094	5.0916	4.75697	5.59501	1.09043	5	36.9679	0.133507	0.136503	7.32587	33	0.147237	1	0.194893	1.63352	0.175421	0.755918	5.0151	0.181041	0.587227	-0.98856	0.212297	1.19224	0.422572	-1.42578	0.285282	0.0678777	-0.109532	0.0298094
GT_msm_specific_GE_000053	MSMEG_1577	MSMEG_1577	COG0802R	hypothetical protein	A0QSR8		A0QSR8	MSMEG_1577	Uncharacterized protein			4285	4285	8.18028	638	8.18028	1.29164	8.05323	8.29932	8.10634	7.37104	8.73308	8.47146	7.89289	6.60125	5	36.9679	0.0465954	0.0391406	25.5489	33	0.207708	1	0.836354	28.3344	1.0737e-11	10.9691	8.17241	0.464899	-0.25636	0.272985	-0.142115	-1.72376	1.206	0.64325	-0.246092	-0.0531123	0.682193	-0.679849
GT_msm_specific_GE_000053	MSMEG_1577	MSMEG_1577	COG0802R	hypothetical protein	A0QSR8		A0QSR8	MSMEG_1577	Uncharacterized protein			6319	6319	8.12892	639	8.12892	1.2241	8.02373	8.2245	8.08032	7.32918	8.66198	8.40878	7.47033	6.24624	5	36.9679	0.0447683	0.0370938	26.9587	33	0.196588	1	0.836139	27.9048	1.3368e-11	10.8739	8.12141	0.45261	-0.215823	0.227753	-0.0908016	-1.75037	1.19433	0.634911	-0.200767	-0.0565859	0.69455	-0.638248
GT_msm_specific_GE_000053	MSMEG_1577	MSMEG_1577	COG0802R	hypothetical protein	A0QSR8		A0QSR8	MSMEG_1577	Uncharacterized protein			15210	15210	8.20556	640	8.20556	1.42729	8.11344	8.30481	8.16042	7.38961	8.75277	8.46746	7.83928	6.41198	5	36.9679	0.0502648	0.0432513	23.1207	33	0.206297	1	0.817931	25.5128	4.7588e-11	10.3225	8.19809	0.459095	-0.184382	0.232476	-0.0820347	-1.76102	1.20821	0.586747	-0.191378	-0.0469872	0.723825	-0.639332
GT_msm_specific_GE_000054	MSMEG_3208	hisH	COG0118E	imidazole glycerol phosphate synthase subunit HisH	A0QX84	Biosynthesis of secondary metabolites;Histidine metabolism;Metabolic pathways	A0QX84	hisH MSMEG_3208 MSMEI_3126	Imidazole glycerol phosphate synthase subunit HisH (EC 2.4.2.-) (IGP synthase glutamine amidotransferase subunit) (IGP synthase subunit HisH) (ImGP synthase subunit HisH)	cytoplasm; glutamine metabolic process; histidine biosynthetic process; imidazoleglycerol-phosphate synthase activity	GO:0005737; GO:0006541; GO:0000105; GO:0000107	4155	4155	7.93218	641	7.93218	4.14347	7.59737	8.0791	8.50252	6.78908	8.20659	8.37581	16.7005	12.5571	5	36.9679	0.123739	0.12556	7.96434	33	0.439488	1	0.751896	20.2961	1.06904e-09	8.97101	7.92508	0.638351	-0.513362	0.241276	0.904584	-1.77959	0.440997	0.706092	-0.481724	-0.905147	0.808296	-0.609216
GT_msm_specific_GE_000054	MSMEG_3208	hisH	COG0118E	imidazole glycerol phosphate synthase subunit HisH	A0QX84	Biosynthesis of secondary metabolites;Histidine metabolism;Metabolic pathways	A0QX84	hisH MSMEG_3208 MSMEI_3126	Imidazole glycerol phosphate synthase subunit HisH (EC 2.4.2.-) (IGP synthase glutamine amidotransferase subunit) (IGP synthase subunit HisH) (ImGP synthase subunit HisH)	cytoplasm; glutamine metabolic process; histidine biosynthetic process; imidazoleglycerol-phosphate synthase activity	GO:0005737; GO:0006541; GO:0000105; GO:0000107	7064	7064	7.84964	642	7.84964	3.80875	7.49362	7.99476	8.42315	6.75754	8.10706	8.28438	15.6936	11.8849	5	36.9679	0.114684	0.115417	8.66426	33	0.41299	1	0.757306	20.7262	8.1027e-10	9.09137	7.84342	0.620394	-0.563835	0.243948	0.934454	-1.75031	0.424957	0.710784	-0.501143	-0.929529	0.73608	-0.61344
GT_msm_specific_GE_000054	MSMEG_3208	hisH	COG0118E	imidazole glycerol phosphate synthase subunit HisH	A0QX84	Biosynthesis of secondary metabolites;Histidine metabolism;Metabolic pathways	A0QX84	hisH MSMEG_3208 MSMEI_3126	Imidazole glycerol phosphate synthase subunit HisH (EC 2.4.2.-) (IGP synthase glutamine amidotransferase subunit) (IGP synthase subunit HisH) (ImGP synthase subunit HisH)	cytoplasm; glutamine metabolic process; histidine biosynthetic process; imidazoleglycerol-phosphate synthase activity	GO:0005737; GO:0006541; GO:0000105; GO:0000107	12151	12151	7.92003	643	7.92003	4.63224	7.49757	8.05355	8.42685	7.01738	8.16312	8.33985	14.0245	9.3923	5	36.9679	0.13696	0.140371	7.12399	33	0.369067	1	0.669705	13.7154	1.36327e-07	6.86542	7.91639	0.548309	-0.76384	0.250157	0.930982	-1.6396	0.449992	0.772308	-0.555983	-0.929285	0.480187	-0.665555
GT_msm_specific_GE_000056	MSMEG_1341	MSMEG_1341	COG2030I	(3R)-hydroxyacyl-ACP dehydratase subunit HadB	A0QS41		A0QS41	MSMEG_1341 MSMEI_1303	MaoC family protein (MaoC-like dehydratase)	oxidation-reduction process; oxidoreductase activity	GO:0055114; GO:0016491	5047	5047	10.1837	644	10.1837	2.66282	10.0806	9.73187	9.9895	11.0457	10.6095	9.80129	10.9626	8.29976	5	36.9679	0.0836864	0.0806915	12.3929	33	0.288489	1	0.757099	19.8354	1.4452e-09	8.84007	10.2098	0.513625	-0.251395	-0.930413	-0.428825	1.62762	0.778261	-0.795245	0.348761	0.0911324	-0.965108	-0.528857
GT_msm_specific_GE_000056	MSMEG_1341	MSMEG_1341	COG2030I	(3R)-hydroxyacyl-ACP dehydratase subunit HadB	A0QS41		A0QS41	MSMEG_1341 MSMEI_1303	MaoC family protein (MaoC-like dehydratase)	oxidation-reduction process; oxidoreductase activity	GO:0055114; GO:0016491	11713	11713	10.0701	645	10.0701	2.24623	9.98295	9.62077	9.8933	10.9133	10.4654	9.69634	10.0814	7.83513	5	36.9679	0.0724173	0.0680674	14.6913	33	0.265299	1	0.77719	21.6388	4.5604e-10	9.341	10.0953	0.498765	-0.225347	-0.95149	-0.405087	1.63989	0.742015	-0.79998	0.362175	0.0896479	-0.930315	-0.482487
GT_msm_specific_GE_000056	MSMEG_1341	MSMEG_1341	COG2030I	(3R)-hydroxyacyl-ACP dehydratase subunit HadB	A0QS41		A0QS41	MSMEG_1341 MSMEI_1303	MaoC family protein (MaoC-like dehydratase)	oxidation-reduction process; oxidoreductase activity	GO:0055114; GO:0016491	11806	11806	10.0908	646	10.0908	2.56392	9.98098	9.66209	9.89514	10.9581	10.4804	9.71976	10.5527	7.98876	5	36.9679	0.0810112	0.0776946	12.8709	33	0.277702	1	0.757036	19.7226	1.55708e-09	8.80769	10.1161	0.504388	-0.267858	-0.900093	-0.438051	1.66944	0.722324	-0.785761	0.318892	0.0858432	-0.977149	-0.499436
GT_msm_specific_GE_000057	MSMEG_1849	selB	COG3276J	selenocysteine-specific translation elongation factor	A0QTH9		A0QTH9	selB MSMEG_1849 MSMEI_1810	Selenocysteine-specific translation elongation factor (Selenocysteine-specific translation elongation factor, SelB)	GTP binding; GTP catabolic process; GTPase activity; cytoplasm; selenocysteine incorporation; translation elongation factor activity	GO:0005525; GO:0006184; GO:0003924; GO:0005737; GO:0001514; GO:0003746	768	768	7.47757	647	7.47757	4.70416	7.31607	7.77725	7.52445	7.04372	7.87497	7.33046	7.75698	3.05283	5	36.9679	0.138906	0.14255	7.01507	33	0.204131	1	0.393558	4.39554	0.0030613	2.51409	7.47782	0.311731	-0.518873	0.960545	0.149579	-1.39255	1.27401	-0.472711	-0.461181	-0.208377	0.272352	-0.558897
GT_msm_specific_GE_000057	MSMEG_1849	selB	COG3276J	selenocysteine-specific translation elongation factor	A0QTH9		A0QTH9	selB MSMEG_1849 MSMEI_1810	Selenocysteine-specific translation elongation factor (Selenocysteine-specific translation elongation factor, SelB)	GTP binding; GTP catabolic process; GTPase activity; cytoplasm; selenocysteine incorporation; translation elongation factor activity	GO:0005525; GO:0006184; GO:0003924; GO:0005737; GO:0001514; GO:0003746	2025	2025	7.45217	648	7.45217	4.61538	7.27989	7.70705	7.58738	6.90819	7.89426	7.341	8.42222	3.80684	5	36.9679	0.136504	0.13986	7.15	33	0.221637	1	0.451999	5.57761	0.00063149	3.19963	7.45296	0.351179	-0.492843	0.723532	0.382763	-1.55126	1.25661	-0.318806	-0.427166	-0.307495	0.371693	-0.614372
GT_msm_specific_GE_000057	MSMEG_1849	selB	COG3276J	selenocysteine-specific translation elongation factor	A0QTH9		A0QTH9	selB MSMEG_1849 MSMEI_1810	Selenocysteine-specific translation elongation factor (Selenocysteine-specific translation elongation factor, SelB)	GTP binding; GTP catabolic process; GTPase activity; cytoplasm; selenocysteine incorporation; translation elongation factor activity	GO:0005525; GO:0006184; GO:0003924; GO:0005737; GO:0001514; GO:0003746	2880	2880	7.48305	649	7.48305	4.14085	7.25803	7.72555	7.52918	7.13067	7.87622	7.39107	6.65141	2.51057	5	36.9679	0.123668	0.12548	7.96939	33	0.175037	1	0.377449	4.06018	0.00488735	2.31093	7.48512	0.282401	-0.804138	0.851376	0.156003	-1.25511	1.38491	-0.333032	-0.467519	-0.271145	0.127356	-0.618188
GT_msm_specific_GE_000059	MSMEG_1457	MSMEG_1457	COG3193R	hypothetical protein	A0QSF1		A0QSF1	MSMEG_1457 MSMEI_1421	Uncharacterized protein			3727	3727	5.4505	650	5.4505	2.56392	5.53643	5.41874	5.50058	5.73744	5.17274	5.34553	3.67177	1.10785	5	36.9679	0.0810112	0.0776947	12.8709	33	0.0966255	1	0.30172	2.73504	0.0335968	1.4737	5.45191	0.19047	0.44373	-0.174158	0.255532	1.4991	-1.46568	-0.558529	0.117689	0.0358461	-0.201016	0.363685
GT_msm_specific_GE_000059	MSMEG_1457	MSMEG_1457	COG3193R	hypothetical protein	A0QSF1		A0QSF1	MSMEG_1457 MSMEI_1421	Uncharacterized protein			11172	11172	5.6046	651	5.6046	2.73853	5.82596	5.57732	5.58863	5.7243	5.25655	5.61993	3.90271	1.16417	5	36.9679	0.0857345	0.0829858	12.0502	33	0.102703	1	0.298299	2.71576	0.0345792	1.46119	5.59878	0.192611	1.17947	-0.111424	-0.0527268	0.651662	-1.77678	0.109802	0.24864	0.237334	0.101661	0.569406
GT_msm_specific_GE_000059	MSMEG_1457	MSMEG_1457	COG3193R	hypothetical protein	A0QSF1		A0QSF1	MSMEG_1457 MSMEI_1421	Uncharacterized protein			15679	15679	5.86045	652	5.86045	13.1795	5.83244	5.88606	6.06577	6.24355	5.53296	5.6392	15.3092	2.12975	5	36.9679	0.368167	0.399378	2.50389	33	0.402875	1	0.139116	1.15695	0.348548	0.457737	5.86666	0.263184	-0.130028	0.0737033	0.756517	1.43202	-1.26794	-0.864274	-0.0536188	-0.233324	-0.411107	0.299481
GT_msm_specific_GE_000060	MSMEG_3224	MSMEG_3224		hypothetical protein	A0QXA0		A0QXA0	MSMEG_3224 MSMEI_3142	Conserved membrane protein (Uncharacterized protein)			5221	5221	7.96108	653	7.96108	1.20859	7.96691	8.09248	7.86565	8.2041	7.74473	7.88277	2.06246	0.853869	5	36.9679	0.0443488	0.0366239	27.3045	33	0.0542752	1	0.414005	3.8507	0.00657497	2.18211	7.95944	0.166367	0.0448842	0.799695	-0.563756	1.4706	-1.29058	-0.460848	-0.125576	0.101258	-0.237193	0.222177
GT_msm_specific_GE_000060	MSMEG_3224	MSMEG_3224		hypothetical protein	A0QXA0		A0QXA0	MSMEG_3224 MSMEI_3142	Conserved membrane protein (Uncharacterized protein)			10029	10029	7.99988	654	7.99988	1.16199	7.96107	8.15024	7.90266	8.25535	7.77621	7.94438	2.10081	0.938815	5	36.9679	0.0430883	0.0352119	28.3995	33	0.0552844	1	0.446883	4.35763	0.0032261	2.49132	7.99832	0.174311	-0.213672	0.871534	-0.548778	1.47455	-1.27419	-0.30944	-0.189164	0.0584128	-0.294276	0.184861
GT_msm_specific_GE_000060	MSMEG_3224	MSMEG_3224		hypothetical protein	A0QXA0		A0QXA0	MSMEG_3224 MSMEI_3142	Conserved membrane protein (Uncharacterized protein)			12473	12473	7.87593	655	7.87593	1.52212	7.80128	8.01869	7.86224	8.04853	7.71887	7.80624	2.06566	0.54354	5	36.9679	0.0528299	0.0461248	21.6803	33	0.0543594	1	0.263132	2.0577	0.0930174	1.03144	7.87597	0.130733	-0.571381	1.09165	-0.105075	1.31992	-1.20169	-0.533416	-0.217412	-0.0609614	-0.247254	0.0824025
GT_msm_specific_GE_000061	MSMEG_6298	MSMEG_6298	COG2301G	malyl-CoA lyase	A0R5S8		A0R5S8	MSMEG_6298 MSMEI_6133	Citrate lyase beta chain (EC 4.1.3.6) (Malyl-CoA lyase)	cellular aromatic compound metabolic process; citrate (pro-3S)-lyase activity; citrate lyase complex; metal ion binding	GO:0006725; GO:0008815; GO:0009346; GO:0046872	929	929	5.43346	656	5.43346	4.80969	5.34846	5.52154	5.4346	5.55856	5.33828	5.40375	5.069	0.259315	5	36.9679	0.14176	0.145748	6.86115	33	0.133395	1	0.0511571	0.365851	0.868625	0.0611679	5.4342	0.0900796	-0.9518	0.969584	0.00443574	1.38058	-1.06475	-0.338052	-0.173078	-0.0861374	-0.2101	0.0101742
GT_msm_specific_GE_000061	MSMEG_6298	MSMEG_6298	COG2301G	malyl-CoA lyase	A0R5S8		A0R5S8	MSMEG_6298 MSMEI_6133	Citrate lyase beta chain (EC 4.1.3.6) (Malyl-CoA lyase)	cellular aromatic compound metabolic process; citrate (pro-3S)-lyase activity; citrate lyase complex; metal ion binding	GO:0006725; GO:0008815; GO:0009346; GO:0046872	7335	7335	5.55762	657	5.55762	3.06511	5.75907	5.57747	5.54217	5.66253	5.37872	5.41297	3.75789	0.692784	5	36.9679	0.0945684	0.092882	10.7664	33	0.0988918	1	0.184355	1.46515	0.224652	0.648489	5.55549	0.144997	1.40403	0.151606	-0.0918578	0.738219	-1.21911	-0.982887	0.181598	0.216899	0.0965407	0.380348
GT_msm_specific_GE_000061	MSMEG_6298	MSMEG_6298	COG2301G	malyl-CoA lyase	A0R5S8		A0R5S8	MSMEG_6298 MSMEI_6133	Citrate lyase beta chain (EC 4.1.3.6) (Malyl-CoA lyase)	cellular aromatic compound metabolic process; citrate (pro-3S)-lyase activity; citrate lyase complex; metal ion binding	GO:0006725; GO:0008815; GO:0009346; GO:0046872	11141	11141	5.43485	658	5.43485	3.16834	5.49819	5.47645	5.47787	5.44157	5.37877	5.33535	3.30808	0.139735	5	36.9679	0.0973611	0.0960104	10.4155	33	0.0870547	1	0.0422405	0.287045	0.91717	0.0375503	5.4347	0.064315	0.987111	0.649172	0.67125	0.106756	-0.869637	-1.54465	0.0217345	0.0203146	0.05662	0.119417
GT_msm_specific_GE_000062	MSMEG_0314	zwf	COG0364G	glucose-6-phosphate 1-dehydrogenase	A0QP90	Pentose phosphate pathway;Biosynthesis of secondary metabolites;Metabolic pathways;Glutathione metabolism	A0QP90	zwf MSMEG_0314 MSMEI_0307	Glucose-6-phosphate 1-dehydrogenase (G6PD) (EC 1.1.1.49)	NADP binding; glucose-6-phosphate dehydrogenase activity; pentose-phosphate shunt	GO:0050661; GO:0004345; GO:0006098	8143	8143	11.0332	659	11.0332	6.25847	11.2622	10.6727	11.6727	10.7735	11.7915	10.189	18.8324	12.574	5	36.9679	0.180951	0.189651	5.27285	33	0.49559	1	0.667676	13.8977	1.17036e-07	6.93168	11.0603	0.623232	0.324048	-0.62187	0.982619	-0.460186	1.17333	-1.39794	0.589526	-0.410443	0.48876	-0.529302
GT_msm_specific_GE_000062	MSMEG_0314	zwf	COG0364G	glucose-6-phosphate 1-dehydrogenase	A0QP90	Pentose phosphate pathway;Biosynthesis of secondary metabolites;Metabolic pathways;Glutathione metabolism	A0QP90	zwf MSMEG_0314 MSMEI_0307	Glucose-6-phosphate 1-dehydrogenase (G6PD) (EC 1.1.1.49)	NADP binding; glucose-6-phosphate dehydrogenase activity; pentose-phosphate shunt	GO:0050661; GO:0004345; GO:0006098	10640	10640	10.8945	660	10.8945	4.85243	11.1244	10.5162	11.5478	10.6446	11.6362	10.0615	17.3176	12.4652	5	36.9679	0.142917	0.147043	6.80071	33	0.455727	1	0.719798	17.444	7.51125e-09	8.12429	10.9218	0.620445	0.326546	-0.653774	1.00897	-0.446693	1.15148	-1.38653	0.608234	-0.423407	0.479752	-0.511829
GT_msm_specific_GE_000062	MSMEG_0314	zwf	COG0364G	glucose-6-phosphate 1-dehydrogenase	A0QP90	Pentose phosphate pathway;Biosynthesis of secondary metabolites;Metabolic pathways;Glutathione metabolism	A0QP90	zwf MSMEG_0314 MSMEI_0307	Glucose-6-phosphate 1-dehydrogenase (G6PD) (EC 1.1.1.49)	NADP binding; glucose-6-phosphate dehydrogenase activity; pentose-phosphate shunt	GO:0050661; GO:0004345; GO:0006098	13473	13473	10.9822	661	10.9822	5.017	11.2069	10.6032	11.6649	10.7092	11.7309	10.1437	17.9052	12.8882	5	36.9679	0.147368	0.15203	6.57763	33	0.471189	1	0.719801	17.4911	7.26102e-09	8.139	11.0098	0.631494	0.312055	-0.643871	1.03743	-0.476063	1.14197	-1.37152	0.603662	-0.458068	0.497692	-0.524087
GT_msm_specific_GE_000063	MSMEG_0858	MSMEG_0858	COG0464O	cell division control protein Cdc48	A0QQS4		A0QQS4	MSMEG_0858 MSMEI_0839	Cell division control protein Cdc48 (Conserved ATPase) (EC 3.6.4.6)	ATP binding; cell division; nucleoside-triphosphatase activity	GO:0005524; GO:0051301; GO:0017111	722	722	9.68548	662	9.68548	8.85248	9.69557	9.47601	9.80487	9.78423	9.73481	9.65561	9.32523	0.472748	5	36.9679	0.25112	0.268257	3.72777	33	0.245401	1	0.0506956	0.376512	0.861553	0.064718	9.69185	0.119222	0.0311868	-1.81042	0.947991	0.774903	0.360328	-0.303988	0.21956	-0.109303	-0.0886672	-0.0392408
GT_msm_specific_GE_000063	MSMEG_0858	MSMEG_0858	COG0464O	cell division control protein Cdc48	A0QQS4		A0QQS4	MSMEG_0858 MSMEI_0839	Cell division control protein Cdc48 (Conserved ATPase) (EC 3.6.4.6)	ATP binding; cell division; nucleoside-triphosphatase activity	GO:0005524; GO:0051301; GO:0017111	4643	4643	9.5698	663	9.5698	8.45937	9.60156	9.43356	9.68353	9.54134	9.6745	9.51142	8.76846	0.309096	5	36.9679	0.240486	0.256344	3.901	33	0.230749	1	0.0352509	0.25706	0.933505	0.0298833	9.57432	0.0975332	0.279322	-1.44322	1.11973	-0.338124	1.02718	-0.644884	0.168005	-0.0819676	0.0602215	-0.0729409
GT_msm_specific_GE_000063	MSMEG_0858	MSMEG_0858	COG0464O	cell division control protein Cdc48	A0QQS4		A0QQS4	MSMEG_0858 MSMEI_0839	Cell division control protein Cdc48 (Conserved ATPase) (EC 3.6.4.6)	ATP binding; cell division; nucleoside-triphosphatase activity	GO:0005524; GO:0051301; GO:0017111	14448	14448	9.65911	664	9.65911	12.3017	9.65473	9.56934	9.78349	9.62337	9.70523	9.63776	12.4747	0.172983	5	36.9679	0.344423	0.372779	2.68256	33	0.328281	1	0.0138668	0.100448	0.99142	0.00374241	9.66232	0.0739546	-0.102639	-1.25726	1.63842	-0.526699	0.580232	-0.332048	0.0853899	-0.128759	0.0313612	-0.0505015
GT_msm_specific_GE_000064	MSMEG_2632	MSMEG_2632	COG2226H	SAM-dependent methyltransferase	A0QVN1		A0QVN1	MSMEG_2632 MSMEI_2569	Methyltransferase type 11 (SAM-dependent methyltransferase)	methyltransferase activity	GO:0008168	420	420	4.35623	665	4.40014	11.9658	5.08387	4.25548	4.01362	4.12694	4.41622	4.41274	16.7316	4.76579	5	36.9679	0.335338	0.362602	2.75785	33	0.440306	1	0.284837	2.84238	0.0286248	1.54326	4.38481	0.377216	1.85321	-0.342855	-0.984031	-0.683618	0.0832641	0.074029	0.828391	1.07025	0.956932	0.667652
GT_msm_specific_GE_000064	MSMEG_2632	MSMEG_2632	COG2226H	SAM-dependent methyltransferase	A0QVN1		A0QVN1	MSMEG_2632 MSMEI_2569	Methyltransferase type 11 (SAM-dependent methyltransferase)	methyltransferase activity	GO:0008168	7644	7644	4.32048	666	4.33886	10.934	4.1017	4.4468	4.25041	4.27887	4.69781	4.28764	12.2693	1.33526	5	36.9679	0.307427	0.331335	3.0181	33	0.322876	1	0.108829	0.868667	0.511355	0.291277	4.34387	0.205251	-1.17989	0.501472	-0.455341	-0.316703	1.72444	-0.273975	-0.345101	-0.148714	-0.17717	-0.596115
GT_msm_specific_GE_000064	MSMEG_2632	MSMEG_2632	COG2226H	SAM-dependent methyltransferase	A0QVN1		A0QVN1	MSMEG_2632 MSMEI_2569	Methyltransferase type 11 (SAM-dependent methyltransferase)	methyltransferase activity	GO:0008168	9574	9574	4.21457	667	4.22949	8.00121	4.14491	4.33677	3.92059	4.0772	4.57851	4.30294	9.61218	1.61097	5	36.9679	0.228092	0.242461	4.12438	33	0.252952	1	0.167597	1.41256	0.242487	0.615312	4.22682	0.229975	-0.356163	0.478113	-1.33159	-0.650602	1.52925	0.330992	-0.191863	0.224323	0.0677137	-0.433597
GT_msm_specific_GE_000065	MSMEG_1975	MSMEG_1975	COG2159R	amidohydrolase 2	A0QTV1		A0QTV1	MSMEG_1975 MSMEI_1931	Amidohydrolase 2	hydrolase activity	GO:0016787	2755	2755	7.56545	668	7.56545	5.5872	7.83866	7.73307	7.50687	7.43593	8.1808	6.75841	13.2588	7.67156	5	36.9679	0.162792	0.169309	5.90636	33	0.348915	1	0.578603	9.42498	7.41683e-06	5.12978	7.57562	0.480062	0.547916	0.327972	-0.143212	-0.290987	1.26062	-1.70231	0.105587	0.331784	0.402726	-0.342144
GT_msm_specific_GE_000065	MSMEG_1975	MSMEG_1975	COG2159R	amidohydrolase 2	A0QTV1		A0QTV1	MSMEG_1975 MSMEI_1931	Amidohydrolase 2	hydrolase activity	GO:0016787	9507	9507	7.49581	669	7.49581	6.48767	7.72873	7.63206	7.48589	7.37284	8.11514	6.70971	13.7158	7.22817	5	36.9679	0.18715	0.196596	5.08657	33	0.360943	1	0.526994	7.72444	4.692e-05	4.32864	7.50739	0.466639	0.474316	0.267158	-0.0460815	-0.28835	1.30239	-1.70943	0.0966679	0.242838	0.35589	-0.386412
GT_msm_specific_GE_000065	MSMEG_1975	MSMEG_1975	COG2159R	amidohydrolase 2	A0QTV1		A0QTV1	MSMEG_1975 MSMEI_1931	Amidohydrolase 2	hydrolase activity	GO:0016787	15392	15392	7.56379	670	7.56379	5.31752	7.81494	7.69624	7.5151	7.49048	8.14933	6.78284	12.2547	6.93718	5	36.9679	0.155497	0.161137	6.2059	33	0.322492	1	0.566083	8.92258	1.25655e-05	4.90082	7.57482	0.456154	0.526406	0.266167	-0.130929	-0.184891	1.25947	-1.73622	0.118709	0.299846	0.324461	-0.334389
GT_msm_specific_GE_000066	MSMEG_6526	MSMEG_6526		pyridoxamine 5'-phosphate oxidase family protein	A0R6F1		A0R6F1	MSMEG_6526 MSMEI_6352	Pyridoxamine 5'-phosphate oxidase family protein (Pyridoxamine 5'-phosphate oxidase-related, FMN-binding protein)	FMN binding; pyridoxal phosphate biosynthetic process; pyridoxamine-phosphate oxidase activity	GO:0010181; GO:0042823; GO:0004733	1369	1369	6.37566	671	6.37566	3.82818	6.32109	6.78662	6.03949	6.36162	6.24127	6.43465	5.84323	2.01505	5	36.9679	0.11521	0.116005	8.62029	33	0.153769	1	0.344852	3.49805	0.0109133	1.96204	6.36412	0.247313	-0.173989	1.70836	-1.31266	-0.0101247	-0.496738	0.285153	-0.465529	0.281608	-0.0405257	0.0798201
GT_msm_specific_GE_000066	MSMEG_6526	MSMEG_6526		pyridoxamine 5'-phosphate oxidase family protein	A0R6F1		A0R6F1	MSMEG_6526 MSMEI_6352	Pyridoxamine 5'-phosphate oxidase family protein (Pyridoxamine 5'-phosphate oxidase-related, FMN-binding protein)	FMN binding; pyridoxal phosphate biosynthetic process; pyridoxamine-phosphate oxidase activity	GO:0010181; GO:0042823; GO:0004733	5587	5587	6.27836	672	6.27836	1.33123	6.32159	6.52629	6.02262	6.2992	6.15691	6.29266	2.25955	0.928324	5	36.9679	0.0476663	0.0403403	24.7891	33	0.059462	1	0.410844	3.8951	0.00617261	2.20953	6.26988	0.169528	0.305064	1.5125	-1.45852	0.172947	-0.66636	0.134374	-0.204694	0.298977	0.0223975	0.164684
GT_msm_specific_GE_000066	MSMEG_6526	MSMEG_6526		pyridoxamine 5'-phosphate oxidase family protein	A0R6F1		A0R6F1	MSMEG_6526 MSMEI_6352	Pyridoxamine 5'-phosphate oxidase family protein (Pyridoxamine 5'-phosphate oxidase-related, FMN-binding protein)	FMN binding; pyridoxal phosphate biosynthetic process; pyridoxamine-phosphate oxidase activity	GO:0010181; GO:0042823; GO:0004733	9608	9608	6.51422	673	6.51422	6.26331	6.78241	6.69902	6.16062	6.57319	6.17001	6.60879	8.55034	2.28703	5	36.9679	0.181081	0.189797	5.26878	33	0.225009	1	0.267478	2.52597	0.0459584	1.33764	6.49901	0.268557	1.05527	0.744758	-1.26001	0.276243	-1.22504	0.408775	0.0833898	0.621783	0.209212	0.612392
[truncated: 14,535 more rows]
[truncated: 88 more columns]
