# Supplementary material for: Determining the mode of action of anti-mycobacterial C17 diyne natural products using expression profiling: evidence for fatty acid biosynthesis inhibition
Source: BMC Genomics. 2016 Aug 11;17:621. doi: 10.1186/s12864-016-2949-y (PMC4981992; doi:10.1186/s12864-016-2949-y)
Supplement: Additional file 3: — Enriched pathways for each treatment group. (XLSX 32 kb) [file 12864_2016_2949_MOESM3_ESM.xlsx]

## Sheet: Enriched_from_Fa_sig_adj_pvalue
Pathways	p-values	Matches
threonine biosynthesis	5.30792e-05	MSMEG 6286	thrC	thrB	MSMEG 4957	asd	MSMEG 6257
ectoine biosynthesis	6.09596e-05	asd	MSMEG 6257	ectC	ectA	ectB
superpathway of methionine biosynthesis (by sulfhydrylation)	0.000434911	MSMEG 4528	metE	metX	MSMEG 1652	MSMEG 4957	asd	MSMEG 6257	MSMEG 6286
isoleucine biosynthesis I	0.000434911	ilvA	ilvH	thrC	thrB	MSMEG 4957	asd	MSMEG 6257	MSMEG 6286
Methionine Biosynthesis	0.00199716	metE	MSMEG 4957	asd	MSMEG 6257	MSMEG 6286	MSMEG 4528	metX	MSMEG 1652
mycolyl-arabinogalactan-peptidoglycan complex biosynthesis	0.00210116	MSMEG 6386	MSMEG 6399	MSMEG 6382	MSMEG 6401	glf	MSMEG 4947
homoserine biosynthesis	0.00300174	MSMEG 4957	asd	MSMEG 6257
superpathway of methionine biosynthesis (transsulfuration)	0.00466275	metE	MSMEG 4957	asd	MSMEG 6257	MSMEG 6286
purine and pyrimidine metabolism	0.00934129	pyrH	gmk	hpt	upp	thyA	MSMEG 2964
homoserine and methionine biosynthesis	0.0104674	MSMEG 4957	asd	MSMEG 6257	metE
Pyrimidine Nucleotide Biosynthesis	0.0120072	ndk	upp	MSMEG 6327	MSMEG 1019	thyA	MSMEG 6185	dcd	pyrH	gmk	hpt	MSMEG 2964
superpathway of glycolysis, pyruvate dehydrogenase, TCA, and glyoxylate bypass	0.0123738	MSMEG 5593	glpX	pgi	MSMEG 3947	MSMEG 4579	MSMEG 6416	eno	pyk	sdhA	gltA	sucD	sucC	aceA
pyrimidine deoxyribonucleotides <i>de novo</i> biosynthesis I	0.0137274	MSMEG 1019	ndk	thyA	MSMEG 6185	MSMEG 6327	dcd
Glycolysis	0.0148516	glpX	pgi	MSMEG 3947	MSMEG 4579	MSMEG 6416	eno	pyk	MSMEG 5593	sdhA	gltA	sucD	sucC	aceA
2'-Deoxyribonucleotides Biosynthesis	0.0193737	MSMEG 1019	ndk	thyA	MSMEG 6185	MSMEG 6327	dcd
Pyrimidine Deoxyribonucleotides <i>De Novo</i> Biosynthesis	0.0193737	MSMEG 1019	ndk	thyA	MSMEG 6185	MSMEG 6327	dcd
threonine biosynthesis from homoserine	0.0209098	thrC	thrB
proline degradation	0.0209098	MSMEG 5117	pruA
phosphatidylethanolamine biosynthesis I	0.0209098	psd	MSMEG 0860
homocysteine biosynthesis	0.0209098	metX	MSMEG 1652
TCA cycle	0.0258289	sdhA	gltA	sucD	sucC	aceA	MSMEG 5593	glpX	pgi	MSMEG 3947	MSMEG 4579	MSMEG 6416	eno	pyk	MSMEG 2488	orB
superpathway of glycolysis and Entner-Doudoroff	0.0262737	zwf	glpX	pgi	MSMEG 3947	MSMEG 4579	MSMEG 6416	eno	pyk	edd
Purine Nucleotide Salvage	0.026421	hpt	MSMEG 2964	pyrH	gmk	upp	thyA
Other Amino Acid Biosynthesis	0.0291278	metX	MSMEG 1652	MSMEG 4957	asd	MSMEG 6257
Phospholipid Biosynthesis	0.0297293	MSMEG 3652	cdsA	psd	MSMEG 0860
pyrimidine deoxyribonucleotides <i>de novo</i> biosynthesis II	0.0401203	ndk	MSMEG 6327	dcd	MSMEG 1019	MSMEG 6185
Unusual Fatty Acid Biosynthesis	0.0428462	MSMEG 1350	MSMEG 1351	MSMEG 3538
Cyclopropane Fatty Acids Biosynthesis	0.0428462	MSMEG 1350	MSMEG 1351	MSMEG 3538
Biosynthesis	0.00290854	glyS	metG	pheS	serS	trpS	cysS	cysS	argS	glmU	rfbB	MSMEG 1510	glf	dacB	MSMEG 6386	MSMEG 6399	MSMEG 6382	MSMEG 6401	MSMEG 4947	MSMEG 6257	asd	dapB	MSMEG 5121	lysA	pth	metE	MSMEG 4957	MSMEG 6286	MSMEG 4528	metX	MSMEG 1652	MSMEG 2111	trpA	trpC	MSMEG 6363	thrC	thrB	leuA	selA	ilvA	ilvH	proA	panD	glnA	aspA	MSMEG 1370	pgm	ispD	dxs
[truncated: 74 more columns]

## Sheet: Enriched_from_Pa_sig_adj_p_valu
Pathways	p-values	Matches
ectoine biosynthesis	0.00374821	MSMEG 6257	ectC	ectA	ectB
urea degradation II	0.00374821	MSMEG 1093	ureC	ureB	ureA
pyruvate fermentation to acetate VII	0.00508516	pta	ackA	MSMEG 4646
pyruvate fermentation to acetate I	0.00508516	pta	ackA	MSMEG 4646
Methionine Biosynthesis	0.00626358	metE	mtnN	MSMEG 6257	MSMEG 6286	MSMEG 4528	MSMEG 4527	metX	MSMEG 1652
superpathway of methionine biosynthesis (by sulfhydrylation)	0.00767484	MSMEG 4528	MSMEG 4527	metE	metX	MSMEG 1652	MSMEG 6257	MSMEG 6286
Unusual Fatty Acid Biosynthesis	0.00972498	MSMEG 1205	MSMEG 1350	MSMEG 1351	MSMEG 3538
Cyclopropane Fatty Acids Biosynthesis	0.00972498	MSMEG 1205	MSMEG 1350	MSMEG 1351	MSMEG 3538
urate biosynthesis/inosine 5'-phosphate degradation	0.00972498	MSMEG 1701	MSMEG 4308	guaB	MSMEG 1603
Urea Degradation	0.0101533	MSMEG 1093	ureC	ureB	ureA	MSMEG 0436
Phospholipid Biosynthesis	0.0101533	MSMEG 3652	MSMEG 1140	cdsA	psd	MSMEG 0860
Other Amino Acid Biosynthesis	0.014517	metX	MSMEG 1652	MSMEG 6257	argD	argC	argB
Pyrimidine Nucleotide Biosynthesis	0.0167601	ndk	upp	MSMEG 6327	dut	MSMEG 6185	dcd	thyX	pyrH	MSMEG 1701	gmk	hpt	MSMEG 2964
pyrimidine deoxyribonucleotides <i>de novo</i> biosynthesis II	0.0218162	ndk	MSMEG 6327	dcd	dut	MSMEG 6185	thyX
purine and pyrimidine metabolism	0.0218162	pyrH	MSMEG 1701	gmk	hpt	upp	MSMEG 2964
Amines and Polyamines Biosynthesis	0.0237286	speB	glmU	rhaD	MSMEG 2048	MSMEG 6242	MSMEG 1701	MSMEG 4308	guaB	MSMEG 1603	MSMEG 6257	ectC	ectA	ectB
Glycolysis	0.0262503	glpX	pgi	MSMEG 6863	MSMEG 4579	MSMEG 6416	eno	MSMEG 1363	MSMEG 5593	sdhA	gltA	MSMEG 5676	sucD	sucC	aceA
pyruvate fermentation to acetate IV	0.0296876	pta	ackA
Methylglyoxal Detoxification	0.0296876	MSMEG 2492	MSMEG 6743
guanine and guanosine salvage I	0.0296876	MSMEG 1701	hpt
acetate formation from acetyl-CoA I	0.0296876	pta	ackA
phosphatidylethanolamine biosynthesis I	0.0296876	psd	MSMEG 0860
Aldehyde Degradation	0.0296876	MSMEG 2492	MSMEG 6743
adenine and adenosine salvage I	0.0296876	MSMEG 2964	MSMEG 1701
Phosphatidylethanolamine Biosynthesis	0.0296876	psd	MSMEG 0860
methylglyoxal degradation I	0.0296876	MSMEG 2492	MSMEG 6743
homocysteine biosynthesis	0.0296876	metX	MSMEG 1652
TCA cycle V (2-oxoglutarate:ferredoxin oxidoreductase)	0.0312437	sucD	sucC	orB	aceA	gltA	MSMEG 5676
salinosporamide A biosynthesis	0.0387223	MSMEG 2111	MSMEG 5100	MSMEG 1701
Polyketides Biosynthesis	0.0387223	MSMEG 2111	MSMEG 5100	MSMEG 1701
2'-Deoxyribonucleotides Biosynthesis	0.0429835	ndk	dut	MSMEG 6185	MSMEG 6327	dcd	thyX
Pyrimidine Deoxyribonucleotides <i>De Novo</i> Biosynthesis	0.0429835	ndk	dut	MSMEG 6185	MSMEG 6327	dcd	thyX
superpathway of glycolysis, pyruvate dehydrogenase, TCA, and glyoxylate bypass	0.0478393	MSMEG 5593	glpX	pgi	MSMEG 6863	MSMEG 4579	MSMEG 6416	eno	sdhA	gltA	MSMEG 5676	sucD	sucC	aceA
Biosynthesis	0.00531004	metG	pheS	serS	trpS	tyrS	gltX	argS	glmU	MSMEG 1510	glf	MSMEG 1900	dacB	MSMEG 6399	MSMEG 6382	MSMEG 4947	MSMEG 5427	argD	argC	argB	argF	argG	MSMEG 6257	dapB	lysA	pth	metE	mtnN	MSMEG 6286	MSMEG 4528	MSMEG 4527	metX	MSMEG 1652	MSMEG 2111	trpA	trpC	MSMEG 6363	thrB	leuA	selA	ilvH	panD	glnA	aspA	MSMEG 5442	MSMEG 5594	MSMEG 4618	MSMEG 1925	MSMEG 4190
[truncated: 94 more columns]

## Sheet: Enriched_from_INH_sig_adj_p_val
Pathways	p-values	Matches
Other Amino Acid Biosynthesis	0.000249368	metX	MSMEG 1652	MSMEG 4957	MSMEG 6257	argD	argC	argB	MSMEG 5612	argJ
arginine biosynthesis II (acetyl cycle)	0.00178538	MSMEG 5612	argJ	argB	argC	argD	argF	argH	argG
glutamate biosynthesis III	0.00200384	MSMEG 5442	MSMEG 3226	MSMEG 6263	gltD
Cofactors, Prosthetic Groups, Electron Carriers Biosynthesis	0.00365743	bioF	fabG	MSMEG 5858	fabG	MSMEG 4327	bioA	MSMEG 0048	MSMEG 2791	MSMEG 5819	MSMEG 1889	MSMEG 4305	thiE	coaA	MSMEG 6096	panB	folE	folB	folK	MSMEG 0308	MSMEG 5795	MSMEG 4214	MSMEG 1647	gcvP	purU	cobT	cobS	MSMEG 6277	cobN	MSMEG 1927	cobH	MSMEG 6598	ribF	panD	gltX	MSMEG 0661	hemB	hemC	hemD	nadD	ppnK	hemE	hemG	hemH	trxB	MSMEG 6250	MSMEG 1109	MSMEG 1925	MSMEG 1103
Urea Degradation	0.00410642	ureC	ureB	ureA	MSMEG 0435	MSMEG 0436	atzF
arginine biosynthesis I	0.00597417	argD	argC	argB	MSMEG 5612	argJ	argF	argH	argG
threonine biosynthesis	0.00602879	MSMEG 6286	thrC	thrB	MSMEG 4957	MSMEG 6257
Glutamate Biosynthesis	0.00602879	gltD	MSMEG 6263	MSMEG 3226	MSMEG 5442	MSMEG 6459
ectoine biosynthesis	0.00833625	MSMEG 6257	ectC	ectA	ectB
glutamate biosynthesis I	0.00951437	gltD	MSMEG 6263	MSMEG 3226
6-Hydroxymethyl-Dihydropterin Diphosphate Biosynthesis	0.00951437	folE	folB	folK
glutamine degradation II	0.00951437	gltD	MSMEG 6263	MSMEG 3226
adenine and adenosine salvage IV	0.00951437	MSMEG 2964	MSMEG 2465	hpt
superpathway of heme biosynthesis from uroporphyrinogen-III	0.00951437	hemH	hemG	hemE
ornithine biosynthesis	0.0133033	argD	argC	argB	MSMEG 5612	argJ
Cell Structures Biosynthesis	0.0160529	MSMEG 4136	rfbB	MSMEG 1510	glmU	murE	murI	murD	MSMEG 4231	MSMEG 1900	dacB	MSMEG 6387	MSMEG 6386	MSMEG 6382	MSMEG 6401	MSMEG 4947
Cell Wall Biosynthesis	0.021702	murE	murI	murD	MSMEG 4231	MSMEG 1900	dacB	MSMEG 6387	MSMEG 6386	MSMEG 6382	MSMEG 6401	MSMEG 4947
gluconeogenesis II (<i>Methanobacterium thermoautotrophicum</i>)	0.0247434	MSMEG 6082	pyc	pyk	eno	MSMEG 4579	MSMEG 6088	tpiA	fbaA	pgi	MSMEG 4646	MSMEG 2949	MSMEG 1647
Phospholipid Biosynthesis	0.0247993	MSMEG 3652	gpsA	cdsA	psd	MSMEG 0860
5-aminoimidazole ribonucleotide biosynthesis II	0.0247993	purT	purL	purQ	purD	purF
TCA cycle	0.0257076	sdhA	sdhC	gltA	sucD	sucC	MSMEG 5593	pgi	MSMEG 3947	fbaA	tpiA	pgk	MSMEG 4579	MSMEG 6088	eno	pyk	MSMEG 1109	MSMEG 2488	MSMEG 3304	sdhB	orB
Glutamate Degradation	0.0316765	aspA	MSMEG 6286	MSMEG 4699	MSMEG 6272	MSMEG 2488	MSMEG 3304	MSMEG 2487	gabT
Individual Amino Acids Biosynthesis	0.0319784	argD	argC	argB	MSMEG 5612	argJ	argF	argH	argG	MSMEG 6257	dapB	MSMEG 5121	lysA	MSMEG 6197	pth	MSMEG 4062	metE	mtnN	MSMEG 4957	MSMEG 6286	metX	MSMEG 1652	MSMEG 2111	trpA	trpB	trpC	MSMEG 6363	alr	thrC	thrB	selA	MSMEG 0482	serB	panD	glnA	gltX	aspA	gltD	MSMEG 6263	MSMEG 3226	MSMEG 5442	MSMEG 6459
urea degradation I	0.032046	MSMEG 0435	MSMEG 0436	atzF
Heme Biosynthesis	0.032046	hemE	hemH	hemG
Gluconeogenesis	0.0343161	eno	MSMEG 4579	MSMEG 6088	pgk	fbaA	pgi	MSMEG 6082	pyc	pyk	tpiA	MSMEG 4646	MSMEG 2949	MSMEG 1647
Amino Acids Biosynthesis	0.0355868	argD	argC	argB	MSMEG 5612	argJ	argF	argH	argG	MSMEG 6257	dapB	MSMEG 5121	lysA	MSMEG 6197	pth	MSMEG 4062	metE	mtnN	MSMEG 4957	MSMEG 6286	metX	MSMEG 1652	MSMEG 2111	trpA	trpB	trpC	MSMEG 6363	alr	thrC	thrB	selA	MSMEG 0482	serB	panD	glnA	gltX	aspA	gltD	MSMEG 6263	MSMEG 3226	MSMEG 5442	MSMEG 6459
Vitamins Biosynthesis	0.0377326	bioF	fabG	MSMEG 5858	fabG	MSMEG 4327	bioA	MSMEG 0048	MSMEG 2791	MSMEG 5819	MSMEG 1889	MSMEG 4305	thiE	coaA	MSMEG 6096	panB	folE	folB	folK	MSMEG 0308	MSMEG 5795	MSMEG 4214	MSMEG 1647	gcvP	purU	cobT	cobS	MSMEG 6277	cobN	MSMEG 1927	cobH	MSMEG 6598	ribF	panD
superpathway of 5-aminoimidazole ribonucleotide biosynthesis	0.0411465	purT	purL	purQ	purD	purF
5-Aminoimidazole Ribonucleotide Biosynthesis	0.0411465	purT	purL	purQ	purD	purF
Sugars Biosynthesis	0.0413336	pgi	MSMEG 4136	rfbB	MSMEG 1510	MSMEG 4652	eno	MSMEG 4579	MSMEG 6088	pgk	fbaA	MSMEG 6082	pyc	pyk	tpiA	MSMEG 4646	MSMEG 2949	MSMEG 1647	MSMEG 5892
glutamate degradation I	0.0450372	MSMEG 4699	MSMEG 6272
threonine biosynthesis from homoserine	0.0450372	thrC	thrB
proline degradation	0.0450372	MSMEG 5117	pruA
phosphatidylethanolamine biosynthesis I	0.0450372	psd	MSMEG 0860
2'-(5'-phosphoribosyl)-3'-dephospho-CoA biosynthesis I (citrate lyase)	0.0450372	mdcB	mdcG
glutamate biosynthesis IV	0.0450372	MSMEG 3226	MSMEG 6263
Phosphatidylethanolamine Biosynthesis	0.0450372	psd	MSMEG 0860
homocysteine biosynthesis	0.0450372	metX	MSMEG 1652
glycolysis III (glucokinase)	0.0495839	pyk	eno	MSMEG 4579	MSMEG 6088	pgk	tpiA	fbaA	MSMEG 3947	pgi
Biosynthesis	0.000992252	lysS	metG	trpS	tyrS	gltX	cysS	cysS	argS	glmU	MSMEG 4136	rfbB	MSMEG 1510	murE	murI	murD	MSMEG 4231	MSMEG 1900	dacB	MSMEG 6387	MSMEG 6386	MSMEG 6382	MSMEG 6401	MSMEG 4947	argD	argC	argB	MSMEG 5612	argJ	argF	argH	argG	MSMEG 6257	dapB	MSMEG 5121	lysA	MSMEG 6197	pth	MSMEG 4062	metE	mtnN	MSMEG 4957	MSMEG 6286	metX	MSMEG 1652	MSMEG 2111	trpA	trpB	trpC
[truncated: 128 more columns]

## Sheet: Enriched_from_EMB_sig_adj_pvalu
Pathways	p-values	Matches
ectoine biosynthesis	0.000805207	MSMEG 6257	ectC	ectA	ectB
Cofactors, Prosthetic Groups, Electron Carriers Biosynthesis	0.000991795	fabG	fabG	bioA	MSMEG 1889	MSMEG 4305	thiE	coaA	MSMEG 6096	folE	folB	folK	MSMEG 4214	purN	thyA	cobT	cobN	cobH	ribF	panD	gltX	hemA	hemB	hemC	hemD	nadD	ppnK	hemE	hemG	hemH	MSMEG 1109	MSMEG 3481	fbiC	cofD	MSMEG 3381
superpathway of heme biosynthesis from uroporphyrinogen-III	0.00154992	hemH	hemG	hemE
6-hydroxymethyl-dihydropterin diphosphate biosynthesis I	0.00154992	folE	folB	folK
mycolyl-arabinogalactan-peptidoglycan complex biosynthesis	0.00515776	MSMEG 6387	MSMEG 6382	MSMEG 6401	glf	MSMEG 4947
Cell Structures Biosynthesis	0.00518081	rfbB	MSMEG 1510	glmU	glf	murD	MSMEG 4231	dacB	MSMEG 6387	MSMEG 6382	MSMEG 6401	MSMEG 4947
Heme Biosynthesis	0.00566829	hemE	hemH	hemG
tetrapyrrole biosynthesis I	0.00802273	gltX	hemA	hemB	hemC	hemD
Cell Wall Biosynthesis	0.0112979	murD	MSMEG 4231	dacB	MSMEG 6387	MSMEG 6382	MSMEG 6401	glf	MSMEG 4947
Porphyrin Compounds Biosynthesis	0.0129629	hemE	hemG	hemH
pyruvate fermentation to acetate IV	0.0134766	pta	ackA
threonine biosynthesis from homoserine	0.0134766	thrC	thrB
acetate formation from acetyl-CoA I	0.0134766	pta	ackA
proline degradation	0.0134766	MSMEG 5117	pruA
Phospholipid Biosynthesis	0.0139127	MSMEG 3652	gpsA	cdsA	psd
superpathway of glycolysis, pyruvate dehydrogenase, TCA, and glyoxylate bypass	0.0153303	MSMEG 5593	pgi	MSMEG 3947	pgk	MSMEG 4579	eno	sdhA	gltA	MSMEG 5676	sucD	sucC
Glycolysis	0.0179336	pgi	MSMEG 3947	pgk	MSMEG 4579	eno	MSMEG 5593	sdhA	gltA	MSMEG 5676	sucD	sucC
TCA cycle	0.0216181	sdhA	gltA	MSMEG 5676	sucD	sucC	MSMEG 5593	pgi	MSMEG 3947	pgk	MSMEG 4579	eno	MSMEG 1109	MSMEG 3304
TCA cycle I (prokaryotic)	0.0227633	sdhA	gltA	MSMEG 5676	sucD	sucC
thiamin diphosphate biosynthesis III (Staphylococcus)	0.0237289	MSMEG 1889	MSMEG 4305	thiE
pyruvate fermentation to acetate II	0.0237289	ackA	pta	MSMEG 5593
pyruvate fermentation to acetate VII	0.0373301	pta	ackA
Chlorophyll Biosynthesis	0.0373301	hemE	hemG
factor 420 biosynthesis	0.0373301	fbiC	cofD
heme biosynthesis from uroporphyrinogen-III II	0.0373301	hemE	hemH
pyruvate fermentation to acetate I	0.0373301	pta	ackA
threonine biosynthesis	0.0380277	thrC	thrB	MSMEG 6257
Thiamin Biosynthesis	0.0380277	MSMEG 1889	MSMEG 4305	thiE
superpathway of glyoxylate bypass and TCA	0.0487347	sdhA	gltA	MSMEG 5676	sucD	sucC
Biosynthesis	0.000405178	metG	trpS	tyrS	ileS	gltX	argS	glmU	rfbB	MSMEG 1510	glf	murD	MSMEG 4231	dacB	MSMEG 6387	MSMEG 6382	MSMEG 6401	MSMEG 4947	MSMEG 6257	dapB	dapB	lysA	pth	metE	mtnN	metX	cysM	trpA	trpB	MSMEG 6363	alr	thrC	thrB	selA	ilvH	hisF	panD	aspA	MSMEG 5442	MSMEG 4190	MSMEG 5100	tgt	purD	purN	hpt	purB	gmk	MSMEG 4214	atpB
[truncated: 55 more columns]

## Sheet: Enriched_from_Ka_sig_p_value
Pathways	p-values	Matches
Cell Structures Biosynthesis	0.000421787	rfbB	rfbD	MSMEG 1510	glmS	glmS	glmU	glf	murE	murI	murD	murC	MSMEG 4231	MSMEG 1661	MSMEG 1900	dacB	MSMEG 6387	MSMEG 6386	MSMEG 6403	MSMEG 6382	MSMEG 6401	MSMEG 4947
Nucleosides and Nucleotides Biosynthesis	0.000979642	rph	tgt	purT	purM	purL	purQ	purD	purN	MSMEG 1701	hpt	MSMEG 2964	purK	purB	MSMEG 4214	MSMEG 1603	MSMEG 3634	atpC	atpD	atpA	atpE	adk	cdd	MSMEG 1019	MSMEG 2744	MSMEG 5422	MSMEG 6185	thyX	cmk	pyrH	pyrF	MSMEG 6520	pyrC	carB
ectoine biosynthesis	0.00119256	asd	MSMEG 6257	ectC	ectA	ectB
Cell Wall Biosynthesis	0.00161859	murE	murI	murD	murC	MSMEG 4231	MSMEG 1661	MSMEG 1900	dacB	MSMEG 6387	MSMEG 6386	MSMEG 6403	MSMEG 6382	MSMEG 6401	glf	MSMEG 4947
homoserine and methionine biosynthesis	0.00168037	MSMEG 4957	asd	MSMEG 6257	metH	MSMEG 2359	metE
superpathway of methionine biosynthesis (by sulfhydrylation)	0.00551313	cysNC	MSMEG 4527	metH	MSMEG 2359	metE	metX	MSMEG 4957	asd	MSMEG 6257
Purine Nucleotide Biosynthesis	0.0070558	purT	purM	purL	purQ	purD	purN	MSMEG 1701	hpt	MSMEG 2964	pyrH	cdd	MSMEG 2744	adk	purK	purB	MSMEG 4214	MSMEG 1603	MSMEG 3634	atpC	atpD	atpA	atpE
histidine biosynthesis	0.00727404	hisG	hisI	hisE	MSMEG 3209	hisH	hisF	hisB	hisC
mycolyl-arabinogalactan-peptidoglycan complex biosynthesis	0.00952207	MSMEG 6387	MSMEG 6386	MSMEG 6403	MSMEG 6382	MSMEG 6401	glf	MSMEG 4947
Adenosylcobalamin Biosynthesis	0.0117624	cobT	bluB	cobS	MSMEG 6277	cobO	cobN	cobB	cobH	cobM	MSMEG 3873
Cobalamin Biosynthesis	0.0117624	cobT	bluB	cobS	MSMEG 6277	cobO	cobN	cobB	cobH	cobM	MSMEG 3873
adenosylcobalamin biosynthesis II (late cobalt incorporation)	0.0117624	cobT	bluB	cobS	MSMEG 6277	cobO	cobN	cobB	cobH	cobM	MSMEG 3873
superpathway of methionine biosynthesis (transsulfuration)	0.0122938	metH	MSMEG 2359	metE	MSMEG 4957	asd	MSMEG 6257
threonine biosynthesis	0.0154505	thrC	thrB	MSMEG 4957	asd	MSMEG 6257
Purine Nucleotides <i>De Novo</i> Biosynthesis	0.0164453	purK	purB	MSMEG 4214	MSMEG 1603	MSMEG 3634	purM	purL	purQ	purN	purD	atpC	atpD	atpA	atpE	adk	purT
Pyrimidine Nucleotide Biosynthesis	0.0164453	cdd	MSMEG 1019	MSMEG 2744	MSMEG 5422	MSMEG 6185	thyX	cmk	pyrH	pyrF	MSMEG 6520	pyrC	carB	MSMEG 1701	hpt	adk	MSMEG 2964
3-Dehydroquinate Biosynthesis	0.0177383	MSMEG 2799	MSMEG 4244	aroB
3-dehydroquinate biosynthesis I	0.0177383	MSMEG 2799	MSMEG 4244	aroB
6-Hydroxymethyl-Dihydropterin Diphosphate Biosynthesis	0.0177383	folE	folB	folK
methionine biosynthesis III	0.0177383	metH	MSMEG 2359	metE
homoserine biosynthesis	0.0177383	MSMEG 4957	asd	MSMEG 6257
6-hydroxymethyl-dihydropterin diphosphate biosynthesis I	0.0177383	folE	folB	folK
adenosylcobalamin biosynthesis I (early cobalt insertion)	0.0177986	cobT	cobS	MSMEG 6277	cobO	bluB	cobM	cobB
2-ketoglutarate dehydrogenase complex	0.0182534	lpdA	sucB	MSMEG 2495	kgd
purine nucleotides <i>de novo</i> biosynthesis I	0.0218821	atpC	atpD	atpA	atpE	adk	purB	MSMEG 4214	MSMEG 1603	MSMEG 3634	purK	purT	purM	purL	purQ	purD
TCA cycle I (prokaryotic)	0.0219147	MSMEG 1654	mqo	sdhA	acnA	gltA	MSMEG 5676	sucD	sucC
TCA cycle V (2-oxoglutarate:ferredoxin oxidoreductase)	0.0219147	sucD	sucC	MSMEG 1654	glcB	sdhB	acnA	gltA	MSMEG 5676
superpathway of 5-aminoimidazole ribonucleotide biosynthesis	0.0240567	purT	purM	purL	purQ	purD	purN
5-Aminoimidazole Ribonucleotide Biosynthesis	0.0240567	purT	purM	purL	purQ	purD	purN
Methionine Biosynthesis	0.0248446	MSMEG 2359	metE	metH	MSMEG 4957	asd	MSMEG 6257	cysNC	MSMEG 4527	metX
superpathway of glyoxylate bypass and TCA	0.0248446	MSMEG 1654	mqo	sdhA	acnA	gltA	MSMEG 5676	sucD	sucC	glcB
UDP-<i>N</i>-acetylmuramoyl-pentapeptide biosynthesis III (<i>meso</i>-DAP-containing)	0.0324611	murE	murI	murD	murC	MSMEG 4231
adenosylcobalamin biosynthesis from cobyrinate <i>a,c</i>-diamide I	0.0324611	cobT	cobS	MSMEG 6277	cobO	bluB
5-aminoimidazole ribonucleotide biosynthesis I	0.0324611	purM	purL	purQ	purN	purD
UDP-<i>N</i>-acetylmuramoyl-pentapeptide biosynthesis II (lysine-containing)	0.0324611	MSMEG 4231	murE	murI	murD	murC
UDP-<i>N</i>-Acetylmuramoyl-Pentapeptide Biosynthesis	0.0324611	murE	murI	murD	murC	MSMEG 4231
adenosylcobalamin biosynthesis from cobyrinate <i>a,c</i>-diamide II	0.0324611	cobT	bluB	cobS	MSMEG 6277	cobO
pyrimidine ribonucleotides <i>de novo</i> biosynthesis	0.0414982	cmk	pyrH	pyrF	MSMEG 6520	pyrC	carB
Pyrimidine Ribonucleotides <i>De Novo</i> Biosynthesis	0.0414982	cmk	pyrH	pyrF	MSMEG 6520	pyrC	carB
Unusual Fatty Acid Biosynthesis	0.0435307	MSMEG 6284	MSMEG 1205	MSMEG 1350	MSMEG 3538
Cyclopropane Fatty Acids Biosynthesis	0.0435307	MSMEG 6284	MSMEG 1205	MSMEG 1350	MSMEG 3538
thiamin diphosphate biosynthesis III (Staphylococcus)	0.0435307	MSMEG 3748	MSMEG 1889	MSMEG 4305	thiE
cyclopropane fatty acid (CFA) biosynthesis	0.0435307	MSMEG 6284	MSMEG 1205	MSMEG 1350	MSMEG 3538
thiamin diphosphate biosynthesis IV (eukaryotes)	0.0435307	MSMEG 3748	MSMEG 1889	MSMEG 4305	thiE
urate biosynthesis/inosine 5'-phosphate degradation	0.0435307	MSMEG 1701	MSMEG 4308	MSMEG 1603	MSMEG 3634
Cofactors, Prosthetic Groups, Electron Carriers Biosynthesis	0.0455734	MSMEG 0214	fabG	MSMEG 3151	bioA	dxs	MSMEG 3179	MSMEG 3863	MSMEG 6519	pdxH	MSMEG 3748	MSMEG 1889	MSMEG 4305	thiE	coaA	MSMEG 6096	panB	folE	folB	folK	MSMEG 4214	purN	MSMEG 2744	metH	cobT	bluB	cobS	MSMEG 6277	cobO	cobN	cobB	cobH	cobM	MSMEG 3873	ribF	gltX	hemA	MSMEG 5970	hemB	hemC	hemD	nadE	nadD	nadA	ppnK	hemG	hemH	MSMEG 2611	ggt
peptidoglycan biosynthesis V (&beta;-lactam resistance)	0.0469871	MSMEG 1661	MSMEG 1900	MSMEG 4231	murE	murI	murD	murC
<i>O</i>-antigen building blocks biosynthesis (<i>E. coli</i>)	0.0469871	glmS	glmS	glmU	rfbB	rfbD	MSMEG 1510	glf
<i>O</i>-Antigen Biosynthesis	0.0469871	rfbB	rfbD	MSMEG 1510	glmS	glmS	glmU	glf
purine and pyrimidine metabolism	0.0469871	pyrH	MSMEG 1701	hpt	cdd	MSMEG 2744	adk	MSMEG 2964
Antibiotic Resistance	0.0469871	MSMEG 1661	MSMEG 1900	MSMEG 4231	murE	murI	murD	murC
Lipopolysaccharide Biosynthesis	0.0469871	rfbB	rfbD	MSMEG 1510	glmS	glmS	glmU	glf
Biosynthesis	8.42499e-05	hisS	metG	pheT	proS	thrS	trpS	tyrS	aspS	alaS	valS	leuS	ileS	gltX	argS	glmS	glmS	glmU	rfbB	rfbD	MSMEG 1510	glf	murE	murI	murD	murC	MSMEG 4231	MSMEG 1661	MSMEG 1900	dacB	MSMEG 6387	MSMEG 6386	MSMEG 6403	MSMEG 6382	MSMEG 6401	MSMEG 4947	MSMEG 5427	carB	MSMEG 6257	asd	dapB	dapB	lysA	asnB	MSMEG 2359	metE	metH	MSMEG 4957	cysNC
[truncated: 170 more columns]
