# Supplementary material for: Determining the mode of action of anti-mycobacterial C17 diyne natural products using expression profiling: evidence for fatty acid biosynthesis inhibition
Source: BMC Genomics. 2016 Aug 11;17:621. doi: 10.1186/s12864-016-2949-y (PMC4981992; doi:10.1186/s12864-016-2949-y)
Supplement: Additional file 4: — Enriched GO terms for each treatment group. (XLSX 231 kb) [file 12864_2016_2949_MOESM4_ESM.xlsx]

## Sheet: Fa vs Nc
Continuous Significance Variable	Gene_ontology_IDs Category	Frequency	Category Mean	Overall Mean	Overall Std	PAGE Z-Score	PAGE Raw p-value	#NAME?	PAGE False Discovery Rate p-value
Adjusted_p_Value_for_Diff_of_Tr2	go:0008658	14	0.571429	0.112372	0.315857	5.43801	5.38778e-08	7.26859	2.96328e-05
Adjusted_p_Value_for_Diff_of_Tr2	go:0004674	21	0.47619	0.112372	0.315857	5.27843	1.30297e-07	6.88507	3.58317e-05
Adjusted_p_Value_for_Diff_of_Tr2	go:0003735	58	0.327586	0.112372	0.315857	5.18914	2.11266e-07	6.67517	3.87322e-05
Adjusted_p_Value_for_Diff_of_Tr2	go:0045227	7	0.714286	0.112372	0.315857	5.04189	4.6096e-07	6.33634	6.33819e-05
Adjusted_p_Value_for_Diff_of_Tr2	go:0009088	5	0.8	0.112372	0.315857	4.86798	1.12747e-06	5.9479	6.90845e-05
Adjusted_p_Value_for_Diff_of_Tr2	go:0019491	3	1	0.112372	0.315857	4.86745	1.13047e-06	5.94674	6.90845e-05
Adjusted_p_Value_for_Diff_of_Tr2	go:0043952	3	1	0.112372	0.315857	4.86745	1.13047e-06	5.94674	6.90845e-05
Adjusted_p_Value_for_Diff_of_Tr2	go:0051188	3	1	0.112372	0.315857	4.86745	1.13047e-06	5.94674	6.90845e-05
Adjusted_p_Value_for_Diff_of_Tr2	go:0065002	3	1	0.112372	0.315857	4.86745	1.13047e-06	5.94674	6.90845e-05
Adjusted_p_Value_for_Diff_of_Tr2	go:0006412	67	0.283582	0.112372	0.315857	4.43688	9.12729e-06	5.03966	0.000502
Adjusted_p_Value_for_Diff_of_Tr2	go:0009360	6	0.666667	0.112372	0.315857	4.29859	1.71886e-05	4.76476	0.00085943
Adjusted_p_Value_for_Diff_of_Tr2	go:0005840	46	0.304348	0.112372	0.315857	4.12227	3.75162e-05	4.42578	0.00171949
Adjusted_p_Value_for_Diff_of_Tr2	go:0003697	7	0.571429	0.112372	0.315857	3.84526	0.00012043	3.91928	0.00509496
Adjusted_p_Value_for_Diff_of_Tr2	go:0019843	36	0.305556	0.112372	0.315857	3.66971	0.00024282	3.61471	0.00953949
Adjusted_p_Value_for_Diff_of_Tr2	go:0008825	7	0.428571	0.112372	0.315857	2.64862	0.000257	3.59007	0.009548
Adjusted_p_Value_for_Diff_of_Tr2	go:0003743	8	0.5	0.112372	0.315857	3.47113	0.00051828	3.28543	0.016768
Adjusted_p_Value_for_Diff_of_Tr2	go:0003746	8	0.5	0.112372	0.315857	3.47113	0.00051828	3.28543	0.016768
Adjusted_p_Value_for_Diff_of_Tr2	go:0008408	9	0.444444	0.112372	0.315857	3.15402	0.00161038	2.79307	0.0492062
Adjusted_p_Value_for_Diff_of_Tr2	go:0004747	3	0.666667	0.112372	0.315857	3.03956	0.00236921	2.6254	0.060646
Adjusted_p_Value_for_Diff_of_Tr2	go:0006014	3	0.666667	0.112372	0.315857	3.03956	0.00236921	2.6254	0.060646
Adjusted_p_Value_for_Diff_of_Tr2	go:0007155	3	0.666667	0.112372	0.315857	3.03956	0.00236921	2.6254	0.060646
Adjusted_p_Value_for_Diff_of_Tr2	go:0004721	6	0.5	0.112372	0.315857	3.00608	0.00264637	2.57735	0.060646
Adjusted_p_Value_for_Diff_of_Tr2	go:0006605	6	0.5	0.112372	0.315857	3.00608	0.00264637	2.57735	0.060646
Adjusted_p_Value_for_Diff_of_Tr2	go:0009086	6	0.5	0.112372	0.315857	3.00608	0.00264637	2.57735	0.060646
Adjusted_p_Value_for_Diff_of_Tr2	go:0015035	7	0.428571	0.112372	0.315857	2.64862	0.00808201	2.09248	0.16363
Adjusted_p_Value_for_Diff_of_Tr2	go:0015935	7	0.428571	0.112372	0.315857	2.64862	0.00808201	2.09248	0.16363
Adjusted_p_Value_for_Diff_of_Tr2	go:0009432	11	0.363636	0.112372	0.315857	2.63838	0.00833027	2.07934	0.16363
Adjusted_p_Value_for_Diff_of_Tr2	go:0006662	4	0.5	0.112372	0.315857	2.45446	0.0141098	1.85048	0.250335
Adjusted_p_Value_for_Diff_of_Tr2	go:0015450	4	0.5	0.112372	0.315857	2.45446	0.0141098	1.85048	0.250335
Adjusted_p_Value_for_Diff_of_Tr2	go:0015937	4	0.5	0.112372	0.315857	2.45446	0.0141098	1.85048	0.250335
Adjusted_p_Value_for_Diff_of_Tr2	go:0006094	8	0.375	0.112372	0.315857	2.35178	0.0186839	1.72853	0.311398
Adjusted_p_Value_for_Diff_of_Tr2	go:0042773	8	0.375	0.112372	0.315857	2.35178	0.0186839	1.72853	0.311398
Adjusted_p_Value_for_Diff_of_Tr2	go:0003676	43	0	0.112372	0.315857	-2.33292	0.0196522	1.70659	0.317903
Adjusted_p_Value_for_Diff_of_Tr2	go:0003887	18	0.277778	0.112372	0.315857	2.22176	0.0262993	1.58006	0.401795
Adjusted_p_Value_for_Diff_of_Tr2	go:0045454	18	0.277778	0.112372	0.315857	2.22176	0.0262993	1.58006	0.401795
Adjusted_p_Value_for_Diff_of_Tr2	go:0008610	9	0.333333	0.112372	0.315857	2.09869	0.0358443	1.44558	0.52806
Adjusted_p_Value_for_Diff_of_Tr2	go:0008360	19	0.263158	0.112372	0.315857	2.08089	0.0374443	1.42661	0.52806
Adjusted_p_Value_for_Diff_of_Tr2	go:0008483	19	0.263158	0.112372	0.315857	2.08089	0.0374443	1.42661	0.52806
Adjusted_p_Value_for_Diff_of_Tr2	go:0006353	5	0.4	0.112372	0.315857	2.03623	0.0417274	1.37958	0.533723
Adjusted_p_Value_for_Diff_of_Tr2	go:0009039	5	0.4	0.112372	0.315857	2.03623	0.0417274	1.37958	0.533723
Adjusted_p_Value_for_Diff_of_Tr2	go:0009103	5	0.4	0.112372	0.315857	2.03623	0.0417274	1.37958	0.533723
Adjusted_p_Value_for_Diff_of_Tr2	go:0043419	5	0.4	0.112372	0.315857	2.03623	0.0417274	1.37958	0.533723
Adjusted_p_Value_for_Diff_of_Tr2	go:0050662	30	0	0.112372	0.315857	-1.94862	0.051341	1.28954	0.627501
Adjusted_p_Value_for_Diff_of_Tr2	go:0051287	30	0	0.112372	0.315857	-1.94862	0.051341	1.28954	0.627501
Adjusted_p_Value_for_Diff_of_Tr2	go:0005525	32	0.21875	0.112372	0.315857	1.90519	0.0567554	1.24599	0.630633
Adjusted_p_Value_for_Diff_of_Tr2	go:0008863	10	0.3	0.112372	0.315857	1.87849	0.0603145	1.21958	0.630633
Adjusted_p_Value_for_Diff_of_Tr2	go:0009252	21	0.238095	0.112372	0.315857	1.82405	0.0681448	1.16657	0.630633
Adjusted_p_Value_for_Diff_of_Tr2	go:0016301	39	0.025641	0.112372	0.315857	-1.7148	0.0863815	1.06358	0.630633
Adjusted_p_Value_for_Diff_of_Tr2	go:0004386	6	0.333333	0.112372	0.315857	1.71357	0.0866073	1.06245	0.630633
Adjusted_p_Value_for_Diff_of_Tr2	go:0006396	6	0.333333	0.112372	0.315857	1.71357	0.0866073	1.06245	0.630633
Adjusted_p_Value_for_Diff_of_Tr2	go:0006750	6	0.333333	0.112372	0.315857	1.71357	0.0866073	1.06245	0.630633
Adjusted_p_Value_for_Diff_of_Tr2	go:0006782	6	0.333333	0.112372	0.315857	1.71357	0.0866073	1.06245	0.630633
Adjusted_p_Value_for_Diff_of_Tr2	go:0009228	6	0.333333	0.112372	0.315857	1.71357	0.0866073	1.06245	0.630633
Adjusted_p_Value_for_Diff_of_Tr2	go:0009435	6	0.333333	0.112372	0.315857	1.71357	0.0866073	1.06245	0.630633
Adjusted_p_Value_for_Diff_of_Tr2	go:0022900	6	0.333333	0.112372	0.315857	1.71357	0.0866073	1.06245	0.630633
Adjusted_p_Value_for_Diff_of_Tr2	go:0048037	6	0.333333	0.112372	0.315857	1.71357	0.0866073	1.06245	0.630633
Adjusted_p_Value_for_Diff_of_Tr2	go:0050661	22	0.227273	0.112372	0.315857	1.70626	0.0879595	1.05572	0.630633
Adjusted_p_Value_for_Diff_of_Tr2	go:0004096	11	0.272727	0.112372	0.315857	1.6838	0.0922204	1.03517	0.630633
Adjusted_p_Value_for_Diff_of_Tr2	go:0016740	83	0.168675	0.112372	0.315857	1.62398	0.10438	0.981384	0.630633
Adjusted_p_Value_for_Diff_of_Tr2	go:0006310	20	0	0.112372	0.315857	-1.59104	0.111601	0.952334	0.630633
Adjusted_p_Value_for_Diff_of_Tr2	go:0016887	85	0.0588235	0.112372	0.315857	-1.56301	0.118049	0.927936	0.630633
Adjusted_p_Value_for_Diff_of_Tr2	go:0051539	36	0.194444	0.112372	0.315857	1.55905	0.118984	0.924511	0.630633
Adjusted_p_Value_for_Diff_of_Tr2	go:0016702	48	0.0416667	0.112372	0.315857	-1.55089	0.120929	0.917469	0.630633
Adjusted_p_Value_for_Diff_of_Tr2	go:0004177	19	0	0.112372	0.315857	-1.55075	0.120961	0.917356	0.630633
Adjusted_p_Value_for_Diff_of_Tr2	go:0015407	19	0	0.112372	0.315857	-1.55075	0.120961	0.917356	0.630633
Adjusted_p_Value_for_Diff_of_Tr2	go:0042626	18	0	0.112372	0.315857	-1.50939	0.131198	0.882072	0.630633
Adjusted_p_Value_for_Diff_of_Tr2	go:0043190	18	0	0.112372	0.315857	-1.50939	0.131198	0.882072	0.630633
Adjusted_p_Value_for_Diff_of_Tr2	go:0004252	24	0.208333	0.112372	0.315857	1.48838	0.136651	0.864387	0.630633
Adjusted_p_Value_for_Diff_of_Tr2	go:0005576	18	0.222222	0.112372	0.315857	1.47553	0.14007	0.853656	0.630633
Adjusted_p_Value_for_Diff_of_Tr2	go:0006541	17	0	0.112372	0.315857	-1.46687	0.142412	0.846452	0.630633
Adjusted_p_Value_for_Diff_of_Tr2	go:0006633	17	0	0.112372	0.315857	-1.46687	0.142412	0.846452	0.630633
Adjusted_p_Value_for_Diff_of_Tr2	go:0048038	17	0	0.112372	0.315857	-1.46687	0.142412	0.846452	0.630633
Adjusted_p_Value_for_Diff_of_Tr2	go:0015934	7	0.285714	0.112372	0.315857	1.45199	0.146504	0.834151	0.630633
Adjusted_p_Value_for_Diff_of_Tr2	go:0050253	7	0.285714	0.112372	0.315857	1.45199	0.146504	0.834151	0.630633
Adjusted_p_Value_for_Diff_of_Tr2	go:0044237	16	0	0.112372	0.315857	-1.42307	0.154716	0.810465	0.630633
Adjusted_p_Value_for_Diff_of_Tr2	go:0006807	31	0.0322581	0.112372	0.315857	-1.4122	0.157891	0.801643	0.630633
Adjusted_p_Value_for_Diff_of_Tr2	go:0005351	15	0	0.112372	0.315857	-1.37788	0.16824	0.774071	0.630633
Adjusted_p_Value_for_Diff_of_Tr2	go:0007059	15	0	0.112372	0.315857	-1.37788	0.16824	0.774071	0.630633
Adjusted_p_Value_for_Diff_of_Tr2	go:0009401	15	0	0.112372	0.315857	-1.37788	0.16824	0.774071	0.630633
Adjusted_p_Value_for_Diff_of_Tr2	go:0016772	15	0	0.112372	0.315857	-1.37788	0.16824	0.774071	0.630633
Adjusted_p_Value_for_Diff_of_Tr2	go:0033608	15	0	0.112372	0.315857	-1.37788	0.16824	0.774071	0.630633
Adjusted_p_Value_for_Diff_of_Tr2	go:0009058	30	0.0333333	0.112372	0.315857	-1.37059	0.170503	0.768269	0.630633
Adjusted_p_Value_for_Diff_of_Tr2	go:0000155	29	0.0344828	0.112372	0.315857	-1.32796	0.184193	0.734728	0.630633
Adjusted_p_Value_for_Diff_of_Tr2	go:0023014	29	0.0344828	0.112372	0.315857	-1.32796	0.184193	0.734728	0.630633
Adjusted_p_Value_for_Diff_of_Tr2	go:0055085	99	0.0707071	0.112372	0.315857	-1.31248	0.189357	0.722718	0.630633
Adjusted_p_Value_for_Diff_of_Tr2	go:0003995	88	0.0681818	0.112372	0.315857	-1.31242	0.189379	0.722669	0.630633
Adjusted_p_Value_for_Diff_of_Tr2	go:0005506	76	0.0657895	0.112372	0.315857	-1.28569	0.198552	0.702126	0.630633
Adjusted_p_Value_for_Diff_of_Tr2	go:0051537	53	0.0566038	0.112372	0.315857	-1.28538	0.19866	0.70189	0.630633
Adjusted_p_Value_for_Diff_of_Tr2	go:0015171	28	0.0357143	0.112372	0.315857	-1.28423	0.199062	0.701011	0.630633
Adjusted_p_Value_for_Diff_of_Tr2	go:0000105	13	0	0.112372	0.315857	-1.28274	0.199584	0.699874	0.630633
Adjusted_p_Value_for_Diff_of_Tr2	go:0006189	13	0	0.112372	0.315857	-1.28274	0.199584	0.699874	0.630633
Adjusted_p_Value_for_Diff_of_Tr2	go:0019439	13	0	0.112372	0.315857	-1.28274	0.199584	0.699874	0.630633
Adjusted_p_Value_for_Diff_of_Tr2	go:0043169	13	0	0.112372	0.315857	-1.28274	0.199584	0.699874	0.630633
Adjusted_p_Value_for_Diff_of_Tr2	go:0000287	54	0.166667	0.112372	0.315857	1.26319	0.206523	0.685033	0.630633
Adjusted_p_Value_for_Diff_of_Tr2	go:0004040	8	0.25	0.112372	0.315857	1.23243	0.217788	0.661966	0.630633
Adjusted_p_Value_for_Diff_of_Tr2	go:0016597	8	0.25	0.112372	0.315857	1.23243	0.217788	0.661966	0.630633
Adjusted_p_Value_for_Diff_of_Tr2	go:0050525	8	0.25	0.112372	0.315857	1.23243	0.217788	0.661966	0.630633
Adjusted_p_Value_for_Diff_of_Tr2	go:0004222	12	0	0.112372	0.315857	-1.23241	0.217794	0.661953	0.630633
Adjusted_p_Value_for_Diff_of_Tr2	go:0006526	12	0	0.112372	0.315857	-1.23241	0.217794	0.661953	0.630633
Adjusted_p_Value_for_Diff_of_Tr2	go:0008026	12	0	0.112372	0.315857	-1.23241	0.217794	0.661953	0.630633
Adjusted_p_Value_for_Diff_of_Tr2	go:0009231	12	0	0.112372	0.315857	-1.23241	0.217794	0.661953	0.630633
Adjusted_p_Value_for_Diff_of_Tr2	go:0035556	74	0.0675676	0.112372	0.315857	-1.22023	0.222377	0.65291	0.630633
Adjusted_p_Value_for_Diff_of_Tr2	go:0000917	3	0.333333	0.112372	0.315857	1.21168	0.225635	0.646593	0.630633
Adjusted_p_Value_for_Diff_of_Tr2	go:0003954	3	0.333333	0.112372	0.315857	1.21168	0.225635	0.646593	0.630633
Adjusted_p_Value_for_Diff_of_Tr2	go:0004090	3	0.333333	0.112372	0.315857	1.21168	0.225635	0.646593	0.630633
Adjusted_p_Value_for_Diff_of_Tr2	go:0004176	3	0.333333	0.112372	0.315857	1.21168	0.225635	0.646593	0.630633
Adjusted_p_Value_for_Diff_of_Tr2	go:0004751	3	0.333333	0.112372	0.315857	1.21168	0.225635	0.646593	0.630633
Adjusted_p_Value_for_Diff_of_Tr2	go:0004764	3	0.333333	0.112372	0.315857	1.21168	0.225635	0.646593	0.630633
Adjusted_p_Value_for_Diff_of_Tr2	go:0006044	3	0.333333	0.112372	0.315857	1.21168	0.225635	0.646593	0.630633
Adjusted_p_Value_for_Diff_of_Tr2	go:0006166	3	0.333333	0.112372	0.315857	1.21168	0.225635	0.646593	0.630633
Adjusted_p_Value_for_Diff_of_Tr2	go:0006400	3	0.333333	0.112372	0.315857	1.21168	0.225635	0.646593	0.630633
Adjusted_p_Value_for_Diff_of_Tr2	go:0006754	3	0.333333	0.112372	0.315857	1.21168	0.225635	0.646593	0.630633
Adjusted_p_Value_for_Diff_of_Tr2	go:0008236	3	0.333333	0.112372	0.315857	1.21168	0.225635	0.646593	0.630633
Adjusted_p_Value_for_Diff_of_Tr2	go:0008299	3	0.333333	0.112372	0.315857	1.21168	0.225635	0.646593	0.630633
Adjusted_p_Value_for_Diff_of_Tr2	go:0008652	3	0.333333	0.112372	0.315857	1.21168	0.225635	0.646593	0.630633
Adjusted_p_Value_for_Diff_of_Tr2	go:0008691	3	0.333333	0.112372	0.315857	1.21168	0.225635	0.646593	0.630633
Adjusted_p_Value_for_Diff_of_Tr2	go:0008800	3	0.333333	0.112372	0.315857	1.21168	0.225635	0.646593	0.630633
Adjusted_p_Value_for_Diff_of_Tr2	go:0008967	3	0.333333	0.112372	0.315857	1.21168	0.225635	0.646593	0.630633
Adjusted_p_Value_for_Diff_of_Tr2	go:0009102	3	0.333333	0.112372	0.315857	1.21168	0.225635	0.646593	0.630633
Adjusted_p_Value_for_Diff_of_Tr2	go:0009326	3	0.333333	0.112372	0.315857	1.21168	0.225635	0.646593	0.630633
Adjusted_p_Value_for_Diff_of_Tr2	go:0009381	3	0.333333	0.112372	0.315857	1.21168	0.225635	0.646593	0.630633
Adjusted_p_Value_for_Diff_of_Tr2	go:0009399	3	0.333333	0.112372	0.315857	1.21168	0.225635	0.646593	0.630633
Adjusted_p_Value_for_Diff_of_Tr2	go:0016149	3	0.333333	0.112372	0.315857	1.21168	0.225635	0.646593	0.630633
Adjusted_p_Value_for_Diff_of_Tr2	go:0016999	3	0.333333	0.112372	0.315857	1.21168	0.225635	0.646593	0.630633
Adjusted_p_Value_for_Diff_of_Tr2	go:0022904	3	0.333333	0.112372	0.315857	1.21168	0.225635	0.646593	0.630633
Adjusted_p_Value_for_Diff_of_Tr2	go:0042026	3	0.333333	0.112372	0.315857	1.21168	0.225635	0.646593	0.630633
Adjusted_p_Value_for_Diff_of_Tr2	go:0042254	3	0.333333	0.112372	0.315857	1.21168	0.225635	0.646593	0.630633
Adjusted_p_Value_for_Diff_of_Tr2	go:0042286	3	0.333333	0.112372	0.315857	1.21168	0.225635	0.646593	0.630633
Adjusted_p_Value_for_Diff_of_Tr2	go:0042744	3	0.333333	0.112372	0.315857	1.21168	0.225635	0.646593	0.630633
Adjusted_p_Value_for_Diff_of_Tr2	go:0044038	3	0.333333	0.112372	0.315857	1.21168	0.225635	0.646593	0.630633
Adjusted_p_Value_for_Diff_of_Tr2	go:0055129	3	0.333333	0.112372	0.315857	1.21168	0.225635	0.646593	0.630633
Adjusted_p_Value_for_Diff_of_Tr2	go:0071266	3	0.333333	0.112372	0.315857	1.21168	0.225635	0.646593	0.630633
Adjusted_p_Value_for_Diff_of_Tr2	go:0071555	3	0.333333	0.112372	0.315857	1.21168	0.225635	0.646593	0.630633
Adjusted_p_Value_for_Diff_of_Tr2	go:0020037	62	0.0645161	0.112372	0.315857	-1.19299	0.232873	0.632881	0.630633
Adjusted_p_Value_for_Diff_of_Tr2	go:0006284	11	0	0.112372	0.315857	-1.17995	0.238021	0.623384	0.630633
Adjusted_p_Value_for_Diff_of_Tr2	go:0008982	11	0	0.112372	0.315857	-1.17995	0.238021	0.623384	0.630633
Adjusted_p_Value_for_Diff_of_Tr2	go:0018537	11	0	0.112372	0.315857	-1.17995	0.238021	0.623384	0.630633
Adjusted_p_Value_for_Diff_of_Tr2	go:0003924	21	0.190476	0.112372	0.315857	1.13317	0.257142	0.589827	0.630633
Adjusted_p_Value_for_Diff_of_Tr2	go:0004085	10	0	0.112372	0.315857	-1.12504	0.260574	0.584069	0.630633
Adjusted_p_Value_for_Diff_of_Tr2	go:0008784	10	0	0.112372	0.315857	-1.12504	0.260574	0.584069	0.630633
Adjusted_p_Value_for_Diff_of_Tr2	go:0009987	10	0	0.112372	0.315857	-1.12504	0.260574	0.584069	0.630633
Adjusted_p_Value_for_Diff_of_Tr2	go:0031419	10	0	0.112372	0.315857	-1.12504	0.260574	0.584069	0.630633
Adjusted_p_Value_for_Diff_of_Tr2	go:0022857	24	0.0416667	0.112372	0.315857	-1.09664	0.272798	0.564159	0.630633
Adjusted_p_Value_for_Diff_of_Tr2	go:0004144	9	0	0.112372	0.315857	-1.0673	0.285835	0.543884	0.630633
Adjusted_p_Value_for_Diff_of_Tr2	go:0008199	9	0	0.112372	0.315857	-1.0673	0.285835	0.543884	0.630633
Adjusted_p_Value_for_Diff_of_Tr2	go:0015205	9	0	0.112372	0.315857	-1.0673	0.285835	0.543884	0.630633
Adjusted_p_Value_for_Diff_of_Tr2	go:0016788	9	0	0.112372	0.315857	-1.0673	0.285835	0.543884	0.630633
Adjusted_p_Value_for_Diff_of_Tr2	go:0030288	23	0.0434783	0.112372	0.315857	-1.04605	0.29554	0.529384	0.630633
Adjusted_p_Value_for_Diff_of_Tr2	go:0004619	9	0.222222	0.112372	0.315857	1.04336	0.296782	0.527562	0.630633
Adjusted_p_Value_for_Diff_of_Tr2	go:0003723	36	0.166667	0.112372	0.315857	1.03139	0.30236	0.519476	0.630633
Adjusted_p_Value_for_Diff_of_Tr2	go:0004497	89	0.0786517	0.112372	0.315857	-1.00714	0.313866	0.503255	0.630633
Adjusted_p_Value_for_Diff_of_Tr2	go:0004029	8	0	0.112372	0.315857	-1.00626	0.314289	0.50267	0.630633
Adjusted_p_Value_for_Diff_of_Tr2	go:0004658	8	0	0.112372	0.315857	-1.00626	0.314289	0.50267	0.630633
Adjusted_p_Value_for_Diff_of_Tr2	go:0006520	8	0	0.112372	0.315857	-1.00626	0.314289	0.50267	0.630633
Adjusted_p_Value_for_Diff_of_Tr2	go:0008198	8	0	0.112372	0.315857	-1.00626	0.314289	0.50267	0.630633
Adjusted_p_Value_for_Diff_of_Tr2	go:0008442	8	0	0.112372	0.315857	-1.00626	0.314289	0.50267	0.630633
Adjusted_p_Value_for_Diff_of_Tr2	go:0008839	8	0	0.112372	0.315857	-1.00626	0.314289	0.50267	0.630633
Adjusted_p_Value_for_Diff_of_Tr2	go:0009190	8	0	0.112372	0.315857	-1.00626	0.314289	0.50267	0.630633
Adjusted_p_Value_for_Diff_of_Tr2	go:0016706	8	0	0.112372	0.315857	-1.00626	0.314289	0.50267	0.630633
Adjusted_p_Value_for_Diff_of_Tr2	go:0016849	8	0	0.112372	0.315857	-1.00626	0.314289	0.50267	0.630633
Adjusted_p_Value_for_Diff_of_Tr2	go:0018492	8	0	0.112372	0.315857	-1.00626	0.314289	0.50267	0.630633
Adjusted_p_Value_for_Diff_of_Tr2	go:0045017	8	0	0.112372	0.315857	-1.00626	0.314289	0.50267	0.630633
Adjusted_p_Value_for_Diff_of_Tr2	go:0090305	22	0.0454546	0.112372	0.315857	-0.993706	0.320366	0.494353	0.630633
Adjusted_p_Value_for_Diff_of_Tr2	go:0006281	37	0.162162	0.112372	0.315857	0.958866	0.337626	0.471564	0.630633
Adjusted_p_Value_for_Diff_of_Tr2	go:0006508	77	0.0779221	0.112372	0.315857	-0.957057	0.338538	0.470392	0.630633
Adjusted_p_Value_for_Diff_of_Tr2	go:0005618	7	0	0.112372	0.315857	-0.941272	0.346565	0.460215	0.630633
Adjusted_p_Value_for_Diff_of_Tr2	go:0006573	7	0	0.112372	0.315857	-0.941272	0.346565	0.460215	0.630633
Adjusted_p_Value_for_Diff_of_Tr2	go:0008033	7	0	0.112372	0.315857	-0.941272	0.346565	0.460215	0.630633
Adjusted_p_Value_for_Diff_of_Tr2	go:0008235	7	0	0.112372	0.315857	-0.941272	0.346565	0.460215	0.630633
Adjusted_p_Value_for_Diff_of_Tr2	go:0008272	7	0	0.112372	0.315857	-0.941272	0.346565	0.460215	0.630633
Adjusted_p_Value_for_Diff_of_Tr2	go:0009073	7	0	0.112372	0.315857	-0.941272	0.346565	0.460215	0.630633
Adjusted_p_Value_for_Diff_of_Tr2	go:0009295	7	0	0.112372	0.315857	-0.941272	0.346565	0.460215	0.630633
Adjusted_p_Value_for_Diff_of_Tr2	go:0009423	7	0	0.112372	0.315857	-0.941272	0.346565	0.460215	0.630633
Adjusted_p_Value_for_Diff_of_Tr2	go:0015940	7	0	0.112372	0.315857	-0.941272	0.346565	0.460215	0.630633
Adjusted_p_Value_for_Diff_of_Tr2	go:0015986	7	0	0.112372	0.315857	-0.941272	0.346565	0.460215	0.630633
Adjusted_p_Value_for_Diff_of_Tr2	go:0016311	7	0	0.112372	0.315857	-0.941272	0.346565	0.460215	0.630633
Adjusted_p_Value_for_Diff_of_Tr2	go:0016627	7	0	0.112372	0.315857	-0.941272	0.346565	0.460215	0.630633
Adjusted_p_Value_for_Diff_of_Tr2	go:0016779	7	0	0.112372	0.315857	-0.941272	0.346565	0.460215	0.630633
Adjusted_p_Value_for_Diff_of_Tr2	go:0018667	7	0	0.112372	0.315857	-0.941272	0.346565	0.460215	0.630633
Adjusted_p_Value_for_Diff_of_Tr2	go:0018786	7	0	0.112372	0.315857	-0.941272	0.346565	0.460215	0.630633
Adjusted_p_Value_for_Diff_of_Tr2	go:0044205	7	0	0.112372	0.315857	-0.941272	0.346565	0.460215	0.630633
Adjusted_p_Value_for_Diff_of_Tr2	go:0008233	21	0.0476191	0.112372	0.315857	-0.939455	0.347497	0.459049	0.630633
Adjusted_p_Value_for_Diff_of_Tr2	go:0051301	32	0.0625	0.112372	0.315857	-0.893177	0.371762	0.429735	0.630633
Adjusted_p_Value_for_Diff_of_Tr2	go:0016853	54	0.0740741	0.112372	0.315857	-0.890999	0.37293	0.428373	0.630633
Adjusted_p_Value_for_Diff_of_Tr2	go:0004519	20	0.05	0.112372	0.315857	-0.883103	0.377181	0.423451	0.630633
Adjusted_p_Value_for_Diff_of_Tr2	go:0006725	20	0.05	0.112372	0.315857	-0.883103	0.377181	0.423451	0.630633
Adjusted_p_Value_for_Diff_of_Tr2	go:0030246	20	0.05	0.112372	0.315857	-0.883103	0.377181	0.423451	0.630633
Adjusted_p_Value_for_Diff_of_Tr2	go:0003684	10	0.2	0.112372	0.315857	0.877313	0.380317	0.419855	0.630633
Adjusted_p_Value_for_Diff_of_Tr2	go:0004003	10	0.2	0.112372	0.315857	0.877313	0.380317	0.419855	0.630633
Adjusted_p_Value_for_Diff_of_Tr2	go:0009405	10	0.2	0.112372	0.315857	0.877313	0.380317	0.419855	0.630633
Adjusted_p_Value_for_Diff_of_Tr2	go:0000162	4	0.25	0.112372	0.315857	0.871461	0.383503	0.416232	0.630633
Adjusted_p_Value_for_Diff_of_Tr2	go:0004016	4	0.25	0.112372	0.315857	0.871461	0.383503	0.416232	0.630633
Adjusted_p_Value_for_Diff_of_Tr2	go:0004043	4	0.25	0.112372	0.315857	0.871461	0.383503	0.416232	0.630633
Adjusted_p_Value_for_Diff_of_Tr2	go:0004091	4	0.25	0.112372	0.315857	0.871461	0.383503	0.416232	0.630633
Adjusted_p_Value_for_Diff_of_Tr2	go:0004416	4	0.25	0.112372	0.315857	0.871461	0.383503	0.416232	0.630633
Adjusted_p_Value_for_Diff_of_Tr2	go:0004806	4	0.25	0.112372	0.315857	0.871461	0.383503	0.416232	0.630633
Adjusted_p_Value_for_Diff_of_Tr2	go:0006171	4	0.25	0.112372	0.315857	0.871461	0.383503	0.416232	0.630633
Adjusted_p_Value_for_Diff_of_Tr2	go:0006261	4	0.25	0.112372	0.315857	0.871461	0.383503	0.416232	0.630633
Adjusted_p_Value_for_Diff_of_Tr2	go:0008113	4	0.25	0.112372	0.315857	0.871461	0.383503	0.416232	0.630633
Adjusted_p_Value_for_Diff_of_Tr2	go:0008173	4	0.25	0.112372	0.315857	0.871461	0.383503	0.416232	0.630633
Adjusted_p_Value_for_Diff_of_Tr2	go:0008324	4	0.25	0.112372	0.315857	0.871461	0.383503	0.416232	0.630633
Adjusted_p_Value_for_Diff_of_Tr2	go:0015415	4	0.25	0.112372	0.315857	0.871461	0.383503	0.416232	0.630633
Adjusted_p_Value_for_Diff_of_Tr2	go:0016798	4	0.25	0.112372	0.315857	0.871461	0.383503	0.416232	0.630633
Adjusted_p_Value_for_Diff_of_Tr2	go:0019305	4	0.25	0.112372	0.315857	0.871461	0.383503	0.416232	0.630633
Adjusted_p_Value_for_Diff_of_Tr2	go:0019752	4	0.25	0.112372	0.315857	0.871461	0.383503	0.416232	0.630633
Adjusted_p_Value_for_Diff_of_Tr2	go:0030001	4	0.25	0.112372	0.315857	0.871461	0.383503	0.416232	0.630633
Adjusted_p_Value_for_Diff_of_Tr2	go:0031167	4	0.25	0.112372	0.315857	0.871461	0.383503	0.416232	0.630633
Adjusted_p_Value_for_Diff_of_Tr2	go:0080030	4	0.25	0.112372	0.315857	0.871461	0.383503	0.416232	0.630633
Adjusted_p_Value_for_Diff_of_Tr2	go:0080031	4	0.25	0.112372	0.315857	0.871461	0.383503	0.416232	0.630633
Adjusted_p_Value_for_Diff_of_Tr2	go:0080032	4	0.25	0.112372	0.315857	0.871461	0.383503	0.416232	0.630633
Adjusted_p_Value_for_Diff_of_Tr2	go:0003861	6	0	0.112372	0.315857	-0.871449	0.383509	0.416224	0.630633
Adjusted_p_Value_for_Diff_of_Tr2	go:0004075	6	0	0.112372	0.315857	-0.871449	0.383509	0.416224	0.630633
Adjusted_p_Value_for_Diff_of_Tr2	go:0004315	6	0	0.112372	0.315857	-0.871449	0.383509	0.416224	0.630633
Adjusted_p_Value_for_Diff_of_Tr2	go:0004371	6	0	0.112372	0.315857	-0.871449	0.383509	0.416224	0.630633
Adjusted_p_Value_for_Diff_of_Tr2	go:0004527	6	0	0.112372	0.315857	-0.871449	0.383509	0.416224	0.630633
Adjusted_p_Value_for_Diff_of_Tr2	go:0004854	6	0	0.112372	0.315857	-0.871449	0.383509	0.416224	0.630633
Adjusted_p_Value_for_Diff_of_Tr2	go:0004871	6	0	0.112372	0.315857	-0.871449	0.383509	0.416224	0.630633
Adjusted_p_Value_for_Diff_of_Tr2	go:0005978	6	0	0.112372	0.315857	-0.871449	0.383509	0.416224	0.630633
Adjusted_p_Value_for_Diff_of_Tr2	go:0006072	6	0	0.112372	0.315857	-0.871449	0.383509	0.416224	0.630633
Adjusted_p_Value_for_Diff_of_Tr2	go:0006637	6	0	0.112372	0.315857	-0.871449	0.383509	0.416224	0.630633
Adjusted_p_Value_for_Diff_of_Tr2	go:0008237	6	0	0.112372	0.315857	-0.871449	0.383509	0.416224	0.630633
Adjusted_p_Value_for_Diff_of_Tr2	go:0008703	6	0	0.112372	0.315857	-0.871449	0.383509	0.416224	0.630633
Adjusted_p_Value_for_Diff_of_Tr2	go:0009013	6	0	0.112372	0.315857	-0.871449	0.383509	0.416224	0.630633
Adjusted_p_Value_for_Diff_of_Tr2	go:0009099	6	0	0.112372	0.315857	-0.871449	0.383509	0.416224	0.630633
Adjusted_p_Value_for_Diff_of_Tr2	go:0009396	6	0	0.112372	0.315857	-0.871449	0.383509	0.416224	0.630633
Adjusted_p_Value_for_Diff_of_Tr2	go:0016114	6	0	0.112372	0.315857	-0.871449	0.383509	0.416224	0.630633
Adjusted_p_Value_for_Diff_of_Tr2	go:0016226	6	0	0.112372	0.315857	-0.871449	0.383509	0.416224	0.630633
Adjusted_p_Value_for_Diff_of_Tr2	go:0016773	6	0	0.112372	0.315857	-0.871449	0.383509	0.416224	0.630633
Adjusted_p_Value_for_Diff_of_Tr2	go:0016805	6	0	0.112372	0.315857	-0.871449	0.383509	0.416224	0.630633
Adjusted_p_Value_for_Diff_of_Tr2	go:0016820	6	0	0.112372	0.315857	-0.871449	0.383509	0.416224	0.630633
Adjusted_p_Value_for_Diff_of_Tr2	go:0019288	6	0	0.112372	0.315857	-0.871449	0.383509	0.416224	0.630633
Adjusted_p_Value_for_Diff_of_Tr2	go:0030145	6	0	0.112372	0.315857	-0.871449	0.383509	0.416224	0.630633
Adjusted_p_Value_for_Diff_of_Tr2	go:0036361	6	0	0.112372	0.315857	-0.871449	0.383509	0.416224	0.630633
Adjusted_p_Value_for_Diff_of_Tr2	go:0042602	6	0	0.112372	0.315857	-0.871449	0.383509	0.416224	0.630633
Adjusted_p_Value_for_Diff_of_Tr2	go:0046933	6	0	0.112372	0.315857	-0.871449	0.383509	0.416224	0.630633
Adjusted_p_Value_for_Diff_of_Tr2	go:0050136	6	0	0.112372	0.315857	-0.871449	0.383509	0.416224	0.630633
Adjusted_p_Value_for_Diff_of_Tr2	go:0004316	69	0.144928	0.112372	0.315857	0.856179	0.391899	0.406826	0.630633
Adjusted_p_Value_for_Diff_of_Tr2	go:0006184	17	0.176471	0.112372	0.315857	0.83673	0.402744	0.394971	0.630633
Adjusted_p_Value_for_Diff_of_Tr2	go:0000156	63	0.0793651	0.112372	0.315857	-0.829429	0.406862	0.390553	0.630633
Adjusted_p_Value_for_Diff_of_Tr2	go:0009236	19	0.0526316	0.112372	0.315857	-0.824426	0.409698	0.387537	0.630633
Adjusted_p_Value_for_Diff_of_Tr2	go:0016620	19	0.0526316	0.112372	0.315857	-0.824426	0.409698	0.387537	0.630633
Adjusted_p_Value_for_Diff_of_Tr2	go:0000104	5	0	0.112372	0.315857	-0.79552	0.426311	0.370273	0.630633
Adjusted_p_Value_for_Diff_of_Tr2	go:0000271	5	0	0.112372	0.315857	-0.79552	0.426311	0.370273	0.630633
Adjusted_p_Value_for_Diff_of_Tr2	go:0001676	5	0	0.112372	0.315857	-0.79552	0.426311	0.370273	0.630633
Adjusted_p_Value_for_Diff_of_Tr2	go:0003899	5	0	0.112372	0.315857	-0.79552	0.426311	0.370273	0.630633
Adjusted_p_Value_for_Diff_of_Tr2	go:0004129	5	0	0.112372	0.315857	-0.79552	0.426311	0.370273	0.630633
Adjusted_p_Value_for_Diff_of_Tr2	go:0004146	5	0	0.112372	0.315857	-0.79552	0.426311	0.370273	0.630633
Adjusted_p_Value_for_Diff_of_Tr2	go:0004321	5	0	0.112372	0.315857	-0.79552	0.426311	0.370273	0.630633
Adjusted_p_Value_for_Diff_of_Tr2	go:0004467	5	0	0.112372	0.315857	-0.79552	0.426311	0.370273	0.630633
Adjusted_p_Value_for_Diff_of_Tr2	go:0006779	5	0	0.112372	0.315857	-0.79552	0.426311	0.370273	0.630633
Adjusted_p_Value_for_Diff_of_Tr2	go:0008662	5	0	0.112372	0.315857	-0.79552	0.426311	0.370273	0.630633
Adjusted_p_Value_for_Diff_of_Tr2	go:0008750	5	0	0.112372	0.315857	-0.79552	0.426311	0.370273	0.630633
Adjusted_p_Value_for_Diff_of_Tr2	go:0008815	5	0	0.112372	0.315857	-0.79552	0.426311	0.370273	0.630633
Adjusted_p_Value_for_Diff_of_Tr2	go:0008940	5	0	0.112372	0.315857	-0.79552	0.426311	0.370273	0.630633
Adjusted_p_Value_for_Diff_of_Tr2	go:0008965	5	0	0.112372	0.315857	-0.79552	0.426311	0.370273	0.630633
Adjusted_p_Value_for_Diff_of_Tr2	go:0009116	5	0	0.112372	0.315857	-0.79552	0.426311	0.370273	0.630633
Adjusted_p_Value_for_Diff_of_Tr2	go:0009279	5	0	0.112372	0.315857	-0.79552	0.426311	0.370273	0.630633
Adjusted_p_Value_for_Diff_of_Tr2	go:0009331	5	0	0.112372	0.315857	-0.79552	0.426311	0.370273	0.630633
Adjusted_p_Value_for_Diff_of_Tr2	go:0009346	5	0	0.112372	0.315857	-0.79552	0.426311	0.370273	0.630633
Adjusted_p_Value_for_Diff_of_Tr2	go:0009982	5	0	0.112372	0.315857	-0.79552	0.426311	0.370273	0.630633
Adjusted_p_Value_for_Diff_of_Tr2	go:0010498	5	0	0.112372	0.315857	-0.79552	0.426311	0.370273	0.630633
Adjusted_p_Value_for_Diff_of_Tr2	go:0015299	5	0	0.112372	0.315857	-0.79552	0.426311	0.370273	0.630633
Adjusted_p_Value_for_Diff_of_Tr2	go:0015408	5	0	0.112372	0.315857	-0.79552	0.426311	0.370273	0.630633
Adjusted_p_Value_for_Diff_of_Tr2	go:0015833	5	0	0.112372	0.315857	-0.79552	0.426311	0.370273	0.630633
Adjusted_p_Value_for_Diff_of_Tr2	go:0016042	5	0	0.112372	0.315857	-0.79552	0.426311	0.370273	0.630633
Adjusted_p_Value_for_Diff_of_Tr2	go:0016614	5	0	0.112372	0.315857	-0.79552	0.426311	0.370273	0.630633
Adjusted_p_Value_for_Diff_of_Tr2	go:0016742	5	0	0.112372	0.315857	-0.79552	0.426311	0.370273	0.630633
Adjusted_p_Value_for_Diff_of_Tr2	go:0016813	5	0	0.112372	0.315857	-0.79552	0.426311	0.370273	0.630633
Adjusted_p_Value_for_Diff_of_Tr2	go:0018189	5	0	0.112372	0.315857	-0.79552	0.426311	0.370273	0.630633
Adjusted_p_Value_for_Diff_of_Tr2	go:0019556	5	0	0.112372	0.315857	-0.79552	0.426311	0.370273	0.630633
Adjusted_p_Value_for_Diff_of_Tr2	go:0046405	5	0	0.112372	0.315857	-0.79552	0.426311	0.370273	0.630633
Adjusted_p_Value_for_Diff_of_Tr2	go:0047091	5	0	0.112372	0.315857	-0.79552	0.426311	0.370273	0.630633
Adjusted_p_Value_for_Diff_of_Tr2	go:0004022	18	0.0555556	0.112372	0.315857	-0.763162	0.445367	0.351282	0.630633
Adjusted_p_Value_for_Diff_of_Tr2	go:0046677	18	0.0555556	0.112372	0.315857	-0.763162	0.445367	0.351282	0.630633
Adjusted_p_Value_for_Diff_of_Tr2	go:0016746	25	0.16	0.112372	0.315857	0.753956	0.450876	0.345943	0.630633
Adjusted_p_Value_for_Diff_of_Tr2	go:0016829	25	0.16	0.112372	0.315857	0.753956	0.450876	0.345943	0.630633
Adjusted_p_Value_for_Diff_of_Tr2	go:0006352	29	0.0689655	0.112372	0.315857	-0.740047	0.459272	0.33793	0.630633
Adjusted_p_Value_for_Diff_of_Tr2	go:0016987	29	0.0689655	0.112372	0.315857	-0.740047	0.459272	0.33793	0.630633
Adjusted_p_Value_for_Diff_of_Tr2	go:0030976	18	0.166667	0.112372	0.315857	0.7293	0.465818	0.331784	0.630633
Adjusted_p_Value_for_Diff_of_Tr2	go:0006629	11	0.181818	0.112372	0.315857	0.729217	0.465869	0.331737	0.630633
Adjusted_p_Value_for_Diff_of_Tr2	go:0016757	11	0.181818	0.112372	0.315857	0.729217	0.465869	0.331737	0.630633
Adjusted_p_Value_for_Diff_of_Tr2	go:0016758	11	0.181818	0.112372	0.315857	0.729217	0.465869	0.331737	0.630633
Adjusted_p_Value_for_Diff_of_Tr2	go:0030170	64	0.140625	0.112372	0.315857	0.715601	0.474238	0.324004	0.630633
Adjusted_p_Value_for_Diff_of_Tr2	go:0003840	4	0	0.112372	0.315857	-0.711535	0.476753	0.321707	0.630633
Adjusted_p_Value_for_Diff_of_Tr2	go:0003867	4	0	0.112372	0.315857	-0.711535	0.476753	0.321707	0.630633
Adjusted_p_Value_for_Diff_of_Tr2	go:0003896	4	0	0.112372	0.315857	-0.711535	0.476753	0.321707	0.630633
Adjusted_p_Value_for_Diff_of_Tr2	go:0003906	4	0	0.112372	0.315857	-0.711535	0.476753	0.321707	0.630633
Adjusted_p_Value_for_Diff_of_Tr2	go:0003910	4	0	0.112372	0.315857	-0.711535	0.476753	0.321707	0.630633
Adjusted_p_Value_for_Diff_of_Tr2	go:0004042	4	0	0.112372	0.315857	-0.711535	0.476753	0.321707	0.630633
Adjusted_p_Value_for_Diff_of_Tr2	go:0004068	4	0	0.112372	0.315857	-0.711535	0.476753	0.321707	0.630633
Adjusted_p_Value_for_Diff_of_Tr2	go:0004328	4	0	0.112372	0.315857	-0.711535	0.476753	0.321707	0.630633
Adjusted_p_Value_for_Diff_of_Tr2	go:0004332	4	0	0.112372	0.315857	-0.711535	0.476753	0.321707	0.630633
Adjusted_p_Value_for_Diff_of_Tr2	go:0004357	4	0	0.112372	0.315857	-0.711535	0.476753	0.321707	0.630633
Adjusted_p_Value_for_Diff_of_Tr2	go:0004358	4	0	0.112372	0.315857	-0.711535	0.476753	0.321707	0.630633
Adjusted_p_Value_for_Diff_of_Tr2	go:0004360	4	0	0.112372	0.315857	-0.711535	0.476753	0.321707	0.630633
Adjusted_p_Value_for_Diff_of_Tr2	go:0004462	4	0	0.112372	0.315857	-0.711535	0.476753	0.321707	0.630633
Adjusted_p_Value_for_Diff_of_Tr2	go:0004673	4	0	0.112372	0.315857	-0.711535	0.476753	0.321707	0.630633
Adjusted_p_Value_for_Diff_of_Tr2	go:0004739	4	0	0.112372	0.315857	-0.711535	0.476753	0.321707	0.630633
Adjusted_p_Value_for_Diff_of_Tr2	go:0004792	4	0	0.112372	0.315857	-0.711535	0.476753	0.321707	0.630633
Adjusted_p_Value_for_Diff_of_Tr2	go:0004802	4	0	0.112372	0.315857	-0.711535	0.476753	0.321707	0.630633
Adjusted_p_Value_for_Diff_of_Tr2	go:0005315	4	0	0.112372	0.315857	-0.711535	0.476753	0.321707	0.630633
Adjusted_p_Value_for_Diff_of_Tr2	go:0005615	4	0	0.112372	0.315857	-0.711535	0.476753	0.321707	0.630633
Adjusted_p_Value_for_Diff_of_Tr2	go:0005887	4	0	0.112372	0.315857	-0.711535	0.476753	0.321707	0.630633
Adjusted_p_Value_for_Diff_of_Tr2	go:0005992	4	0	0.112372	0.315857	-0.711535	0.476753	0.321707	0.630633
Adjusted_p_Value_for_Diff_of_Tr2	go:0006450	4	0	0.112372	0.315857	-0.711535	0.476753	0.321707	0.630633
Adjusted_p_Value_for_Diff_of_Tr2	go:0006523	4	0	0.112372	0.315857	-0.711535	0.476753	0.321707	0.630633
Adjusted_p_Value_for_Diff_of_Tr2	go:0006749	4	0	0.112372	0.315857	-0.711535	0.476753	0.321707	0.630633
Adjusted_p_Value_for_Diff_of_Tr2	go:0006796	4	0	0.112372	0.315857	-0.711535	0.476753	0.321707	0.630633
Adjusted_p_Value_for_Diff_of_Tr2	go:0006811	4	0	0.112372	0.315857	-0.711535	0.476753	0.321707	0.630633
Adjusted_p_Value_for_Diff_of_Tr2	go:0006817	4	0	0.112372	0.315857	-0.711535	0.476753	0.321707	0.630633
Adjusted_p_Value_for_Diff_of_Tr2	go:0006879	4	0	0.112372	0.315857	-0.711535	0.476753	0.321707	0.630633
Adjusted_p_Value_for_Diff_of_Tr2	go:0008239	4	0	0.112372	0.315857	-0.711535	0.476753	0.321707	0.630633
Adjusted_p_Value_for_Diff_of_Tr2	go:0008756	4	0	0.112372	0.315857	-0.711535	0.476753	0.321707	0.630633
Adjusted_p_Value_for_Diff_of_Tr2	go:0008783	4	0	0.112372	0.315857	-0.711535	0.476753	0.321707	0.630633
Adjusted_p_Value_for_Diff_of_Tr2	go:0008807	4	0	0.112372	0.315857	-0.711535	0.476753	0.321707	0.630633
Adjusted_p_Value_for_Diff_of_Tr2	go:0008860	4	0	0.112372	0.315857	-0.711535	0.476753	0.321707	0.630633
Adjusted_p_Value_for_Diff_of_Tr2	go:0008984	4	0	0.112372	0.315857	-0.711535	0.476753	0.321707	0.630633
Adjusted_p_Value_for_Diff_of_Tr2	go:0009002	4	0	0.112372	0.315857	-0.711535	0.476753	0.321707	0.630633
Adjusted_p_Value_for_Diff_of_Tr2	go:0009306	4	0	0.112372	0.315857	-0.711535	0.476753	0.321707	0.630633
Adjusted_p_Value_for_Diff_of_Tr2	go:0015128	4	0	0.112372	0.315857	-0.711535	0.476753	0.321707	0.630633
Adjusted_p_Value_for_Diff_of_Tr2	go:0015288	4	0	0.112372	0.315857	-0.711535	0.476753	0.321707	0.630633
Adjusted_p_Value_for_Diff_of_Tr2	go:0015411	4	0	0.112372	0.315857	-0.711535	0.476753	0.321707	0.630633
Adjusted_p_Value_for_Diff_of_Tr2	go:0016791	4	0	0.112372	0.315857	-0.711535	0.476753	0.321707	0.630633
Adjusted_p_Value_for_Diff_of_Tr2	go:0016811	4	0	0.112372	0.315857	-0.711535	0.476753	0.321707	0.630633
Adjusted_p_Value_for_Diff_of_Tr2	go:0016998	4	0	0.112372	0.315857	-0.711535	0.476753	0.321707	0.630633
Adjusted_p_Value_for_Diff_of_Tr2	go:0018625	4	0	0.112372	0.315857	-0.711535	0.476753	0.321707	0.630633
Adjusted_p_Value_for_Diff_of_Tr2	go:0019825	4	0	0.112372	0.315857	-0.711535	0.476753	0.321707	0.630633
Adjusted_p_Value_for_Diff_of_Tr2	go:0019877	4	0	0.112372	0.315857	-0.711535	0.476753	0.321707	0.630633
Adjusted_p_Value_for_Diff_of_Tr2	go:0019941	4	0	0.112372	0.315857	-0.711535	0.476753	0.321707	0.630633
Adjusted_p_Value_for_Diff_of_Tr2	go:0022891	4	0	0.112372	0.315857	-0.711535	0.476753	0.321707	0.630633
Adjusted_p_Value_for_Diff_of_Tr2	go:0030261	4	0	0.112372	0.315857	-0.711535	0.476753	0.321707	0.630633
Adjusted_p_Value_for_Diff_of_Tr2	go:0044262	4	0	0.112372	0.315857	-0.711535	0.476753	0.321707	0.630633
Adjusted_p_Value_for_Diff_of_Tr2	go:0045261	4	0	0.112372	0.315857	-0.711535	0.476753	0.321707	0.630633
Adjusted_p_Value_for_Diff_of_Tr2	go:0045263	4	0	0.112372	0.315857	-0.711535	0.476753	0.321707	0.630633
Adjusted_p_Value_for_Diff_of_Tr2	go:0046930	4	0	0.112372	0.315857	-0.711535	0.476753	0.321707	0.630633
Adjusted_p_Value_for_Diff_of_Tr2	go:0047571	4	0	0.112372	0.315857	-0.711535	0.476753	0.321707	0.630633
Adjusted_p_Value_for_Diff_of_Tr2	go:0047681	4	0	0.112372	0.315857	-0.711535	0.476753	0.321707	0.630633
Adjusted_p_Value_for_Diff_of_Tr2	go:0047964	4	0	0.112372	0.315857	-0.711535	0.476753	0.321707	0.630633
Adjusted_p_Value_for_Diff_of_Tr2	go:0050215	4	0	0.112372	0.315857	-0.711535	0.476753	0.321707	0.630633
Adjusted_p_Value_for_Diff_of_Tr2	go:0051715	4	0	0.112372	0.315857	-0.711535	0.476753	0.321707	0.630633
Adjusted_p_Value_for_Diff_of_Tr2	go:0052704	4	0	0.112372	0.315857	-0.711535	0.476753	0.321707	0.630633
Adjusted_p_Value_for_Diff_of_Tr2	go:0004616	16	0.0625	0.112372	0.315857	-0.631572	0.527667	0.27764	0.630633
Adjusted_p_Value_for_Diff_of_Tr2	go:0008762	16	0.0625	0.112372	0.315857	-0.631572	0.527667	0.27764	0.630633
Adjusted_p_Value_for_Diff_of_Tr2	go:0051920	19	0.157895	0.112372	0.315857	0.62823	0.529853	0.275845	0.630633
Adjusted_p_Value_for_Diff_of_Tr2	go:0003984	5	0.2	0.112372	0.315857	0.620354	0.535025	0.271626	0.630633
Adjusted_p_Value_for_Diff_of_Tr2	go:0006694	5	0.2	0.112372	0.315857	0.620354	0.535025	0.271626	0.630633
Adjusted_p_Value_for_Diff_of_Tr2	go:0008171	5	0.2	0.112372	0.315857	0.620354	0.535025	0.271626	0.630633
Adjusted_p_Value_for_Diff_of_Tr2	go:0008745	5	0.2	0.112372	0.315857	0.620354	0.535025	0.271626	0.630633
Adjusted_p_Value_for_Diff_of_Tr2	go:0009229	5	0.2	0.112372	0.315857	0.620354	0.535025	0.271626	0.630633
Adjusted_p_Value_for_Diff_of_Tr2	go:0009234	5	0.2	0.112372	0.315857	0.620354	0.535025	0.271626	0.630633
Adjusted_p_Value_for_Diff_of_Tr2	go:0009253	5	0.2	0.112372	0.315857	0.620354	0.535025	0.271626	0.630633
Adjusted_p_Value_for_Diff_of_Tr2	go:0015197	5	0.2	0.112372	0.315857	0.620354	0.535025	0.271626	0.630633
Adjusted_p_Value_for_Diff_of_Tr2	go:0031071	5	0.2	0.112372	0.315857	0.620354	0.535025	0.271626	0.630633
Adjusted_p_Value_for_Diff_of_Tr2	go:0045226	5	0.2	0.112372	0.315857	0.620354	0.535025	0.271626	0.630633
Adjusted_p_Value_for_Diff_of_Tr2	go:0000160	3	0	0.112372	0.315857	-0.616207	0.537758	0.269413	0.630633
Adjusted_p_Value_for_Diff_of_Tr2	go:0001522	3	0	0.112372	0.315857	-0.616207	0.537758	0.269413	0.630633
Adjusted_p_Value_for_Diff_of_Tr2	go:0002161	3	0	0.112372	0.315857	-0.616207	0.537758	0.269413	0.630633
Adjusted_p_Value_for_Diff_of_Tr2	go:0003841	3	0	0.112372	0.315857	-0.616207	0.537758	0.269413	0.630633
Adjusted_p_Value_for_Diff_of_Tr2	go:0003908	3	0	0.112372	0.315857	-0.616207	0.537758	0.269413	0.630633
Adjusted_p_Value_for_Diff_of_Tr2	go:0003962	3	0	0.112372	0.315857	-0.616207	0.537758	0.269413	0.630633
Adjusted_p_Value_for_Diff_of_Tr2	go:0003987	3	0	0.112372	0.315857	-0.616207	0.537758	0.269413	0.630633
Adjusted_p_Value_for_Diff_of_Tr2	go:0004035	3	0	0.112372	0.315857	-0.616207	0.537758	0.269413	0.630633
Adjusted_p_Value_for_Diff_of_Tr2	go:0004039	3	0	0.112372	0.315857	-0.616207	0.537758	0.269413	0.630633
Adjusted_p_Value_for_Diff_of_Tr2	go:0004088	3	0	0.112372	0.315857	-0.616207	0.537758	0.269413	0.630633
Adjusted_p_Value_for_Diff_of_Tr2	go:0004089	3	0	0.112372	0.315857	-0.616207	0.537758	0.269413	0.630633
Adjusted_p_Value_for_Diff_of_Tr2	go:0004099	3	0	0.112372	0.315857	-0.616207	0.537758	0.269413	0.630633
Adjusted_p_Value_for_Diff_of_Tr2	go:0004108	3	0	0.112372	0.315857	-0.616207	0.537758	0.269413	0.630633
Adjusted_p_Value_for_Diff_of_Tr2	go:0004143	3	0	0.112372	0.315857	-0.616207	0.537758	0.269413	0.630633
Adjusted_p_Value_for_Diff_of_Tr2	go:0004157	3	0	0.112372	0.315857	-0.616207	0.537758	0.269413	0.630633
Adjusted_p_Value_for_Diff_of_Tr2	go:0004160	3	0	0.112372	0.315857	-0.616207	0.537758	0.269413	0.630633
Adjusted_p_Value_for_Diff_of_Tr2	go:0004341	3	0	0.112372	0.315857	-0.616207	0.537758	0.269413	0.630633
Adjusted_p_Value_for_Diff_of_Tr2	go:0004355	3	0	0.112372	0.315857	-0.616207	0.537758	0.269413	0.630633
Adjusted_p_Value_for_Diff_of_Tr2	go:0004361	3	0	0.112372	0.315857	-0.616207	0.537758	0.269413	0.630633
Adjusted_p_Value_for_Diff_of_Tr2	go:0004370	3	0	0.112372	0.315857	-0.616207	0.537758	0.269413	0.630633
Adjusted_p_Value_for_Diff_of_Tr2	go:0004399	3	0	0.112372	0.315857	-0.616207	0.537758	0.269413	0.630633
Adjusted_p_Value_for_Diff_of_Tr2	go:0004400	3	0	0.112372	0.315857	-0.616207	0.537758	0.269413	0.630633
Adjusted_p_Value_for_Diff_of_Tr2	go:0004494	3	0	0.112372	0.315857	-0.616207	0.537758	0.269413	0.630633
Adjusted_p_Value_for_Diff_of_Tr2	go:0004523	3	0	0.112372	0.315857	-0.616207	0.537758	0.269413	0.630633
Adjusted_p_Value_for_Diff_of_Tr2	go:0004644	3	0	0.112372	0.315857	-0.616207	0.537758	0.269413	0.630633
Adjusted_p_Value_for_Diff_of_Tr2	go:0004664	3	0	0.112372	0.315857	-0.616207	0.537758	0.269413	0.630633
Adjusted_p_Value_for_Diff_of_Tr2	go:0004748	3	0	0.112372	0.315857	-0.616207	0.537758	0.269413	0.630633
Adjusted_p_Value_for_Diff_of_Tr2	go:0004784	3	0	0.112372	0.315857	-0.616207	0.537758	0.269413	0.630633
Adjusted_p_Value_for_Diff_of_Tr2	go:0004807	3	0	0.112372	0.315857	-0.616207	0.537758	0.269413	0.630633
Adjusted_p_Value_for_Diff_of_Tr2	go:0004812	3	0	0.112372	0.315857	-0.616207	0.537758	0.269413	0.630633
Adjusted_p_Value_for_Diff_of_Tr2	go:0004834	3	0	0.112372	0.315857	-0.616207	0.537758	0.269413	0.630633
Adjusted_p_Value_for_Diff_of_Tr2	go:0004845	3	0	0.112372	0.315857	-0.616207	0.537758	0.269413	0.630633
Adjusted_p_Value_for_Diff_of_Tr2	go:0005509	3	0	0.112372	0.315857	-0.616207	0.537758	0.269413	0.630633
Adjusted_p_Value_for_Diff_of_Tr2	go:0005835	3	0	0.112372	0.315857	-0.616207	0.537758	0.269413	0.630633
Adjusted_p_Value_for_Diff_of_Tr2	go:0006012	3	0	0.112372	0.315857	-0.616207	0.537758	0.269413	0.630633
Adjusted_p_Value_for_Diff_of_Tr2	go:0006144	3	0	0.112372	0.315857	-0.616207	0.537758	0.269413	0.630633
Adjusted_p_Value_for_Diff_of_Tr2	go:0006207	3	0	0.112372	0.315857	-0.616207	0.537758	0.269413	0.630633
Adjusted_p_Value_for_Diff_of_Tr2	go:0006208	3	0	0.112372	0.315857	-0.616207	0.537758	0.269413	0.630633
Adjusted_p_Value_for_Diff_of_Tr2	go:0006418	3	0	0.112372	0.315857	-0.616207	0.537758	0.269413	0.630633
Adjusted_p_Value_for_Diff_of_Tr2	go:0006461	3	0	0.112372	0.315857	-0.616207	0.537758	0.269413	0.630633
Adjusted_p_Value_for_Diff_of_Tr2	go:0006564	3	0	0.112372	0.315857	-0.616207	0.537758	0.269413	0.630633
Adjusted_p_Value_for_Diff_of_Tr2	go:0006730	3	0	0.112372	0.315857	-0.616207	0.537758	0.269413	0.630633
Adjusted_p_Value_for_Diff_of_Tr2	go:0006801	3	0	0.112372	0.315857	-0.616207	0.537758	0.269413	0.630633
Adjusted_p_Value_for_Diff_of_Tr2	go:0007205	3	0	0.112372	0.315857	-0.616207	0.537758	0.269413	0.630633
Adjusted_p_Value_for_Diff_of_Tr2	go:0008047	3	0	0.112372	0.315857	-0.616207	0.537758	0.269413	0.630633
Adjusted_p_Value_for_Diff_of_Tr2	go:0008111	3	0	0.112372	0.315857	-0.616207	0.537758	0.269413	0.630633
Adjusted_p_Value_for_Diff_of_Tr2	go:0008276	3	0	0.112372	0.315857	-0.616207	0.537758	0.269413	0.630633
Adjusted_p_Value_for_Diff_of_Tr2	go:0008422	3	0	0.112372	0.315857	-0.616207	0.537758	0.269413	0.630633
Adjusted_p_Value_for_Diff_of_Tr2	go:0008519	3	0	0.112372	0.315857	-0.616207	0.537758	0.269413	0.630633
Adjusted_p_Value_for_Diff_of_Tr2	go:0008556	3	0	0.112372	0.315857	-0.616207	0.537758	0.269413	0.630633
Adjusted_p_Value_for_Diff_of_Tr2	go:0008677	3	0	0.112372	0.315857	-0.616207	0.537758	0.269413	0.630633
Adjusted_p_Value_for_Diff_of_Tr2	go:0008678	3	0	0.112372	0.315857	-0.616207	0.537758	0.269413	0.630633
Adjusted_p_Value_for_Diff_of_Tr2	go:0008774	3	0	0.112372	0.315857	-0.616207	0.537758	0.269413	0.630633
Adjusted_p_Value_for_Diff_of_Tr2	go:0008794	3	0	0.112372	0.315857	-0.616207	0.537758	0.269413	0.630633
Adjusted_p_Value_for_Diff_of_Tr2	go:0008806	3	0	0.112372	0.315857	-0.616207	0.537758	0.269413	0.630633
Adjusted_p_Value_for_Diff_of_Tr2	go:0008840	3	0	0.112372	0.315857	-0.616207	0.537758	0.269413	0.630633
Adjusted_p_Value_for_Diff_of_Tr2	go:0008854	3	0	0.112372	0.315857	-0.616207	0.537758	0.269413	0.630633
Adjusted_p_Value_for_Diff_of_Tr2	go:0008872	3	0	0.112372	0.315857	-0.616207	0.537758	0.269413	0.630633
Adjusted_p_Value_for_Diff_of_Tr2	go:0008901	3	0	0.112372	0.315857	-0.616207	0.537758	0.269413	0.630633
Adjusted_p_Value_for_Diff_of_Tr2	go:0008934	3	0	0.112372	0.315857	-0.616207	0.537758	0.269413	0.630633
Adjusted_p_Value_for_Diff_of_Tr2	go:0009063	3	0	0.112372	0.315857	-0.616207	0.537758	0.269413	0.630633
Adjusted_p_Value_for_Diff_of_Tr2	go:0009273	3	0	0.112372	0.315857	-0.616207	0.537758	0.269413	0.630633
Adjusted_p_Value_for_Diff_of_Tr2	go:0009274	3	0	0.112372	0.315857	-0.616207	0.537758	0.269413	0.630633
Adjusted_p_Value_for_Diff_of_Tr2	go:0009316	3	0	0.112372	0.315857	-0.616207	0.537758	0.269413	0.630633
Adjusted_p_Value_for_Diff_of_Tr2	go:0009325	3	0	0.112372	0.315857	-0.616207	0.537758	0.269413	0.630633
Adjusted_p_Value_for_Diff_of_Tr2	go:0009408	3	0	0.112372	0.315857	-0.616207	0.537758	0.269413	0.630633
Adjusted_p_Value_for_Diff_of_Tr2	go:0009448	3	0	0.112372	0.315857	-0.616207	0.537758	0.269413	0.630633
Adjusted_p_Value_for_Diff_of_Tr2	go:0009712	3	0	0.112372	0.315857	-0.616207	0.537758	0.269413	0.630633
Adjusted_p_Value_for_Diff_of_Tr2	go:0015116	3	0	0.112372	0.315857	-0.616207	0.537758	0.269413	0.630633
Adjusted_p_Value_for_Diff_of_Tr2	go:0015412	3	0	0.112372	0.315857	-0.616207	0.537758	0.269413	0.630633
Adjusted_p_Value_for_Diff_of_Tr2	go:0015420	3	0	0.112372	0.315857	-0.616207	0.537758	0.269413	0.630633
Adjusted_p_Value_for_Diff_of_Tr2	go:0015426	3	0	0.112372	0.315857	-0.616207	0.537758	0.269413	0.630633
Adjusted_p_Value_for_Diff_of_Tr2	go:0015446	3	0	0.112372	0.315857	-0.616207	0.537758	0.269413	0.630633
Adjusted_p_Value_for_Diff_of_Tr2	go:0015991	3	0	0.112372	0.315857	-0.616207	0.537758	0.269413	0.630633
Adjusted_p_Value_for_Diff_of_Tr2	go:0015995	3	0	0.112372	0.315857	-0.616207	0.537758	0.269413	0.630633
Adjusted_p_Value_for_Diff_of_Tr2	go:0016051	3	0	0.112372	0.315857	-0.616207	0.537758	0.269413	0.630633
Adjusted_p_Value_for_Diff_of_Tr2	go:0016213	3	0	0.112372	0.315857	-0.616207	0.537758	0.269413	0.630633
Adjusted_p_Value_for_Diff_of_Tr2	go:0016290	3	0	0.112372	0.315857	-0.616207	0.537758	0.269413	0.630633
Adjusted_p_Value_for_Diff_of_Tr2	go:0016639	3	0	0.112372	0.315857	-0.616207	0.537758	0.269413	0.630633
Adjusted_p_Value_for_Diff_of_Tr2	go:0016799	3	0	0.112372	0.315857	-0.616207	0.537758	0.269413	0.630633
Adjusted_p_Value_for_Diff_of_Tr2	go:0016830	3	0	0.112372	0.315857	-0.616207	0.537758	0.269413	0.630633
Adjusted_p_Value_for_Diff_of_Tr2	go:0016901	3	0	0.112372	0.315857	-0.616207	0.537758	0.269413	0.630633
Adjusted_p_Value_for_Diff_of_Tr2	go:0017153	3	0	0.112372	0.315857	-0.616207	0.537758	0.269413	0.630633
Adjusted_p_Value_for_Diff_of_Tr2	go:0018576	3	0	0.112372	0.315857	-0.616207	0.537758	0.269413	0.630633
Adjusted_p_Value_for_Diff_of_Tr2	go:0018620	3	0	0.112372	0.315857	-0.616207	0.537758	0.269413	0.630633
Adjusted_p_Value_for_Diff_of_Tr2	go:0018784	3	0	0.112372	0.315857	-0.616207	0.537758	0.269413	0.630633
Adjusted_p_Value_for_Diff_of_Tr2	go:0018820	3	0	0.112372	0.315857	-0.616207	0.537758	0.269413	0.630633
Adjusted_p_Value_for_Diff_of_Tr2	go:0019464	3	0	0.112372	0.315857	-0.616207	0.537758	0.269413	0.630633
Adjusted_p_Value_for_Diff_of_Tr2	go:0019543	3	0	0.112372	0.315857	-0.616207	0.537758	0.269413	0.630633
Adjusted_p_Value_for_Diff_of_Tr2	go:0019557	3	0	0.112372	0.315857	-0.616207	0.537758	0.269413	0.630633
Adjusted_p_Value_for_Diff_of_Tr2	go:0019563	3	0	0.112372	0.315857	-0.616207	0.537758	0.269413	0.630633
Adjusted_p_Value_for_Diff_of_Tr2	go:0033732	3	0	0.112372	0.315857	-0.616207	0.537758	0.269413	0.630633
Adjusted_p_Value_for_Diff_of_Tr2	go:0033748	3	0	0.112372	0.315857	-0.616207	0.537758	0.269413	0.630633
Adjusted_p_Value_for_Diff_of_Tr2	go:0035999	3	0	0.112372	0.315857	-0.616207	0.537758	0.269413	0.630633
Adjusted_p_Value_for_Diff_of_Tr2	go:0042158	3	0	0.112372	0.315857	-0.616207	0.537758	0.269413	0.630633
Adjusted_p_Value_for_Diff_of_Tr2	go:0042597	3	0	0.112372	0.315857	-0.616207	0.537758	0.269413	0.630633
Adjusted_p_Value_for_Diff_of_Tr2	go:0042803	3	0	0.112372	0.315857	-0.616207	0.537758	0.269413	0.630633
Adjusted_p_Value_for_Diff_of_Tr2	go:0043085	3	0	0.112372	0.315857	-0.616207	0.537758	0.269413	0.630633
Adjusted_p_Value_for_Diff_of_Tr2	go:0043115	3	0	0.112372	0.315857	-0.616207	0.537758	0.269413	0.630633
Adjusted_p_Value_for_Diff_of_Tr2	go:0043750	3	0	0.112372	0.315857	-0.616207	0.537758	0.269413	0.630633
Adjusted_p_Value_for_Diff_of_Tr2	go:0046961	3	0	0.112372	0.315857	-0.616207	0.537758	0.269413	0.630633
Adjusted_p_Value_for_Diff_of_Tr2	go:0047536	3	0	0.112372	0.315857	-0.616207	0.537758	0.269413	0.630633
Adjusted_p_Value_for_Diff_of_Tr2	go:0047547	3	0	0.112372	0.315857	-0.616207	0.537758	0.269413	0.630633
Adjusted_p_Value_for_Diff_of_Tr2	go:0047617	3	0	0.112372	0.315857	-0.616207	0.537758	0.269413	0.630633
Adjusted_p_Value_for_Diff_of_Tr2	go:0047646	3	0	0.112372	0.315857	-0.616207	0.537758	0.269413	0.630633
Adjusted_p_Value_for_Diff_of_Tr2	go:0050538	3	0	0.112372	0.315857	-0.616207	0.537758	0.269413	0.630633
Adjusted_p_Value_for_Diff_of_Tr2	go:0051903	3	0	0.112372	0.315857	-0.616207	0.537758	0.269413	0.630633
Adjusted_p_Value_for_Diff_of_Tr2	go:0052591	3	0	0.112372	0.315857	-0.616207	0.537758	0.269413	0.630633
Adjusted_p_Value_for_Diff_of_Tr2	go:0052832	3	0	0.112372	0.315857	-0.616207	0.537758	0.269413	0.630633
Adjusted_p_Value_for_Diff_of_Tr2	go:0052833	3	0	0.112372	0.315857	-0.616207	0.537758	0.269413	0.630633
Adjusted_p_Value_for_Diff_of_Tr2	go:0070490	3	0	0.112372	0.315857	-0.616207	0.537758	0.269413	0.630633
Adjusted_p_Value_for_Diff_of_Tr2	go:0071722	3	0	0.112372	0.315857	-0.616207	0.537758	0.269413	0.630633
Adjusted_p_Value_for_Diff_of_Tr2	go:0071766	3	0	0.112372	0.315857	-0.616207	0.537758	0.269413	0.630633
Adjusted_p_Value_for_Diff_of_Tr2	go:0080109	3	0	0.112372	0.315857	-0.616207	0.537758	0.269413	0.630633
Adjusted_p_Value_for_Diff_of_Tr2	go:0004300	37	0.0810811	0.112372	0.315857	-0.602591	0.546781	0.262187	0.63985
Adjusted_p_Value_for_Diff_of_Tr2	go:0000049	12	0.166667	0.112372	0.315857	0.595471	0.551528	0.258432	0.644035
Adjusted_p_Value_for_Diff_of_Tr2	go:0006950	35	0.142857	0.112372	0.315857	0.571002	0.567998	0.245653	0.661862
Adjusted_p_Value_for_Diff_of_Tr2	go:0016874	36	0.0833333	0.112372	0.315857	-0.551609	0.581216	0.235662	0.675833
Adjusted_p_Value_for_Diff_of_Tr2	go:0006098	25	0.08	0.112372	0.315857	-0.512441	0.608343	0.215852	0.704397
Adjusted_p_Value_for_Diff_of_Tr2	go:0016747	25	0.08	0.112372	0.315857	-0.512441	0.608343	0.215852	0.704397
Adjusted_p_Value_for_Diff_of_Tr2	go:0010181	52	0.134615	0.112372	0.315857	0.507833	0.611571	0.213553	0.706647
Adjusted_p_Value_for_Diff_of_Tr2	go:0003960	14	0.0714286	0.112372	0.315857	-0.485013	0.627667	0.202271	0.719202
Adjusted_p_Value_for_Diff_of_Tr2	go:0004803	14	0.0714286	0.112372	0.315857	-0.485013	0.627667	0.202271	0.719202
Adjusted_p_Value_for_Diff_of_Tr2	go:0006313	14	0.0714286	0.112372	0.315857	-0.485013	0.627667	0.202271	0.719202
Adjusted_p_Value_for_Diff_of_Tr2	go:0015074	14	0.0714286	0.112372	0.315857	-0.485013	0.627667	0.202271	0.719202
Adjusted_p_Value_for_Diff_of_Tr2	go:0000413	13	0.153846	0.112372	0.315857	0.473438	0.635901	0.196611	0.72411
Adjusted_p_Value_for_Diff_of_Tr2	go:0003755	13	0.153846	0.112372	0.315857	0.473438	0.635901	0.196611	0.72411
Adjusted_p_Value_for_Diff_of_Tr2	go:0006096	13	0.153846	0.112372	0.315857	0.473438	0.635901	0.196611	0.72411
Adjusted_p_Value_for_Diff_of_Tr2	go:0017111	34	0.0882353	0.112372	0.315857	-0.445574	0.655905	0.183159	0.745347
Adjusted_p_Value_for_Diff_of_Tr2	go:0001510	6	0.166667	0.112372	0.315857	0.421062	0.67371	0.171527	0.747057
Adjusted_p_Value_for_Diff_of_Tr2	go:0003978	6	0.166667	0.112372	0.315857	0.421062	0.67371	0.171527	0.747057
Adjusted_p_Value_for_Diff_of_Tr2	go:0003988	6	0.166667	0.112372	0.315857	0.421062	0.67371	0.171527	0.747057
Adjusted_p_Value_for_Diff_of_Tr2	go:0004553	6	0.166667	0.112372	0.315857	0.421062	0.67371	0.171527	0.747057
Adjusted_p_Value_for_Diff_of_Tr2	go:0004725	6	0.166667	0.112372	0.315857	0.421062	0.67371	0.171527	0.747057
Adjusted_p_Value_for_Diff_of_Tr2	go:0006364	6	0.166667	0.112372	0.315857	0.421062	0.67371	0.171527	0.747057
Adjusted_p_Value_for_Diff_of_Tr2	go:0006464	6	0.166667	0.112372	0.315857	0.421062	0.67371	0.171527	0.747057
Adjusted_p_Value_for_Diff_of_Tr2	go:0006865	6	0.166667	0.112372	0.315857	0.421062	0.67371	0.171527	0.747057
Adjusted_p_Value_for_Diff_of_Tr2	go:0009247	6	0.166667	0.112372	0.315857	0.421062	0.67371	0.171527	0.747057
Adjusted_p_Value_for_Diff_of_Tr2	go:0033961	6	0.166667	0.112372	0.315857	0.421062	0.67371	0.171527	0.747057
Adjusted_p_Value_for_Diff_of_Tr2	go:0035335	6	0.166667	0.112372	0.315857	0.421062	0.67371	0.171527	0.747057
Adjusted_p_Value_for_Diff_of_Tr2	go:0046854	6	0.166667	0.112372	0.315857	0.421062	0.67371	0.171527	0.747057
Adjusted_p_Value_for_Diff_of_Tr2	go:0043565	91	0.0989011	0.112372	0.315857	-0.40683	0.684133	0.16486	0.757088
Adjusted_p_Value_for_Diff_of_Tr2	go:0046914	13	0.0769231	0.112372	0.315857	-0.40465	0.685735	0.163844	0.757338
Adjusted_p_Value_for_Diff_of_Tr2	go:0051536	33	0.0909091	0.112372	0.315857	-0.390343	0.696283	0.157214	0.767144
Adjusted_p_Value_for_Diff_of_Tr2	go:0005975	62	0.0967742	0.112372	0.315857	-0.388828	0.697404	0.156516	0.767144
Adjusted_p_Value_for_Diff_of_Tr2	go:0008654	14	0.142857	0.112372	0.315857	0.361134	0.718	0.143876	0.786653
Adjusted_p_Value_for_Diff_of_Tr2	go:0030151	14	0.142857	0.112372	0.315857	0.361134	0.718	0.143876	0.786653
Adjusted_p_Value_for_Diff_of_Tr2	go:0042823	22	0.136364	0.112372	0.315857	0.356278	0.721633	0.141684	0.789062
Adjusted_p_Value_for_Diff_of_Tr2	go:0006810	32	0.09375	0.112372	0.315857	-0.333504	0.738754	0.1315	0.80618
Adjusted_p_Value_for_Diff_of_Tr2	go:0045892	12	0.0833333	0.112372	0.315857	-0.318472	0.750127	0.124865	0.81697
Adjusted_p_Value_for_Diff_of_Tr2	go:0016810	23	0.130435	0.112372	0.315857	0.274264	0.783882	0.105749	0.839665
Adjusted_p_Value_for_Diff_of_Tr2	go:0008168	78	0.102564	0.112372	0.315857	-0.274229	0.783908	0.105735	0.839665
Adjusted_p_Value_for_Diff_of_Tr2	go:0008137	15	0.133333	0.112372	0.315857	0.25703	0.797156	0.0984567	0.839665
Adjusted_p_Value_for_Diff_of_Tr2	go:0008152	91	0.120879	0.112372	0.315857	0.256942	0.797224	0.0984198	0.839665
Adjusted_p_Value_for_Diff_of_Tr2	go:0005507	7	0.142857	0.112372	0.315857	0.25536	0.798445	0.097755	0.839665
Adjusted_p_Value_for_Diff_of_Tr2	go:0006066	7	0.142857	0.112372	0.315857	0.25536	0.798445	0.097755	0.839665
Adjusted_p_Value_for_Diff_of_Tr2	go:0006071	7	0.142857	0.112372	0.315857	0.25536	0.798445	0.097755	0.839665
Adjusted_p_Value_for_Diff_of_Tr2	go:0006289	7	0.142857	0.112372	0.315857	0.25536	0.798445	0.097755	0.839665
Adjusted_p_Value_for_Diff_of_Tr2	go:0006537	7	0.142857	0.112372	0.315857	0.25536	0.798445	0.097755	0.839665
Adjusted_p_Value_for_Diff_of_Tr2	go:0006542	7	0.142857	0.112372	0.315857	0.25536	0.798445	0.097755	0.839665
Adjusted_p_Value_for_Diff_of_Tr2	go:0006979	7	0.142857	0.112372	0.315857	0.25536	0.798445	0.097755	0.839665
Adjusted_p_Value_for_Diff_of_Tr2	go:0008081	7	0.142857	0.112372	0.315857	0.25536	0.798445	0.097755	0.839665
Adjusted_p_Value_for_Diff_of_Tr2	go:0016616	7	0.142857	0.112372	0.315857	0.25536	0.798445	0.097755	0.839665
Adjusted_p_Value_for_Diff_of_Tr2	go:0030259	7	0.142857	0.112372	0.315857	0.25536	0.798445	0.097755	0.839665
Adjusted_p_Value_for_Diff_of_Tr2	go:0031177	7	0.142857	0.112372	0.315857	0.25536	0.798445	0.097755	0.839665
Adjusted_p_Value_for_Diff_of_Tr2	go:0032259	7	0.142857	0.112372	0.315857	0.25536	0.798445	0.097755	0.839665
Adjusted_p_Value_for_Diff_of_Tr2	go:0033702	7	0.142857	0.112372	0.315857	0.25536	0.798445	0.097755	0.839665
Adjusted_p_Value_for_Diff_of_Tr2	go:0046488	7	0.142857	0.112372	0.315857	0.25536	0.798445	0.097755	0.839665
Adjusted_p_Value_for_Diff_of_Tr2	go:0003857	11	0.0909091	0.112372	0.315857	-0.225365	0.821696	0.0852891	0.859187
Adjusted_p_Value_for_Diff_of_Tr2	go:0005694	11	0.0909091	0.112372	0.315857	-0.225365	0.821696	0.0852891	0.859187
Adjusted_p_Value_for_Diff_of_Tr2	go:0008643	11	0.0909091	0.112372	0.315857	-0.225365	0.821696	0.0852891	0.859187
Adjusted_p_Value_for_Diff_of_Tr2	go:0004733	20	0.1	0.112372	0.315857	-0.175166	0.860949	0.0650224	0.898524
Adjusted_p_Value_for_Diff_of_Tr2	go:0007049	33	0.121212	0.112372	0.315857	0.160785	0.872263	0.0593527	0.905881
Adjusted_p_Value_for_Diff_of_Tr2	go:0009089	16	0.125	0.112372	0.315857	0.159926	0.872939	0.0590159	0.905881
Adjusted_p_Value_for_Diff_of_Tr2	go:0016884	16	0.125	0.112372	0.315857	0.159926	0.872939	0.0590159	0.905881
Adjusted_p_Value_for_Diff_of_Tr2	go:0004356	10	0.1	0.112372	0.315857	-0.123861	0.901425	0.0450702	0.930176
Adjusted_p_Value_for_Diff_of_Tr2	go:0006265	10	0.1	0.112372	0.315857	-0.123861	0.901425	0.0450702	0.930176
Adjusted_p_Value_for_Diff_of_Tr2	go:0015419	10	0.1	0.112372	0.315857	-0.123861	0.901425	0.0450702	0.930176
Adjusted_p_Value_for_Diff_of_Tr2	go:0004049	8	0.125	0.112372	0.315857	0.113085	0.909963	0.0409761	0.931992
Adjusted_p_Value_for_Diff_of_Tr2	go:0008812	8	0.125	0.112372	0.315857	0.113085	0.909963	0.0409761	0.931992
Adjusted_p_Value_for_Diff_of_Tr2	go:0018580	8	0.125	0.112372	0.315857	0.113085	0.909963	0.0409761	0.931992
Adjusted_p_Value_for_Diff_of_Tr2	go:0070403	8	0.125	0.112372	0.315857	0.113085	0.909963	0.0409761	0.931992
Adjusted_p_Value_for_Diff_of_Tr2	go:0006457	19	0.105263	0.112372	0.315857	-0.0980978	0.921855	0.0353376	0.942416
Adjusted_p_Value_for_Diff_of_Tr2	go:0008080	28	0.107143	0.112372	0.315857	-0.0875959	0.930198	0.0314247	0.949181
Adjusted_p_Value_for_Diff_of_Tr2	go:0006099	17	0.117647	0.112372	0.315857	0.0688647	0.945097	0.0245235	0.962599
Adjusted_p_Value_for_Diff_of_Tr2	go:0009055	97	0.113402	0.112372	0.315857	0.032132	0.974367	0.0112775	0.990448
Adjusted_p_Value_for_Diff_of_Tr2	go:0004601	18	0.111111	0.112372	0.315857	-0.0169308	0.986492	0.0059065	0.990448
Adjusted_p_Value_for_Diff_of_Tr2	go:0016151	18	0.111111	0.112372	0.315857	-0.0169308	0.986492	0.0059065	0.990448
Adjusted_p_Value_for_Diff_of_Tr2	go:0003918	9	0.111111	0.112372	0.315857	-0.0119719	0.990448	0.00416829	0.990448
Adjusted_p_Value_for_Diff_of_Tr2	go:0006631	9	0.111111	0.112372	0.315857	-0.0119719	0.990448	0.00416829	0.990448
Adjusted_p_Value_for_Diff_of_Tr2	go:0006777	9	0.111111	0.112372	0.315857	-0.0119719	0.990448	0.00416829	0.990448
Adjusted_p_Value_for_Diff_of_Tr2	go:0008726	9	0.111111	0.112372	0.315857	-0.0119719	0.990448	0.00416829	0.990448
Adjusted_p_Value_for_Diff_of_Tr2	go:0009097	9	0.111111	0.112372	0.315857	-0.0119719	0.990448	0.00416829	0.990448
Adjusted_p_Value_for_Diff_of_Tr2	go:0009098	9	0.111111	0.112372	0.315857	-0.0119719	0.990448	0.00416829	0.990448
Adjusted_p_Value_for_Diff_of_Tr2	go:0047575	9	0.111111	0.112372	0.315857	-0.0119719	0.990448	0.00416829	0.990448

## Sheet: Pa vs Nc
Continuous Significance Variable	Gene_ontology_IDs Category	Frequency	Category Mean	Overall Mean	Overall Std	PAGE Z-Score	PAGE Raw p-value	#NAME?	PAGE False Discovery Rate p-value
Adjusted_p_Value_for_Diff_of_Tr2	go:0019843	36	0.472222	0.142337	0.349433	5.66434	1.47589e-08	7.83095	8.1174e-06
Adjusted_p_Value_for_Diff_of_Tr2	go:0003735	58	0.396552	0.142337	0.349433	5.54051	3.01587e-08	7.52059	8.29363e-06
Adjusted_p_Value_for_Diff_of_Tr2	go:0006412	67	0.343284	0.142337	0.349433	4.7071	2.51269e-06	5.59986	0.00046066
Adjusted_p_Value_for_Diff_of_Tr2	go:0008610	9	0.666667	0.142337	0.349433	4.50154	6.74624e-06	5.17094	0.00092761
Adjusted_p_Value_for_Diff_of_Tr2	go:0005840	46	0.369565	0.142337	0.349433	4.41038	1.03187e-05	4.98637	0.00113506
Adjusted_p_Value_for_Diff_of_Tr2	go:0008825	7	0.714286	0.142337	0.349433	4.33054	1.48746e-05	4.82755	0.00129931
Adjusted_p_Value_for_Diff_of_Tr2	go:0019491	3	1	0.142337	0.349433	4.25121	2.12615e-05	4.67241	0.00129931
Adjusted_p_Value_for_Diff_of_Tr2	go:0043952	3	1	0.142337	0.349433	4.25121	2.12615e-05	4.67241	0.00129931
Adjusted_p_Value_for_Diff_of_Tr2	go:0065002	3	1	0.142337	0.349433	4.25121	2.12615e-05	4.67241	0.00129931
Adjusted_p_Value_for_Diff_of_Tr2	go:0004674	21	0.428571	0.142337	0.349433	3.75376	0.0001742	3.75895	0.00958097
Adjusted_p_Value_for_Diff_of_Tr2	go:0009360	6	0.666667	0.142337	0.349433	3.67549	0.00023739	3.62454	0.0118695
Adjusted_p_Value_for_Diff_of_Tr2	go:0008168	78	0.282051	0.142337	0.349433	3.53121	0.00041367	3.38335	0.0189599
Adjusted_p_Value_for_Diff_of_Tr2	go:0006260	27	0.37037	0.142337	0.349433	3.3909	0.00069662	3.157	0.0294726
Adjusted_p_Value_for_Diff_of_Tr2	go:0003697	7	0.571429	0.142337	0.349433	3.24889	0.00115858	2.93607	0.0455155
Adjusted_p_Value_for_Diff_of_Tr2	go:0008658	14	0.428571	0.142337	0.349433	3.06493	0.00217717	2.66211	0.0798297
Adjusted_p_Value_for_Diff_of_Tr2	go:0009039	5	0.6	0.142337	0.349433	2.92864	0.00340446	2.46795	0.110144
Adjusted_p_Value_for_Diff_of_Tr2	go:0043419	5	0.6	0.142337	0.349433	2.92864	0.00340446	2.46795	0.110144
Adjusted_p_Value_for_Diff_of_Tr2	go:0006526	12	0.416667	0.142337	0.349433	2.71956	0.00653687	2.18463	0.199738
Adjusted_p_Value_for_Diff_of_Tr2	go:0004108	3	0.666667	0.142337	0.349433	2.59897	0.0093505	2.02917	0.20086
Adjusted_p_Value_for_Diff_of_Tr2	go:0006166	3	0.666667	0.142337	0.349433	2.59897	0.0093505	2.02917	0.20086
Adjusted_p_Value_for_Diff_of_Tr2	go:0007155	3	0.666667	0.142337	0.349433	2.59897	0.0093505	2.02917	0.20086
Adjusted_p_Value_for_Diff_of_Tr2	go:0009326	3	0.666667	0.142337	0.349433	2.59897	0.0093505	2.02917	0.20086
Adjusted_p_Value_for_Diff_of_Tr2	go:0009408	3	0.666667	0.142337	0.349433	2.59897	0.0093505	2.02917	0.20086
Adjusted_p_Value_for_Diff_of_Tr2	go:0042286	3	0.666667	0.142337	0.349433	2.59897	0.0093505	2.02917	0.20086
Adjusted_p_Value_for_Diff_of_Tr2	go:0051188	3	0.666667	0.142337	0.349433	2.59897	0.0093505	2.02917	0.20086
Adjusted_p_Value_for_Diff_of_Tr2	go:0008408	9	0.444444	0.142337	0.349433	2.59369	0.00949521	2.0225	0.20086
Adjusted_p_Value_for_Diff_of_Tr2	go:0004721	6	0.5	0.142337	0.349433	2.50718	0.01217	1.91471	0.215919
Adjusted_p_Value_for_Diff_of_Tr2	go:0006605	6	0.5	0.142337	0.349433	2.50718	0.01217	1.91471	0.215919
Adjusted_p_Value_for_Diff_of_Tr2	go:0006782	6	0.5	0.142337	0.349433	2.50718	0.01217	1.91471	0.215919
Adjusted_p_Value_for_Diff_of_Tr2	go:0009228	6	0.5	0.142337	0.349433	2.50718	0.01217	1.91471	0.215919
Adjusted_p_Value_for_Diff_of_Tr2	go:0022900	6	0.5	0.142337	0.349433	2.50718	0.01217	1.91471	0.215919
Adjusted_p_Value_for_Diff_of_Tr2	go:0016702	48	0.0208333	0.142337	0.349433	-2.40906	0.0159938	1.79605	0.274894
Adjusted_p_Value_for_Diff_of_Tr2	go:0008863	10	0.4	0.142337	0.349433	2.33178	0.0197123	1.70526	0.328539
Adjusted_p_Value_for_Diff_of_Tr2	go:0003887	18	0.333333	0.142337	0.349433	2.31898	0.0203963	1.69045	0.32994
Adjusted_p_Value_for_Diff_of_Tr2	go:0003995	88	0.0568182	0.142337	0.349433	-2.29583	0.0216853	1.66383	0.34077
Adjusted_p_Value_for_Diff_of_Tr2	go:0015035	7	0.428571	0.142337	0.349433	2.16724	0.0302168	1.51975	0.419226
Adjusted_p_Value_for_Diff_of_Tr2	go:0015934	7	0.428571	0.142337	0.349433	2.16724	0.0302168	1.51975	0.419226
Adjusted_p_Value_for_Diff_of_Tr2	go:0015935	7	0.428571	0.142337	0.349433	2.16724	0.0302168	1.51975	0.419226
Adjusted_p_Value_for_Diff_of_Tr2	go:0045227	7	0.428571	0.142337	0.349433	2.16724	0.0302168	1.51975	0.419226
Adjusted_p_Value_for_Diff_of_Tr2	go:0008483	19	0.315789	0.142337	0.349433	2.16368	0.0304892	1.51585	0.419226
Adjusted_p_Value_for_Diff_of_Tr2	go:0006662	4	0.5	0.142337	0.349433	2.0471	0.0406481	1.39096	0.49681
Adjusted_p_Value_for_Diff_of_Tr2	go:0006879	4	0.5	0.142337	0.349433	2.0471	0.0406481	1.39096	0.49681
Adjusted_p_Value_for_Diff_of_Tr2	go:0015450	4	0.5	0.142337	0.349433	2.0471	0.0406481	1.39096	0.49681
Adjusted_p_Value_for_Diff_of_Tr2	go:0016798	4	0.5	0.142337	0.349433	2.0471	0.0406481	1.39096	0.49681
Adjusted_p_Value_for_Diff_of_Tr2	go:0044262	4	0.5	0.142337	0.349433	2.0471	0.0406481	1.39096	0.49681
Adjusted_p_Value_for_Diff_of_Tr2	go:0003743	8	0.375	0.142337	0.349433	1.88325	0.0596667	1.22427	0.635251
Adjusted_p_Value_for_Diff_of_Tr2	go:0003746	8	0.375	0.142337	0.349433	1.88325	0.0596667	1.22427	0.635251
Adjusted_p_Value_for_Diff_of_Tr2	go:0004049	8	0.375	0.142337	0.349433	1.88325	0.0596667	1.22427	0.635251
Adjusted_p_Value_for_Diff_of_Tr2	go:0016597	8	0.375	0.142337	0.349433	1.88325	0.0596667	1.22427	0.635251
Adjusted_p_Value_for_Diff_of_Tr2	go:0006310	20	0	0.142337	0.349433	-1.82167	0.0685051	1.16428	0.635251
Adjusted_p_Value_for_Diff_of_Tr2	go:0006099	17	0.294118	0.142337	0.349433	1.79092	0.0733064	1.13486	0.635251
Adjusted_p_Value_for_Diff_of_Tr2	go:0051537	53	0.0566038	0.142337	0.349433	-1.78618	0.0740705	1.13035	0.635251
Adjusted_p_Value_for_Diff_of_Tr2	go:0016620	19	0	0.142337	0.349433	-1.77554	0.0758081	1.12028	0.635251
Adjusted_p_Value_for_Diff_of_Tr2	go:0043190	18	0	0.142337	0.349433	-1.72819	0.0839546	1.07596	0.635251
Adjusted_p_Value_for_Diff_of_Tr2	go:0050662	30	0.0333333	0.142337	0.349433	-1.70859	0.0875262	1.05786	0.635251
Adjusted_p_Value_for_Diff_of_Tr2	go:0051287	30	0.0333333	0.142337	0.349433	-1.70859	0.0875262	1.05786	0.635251
Adjusted_p_Value_for_Diff_of_Tr2	go:0046914	13	0.307692	0.142337	0.349433	1.70618	0.0879746	1.05564	0.635251
Adjusted_p_Value_for_Diff_of_Tr2	go:0006541	17	0	0.142337	0.349433	-1.6795	0.0930553	1.03126	0.635251
Adjusted_p_Value_for_Diff_of_Tr2	go:0048038	17	0	0.142337	0.349433	-1.6795	0.0930553	1.03126	0.635251
Adjusted_p_Value_for_Diff_of_Tr2	go:0006353	5	0.4	0.142337	0.349433	1.64882	0.0991852	1.00355	0.635251
Adjusted_p_Value_for_Diff_of_Tr2	go:0009088	5	0.4	0.142337	0.349433	1.64882	0.0991852	1.00355	0.635251
Adjusted_p_Value_for_Diff_of_Tr2	go:0009229	5	0.4	0.142337	0.349433	1.64882	0.0991852	1.00355	0.635251
Adjusted_p_Value_for_Diff_of_Tr2	go:0009234	5	0.4	0.142337	0.349433	1.64882	0.0991852	1.00355	0.635251
Adjusted_p_Value_for_Diff_of_Tr2	go:0015171	28	0.0357143	0.142337	0.349433	-1.6146	0.106397	0.973072	0.635251
Adjusted_p_Value_for_Diff_of_Tr2	go:0005351	15	0	0.142337	0.349433	-1.57761	0.114655	0.940608	0.635251
Adjusted_p_Value_for_Diff_of_Tr2	go:0007059	15	0	0.142337	0.349433	-1.57761	0.114655	0.940608	0.635251
Adjusted_p_Value_for_Diff_of_Tr2	go:0008137	15	0	0.142337	0.349433	-1.57761	0.114655	0.940608	0.635251
Adjusted_p_Value_for_Diff_of_Tr2	go:0009401	15	0	0.142337	0.349433	-1.57761	0.114655	0.940608	0.635251
Adjusted_p_Value_for_Diff_of_Tr2	go:0016772	15	0	0.142337	0.349433	-1.57761	0.114655	0.940608	0.635251
Adjusted_p_Value_for_Diff_of_Tr2	go:0015074	14	0	0.142337	0.349433	-1.52412	0.127479	0.894561	0.635251
Adjusted_p_Value_for_Diff_of_Tr2	go:0016874	36	0.0555556	0.142337	0.349433	-1.4901	0.136198	0.86583	0.635251
Adjusted_p_Value_for_Diff_of_Tr2	go:0000105	13	0	0.142337	0.349433	-1.46868	0.14192	0.847955	0.635251
Adjusted_p_Value_for_Diff_of_Tr2	go:0006096	13	0	0.142337	0.349433	-1.46868	0.14192	0.847955	0.635251
Adjusted_p_Value_for_Diff_of_Tr2	go:0019439	13	0	0.142337	0.349433	-1.46868	0.14192	0.847955	0.635251
Adjusted_p_Value_for_Diff_of_Tr2	go:0004497	89	0.0898876	0.142337	0.349433	-1.41603	0.156765	0.80475	0.635251
Adjusted_p_Value_for_Diff_of_Tr2	go:0009231	12	0	0.142337	0.349433	-1.41106	0.158227	0.800719	0.635251
Adjusted_p_Value_for_Diff_of_Tr2	go:0016829	25	0.24	0.142337	0.349433	1.39744	0.16228	0.789735	0.635251
Adjusted_p_Value_for_Diff_of_Tr2	go:0030170	64	0.203125	0.142337	0.349433	1.39169	0.164017	0.78511	0.635251
Adjusted_p_Value_for_Diff_of_Tr2	go:0020037	62	0.0806452	0.142337	0.349433	-1.39015	0.164483	0.783878	0.635251
Adjusted_p_Value_for_Diff_of_Tr2	go:0003676	43	0.0697674	0.142337	0.349433	-1.36184	0.173248	0.761332	0.635251
Adjusted_p_Value_for_Diff_of_Tr2	go:0030288	23	0.0434783	0.142337	0.349433	-1.3568	0.174844	0.757348	0.635251
Adjusted_p_Value_for_Diff_of_Tr2	go:0005694	11	0	0.142337	0.349433	-1.35099	0.1767	0.752764	0.635251
Adjusted_p_Value_for_Diff_of_Tr2	go:0006284	11	0	0.142337	0.349433	-1.35099	0.1767	0.752764	0.635251
Adjusted_p_Value_for_Diff_of_Tr2	go:0008982	11	0	0.142337	0.349433	-1.35099	0.1767	0.752764	0.635251
Adjusted_p_Value_for_Diff_of_Tr2	go:0004386	6	0.333333	0.142337	0.349433	1.33886	0.180616	0.743245	0.635251
Adjusted_p_Value_for_Diff_of_Tr2	go:0006364	6	0.333333	0.142337	0.349433	1.33886	0.180616	0.743245	0.635251
Adjusted_p_Value_for_Diff_of_Tr2	go:0006750	6	0.333333	0.142337	0.349433	1.33886	0.180616	0.743245	0.635251
Adjusted_p_Value_for_Diff_of_Tr2	go:0009086	6	0.333333	0.142337	0.349433	1.33886	0.180616	0.743245	0.635251
Adjusted_p_Value_for_Diff_of_Tr2	go:0009435	6	0.333333	0.142337	0.349433	1.33886	0.180616	0.743245	0.635251
Adjusted_p_Value_for_Diff_of_Tr2	go:0048037	6	0.333333	0.142337	0.349433	1.33886	0.180616	0.743245	0.635251
Adjusted_p_Value_for_Diff_of_Tr2	go:0006810	32	0.0625	0.142337	0.349433	-1.29246	0.196198	0.707305	0.635251
Adjusted_p_Value_for_Diff_of_Tr2	go:0051301	32	0.0625	0.142337	0.349433	-1.29246	0.196198	0.707305	0.635251
Adjusted_p_Value_for_Diff_of_Tr2	go:0006265	10	0	0.142337	0.349433	-1.28812	0.197706	0.70398	0.635251
Adjusted_p_Value_for_Diff_of_Tr2	go:0008784	10	0	0.142337	0.349433	-1.28812	0.197706	0.70398	0.635251
Adjusted_p_Value_for_Diff_of_Tr2	go:0015419	10	0	0.142337	0.349433	-1.28812	0.197706	0.70398	0.635251
Adjusted_p_Value_for_Diff_of_Tr2	go:0008233	21	0.0476191	0.142337	0.349433	-1.24217	0.214176	0.66923	0.635251
Adjusted_p_Value_for_Diff_of_Tr2	go:0006807	31	0.0645161	0.142337	0.349433	-1.23998	0.214983	0.667596	0.635251
Adjusted_p_Value_for_Diff_of_Tr2	go:0004096	11	0.272727	0.142337	0.349433	1.23759	0.215869	0.66581	0.635251
Adjusted_p_Value_for_Diff_of_Tr2	go:0009432	11	0.272727	0.142337	0.349433	1.23759	0.215869	0.66581	0.635251
Adjusted_p_Value_for_Diff_of_Tr2	go:0016758	11	0.272727	0.142337	0.349433	1.23759	0.215869	0.66581	0.635251
Adjusted_p_Value_for_Diff_of_Tr2	go:0003918	9	0	0.142337	0.349433	-1.22201	0.221703	0.654229	0.635251
Adjusted_p_Value_for_Diff_of_Tr2	go:0004144	9	0	0.142337	0.349433	-1.22201	0.221703	0.654229	0.635251
Adjusted_p_Value_for_Diff_of_Tr2	go:0009097	9	0	0.142337	0.349433	-1.22201	0.221703	0.654229	0.635251
Adjusted_p_Value_for_Diff_of_Tr2	go:0015205	9	0	0.142337	0.349433	-1.22201	0.221703	0.654229	0.635251
Adjusted_p_Value_for_Diff_of_Tr2	go:0016788	9	0	0.142337	0.349433	-1.22201	0.221703	0.654229	0.635251
Adjusted_p_Value_for_Diff_of_Tr2	go:0047575	9	0	0.142337	0.349433	-1.22201	0.221703	0.654229	0.635251
Adjusted_p_Value_for_Diff_of_Tr2	go:0043565	91	0.0989011	0.142337	0.349433	-1.18579	0.235704	0.627633	0.635251
Adjusted_p_Value_for_Diff_of_Tr2	go:0004519	20	0.05	0.142337	0.349433	-1.18176	0.237302	0.624698	0.635251
Adjusted_p_Value_for_Diff_of_Tr2	go:0030246	20	0.05	0.142337	0.349433	-1.18176	0.237302	0.624698	0.635251
Adjusted_p_Value_for_Diff_of_Tr2	go:0035556	74	0.0945946	0.142337	0.349433	-1.17533	0.239864	0.620036	0.635251
Adjusted_p_Value_for_Diff_of_Tr2	go:0004029	8	0	0.142337	0.349433	-1.15213	0.24927	0.603331	0.635251
Adjusted_p_Value_for_Diff_of_Tr2	go:0004658	8	0	0.142337	0.349433	-1.15213	0.24927	0.603331	0.635251
Adjusted_p_Value_for_Diff_of_Tr2	go:0006094	8	0	0.142337	0.349433	-1.15213	0.24927	0.603331	0.635251
Adjusted_p_Value_for_Diff_of_Tr2	go:0006520	8	0	0.142337	0.349433	-1.15213	0.24927	0.603331	0.635251
Adjusted_p_Value_for_Diff_of_Tr2	go:0008198	8	0	0.142337	0.349433	-1.15213	0.24927	0.603331	0.635251
Adjusted_p_Value_for_Diff_of_Tr2	go:0008442	8	0	0.142337	0.349433	-1.15213	0.24927	0.603331	0.635251
Adjusted_p_Value_for_Diff_of_Tr2	go:0009190	8	0	0.142337	0.349433	-1.15213	0.24927	0.603331	0.635251
Adjusted_p_Value_for_Diff_of_Tr2	go:0016706	8	0	0.142337	0.349433	-1.15213	0.24927	0.603331	0.635251
Adjusted_p_Value_for_Diff_of_Tr2	go:0016849	8	0	0.142337	0.349433	-1.15213	0.24927	0.603331	0.635251
Adjusted_p_Value_for_Diff_of_Tr2	go:0018492	8	0	0.142337	0.349433	-1.15213	0.24927	0.603331	0.635251
Adjusted_p_Value_for_Diff_of_Tr2	go:0045017	8	0	0.142337	0.349433	-1.15213	0.24927	0.603331	0.635251
Adjusted_p_Value_for_Diff_of_Tr2	go:0004177	19	0.0526316	0.142337	0.349433	-1.11901	0.263137	0.579818	0.635251
Adjusted_p_Value_for_Diff_of_Tr2	go:0009236	19	0.0526316	0.142337	0.349433	-1.11901	0.263137	0.579818	0.635251
Adjusted_p_Value_for_Diff_of_Tr2	go:0015407	19	0.0526316	0.142337	0.349433	-1.11901	0.263137	0.579818	0.635251
Adjusted_p_Value_for_Diff_of_Tr2	go:0009073	7	0.285714	0.142337	0.349433	1.08559	0.277662	0.556483	0.635251
Adjusted_p_Value_for_Diff_of_Tr2	go:0009423	7	0.285714	0.142337	0.349433	1.08559	0.277662	0.556483	0.635251
Adjusted_p_Value_for_Diff_of_Tr2	go:0030259	7	0.285714	0.142337	0.349433	1.08559	0.277662	0.556483	0.635251
Adjusted_p_Value_for_Diff_of_Tr2	go:0050253	7	0.285714	0.142337	0.349433	1.08559	0.277662	0.556483	0.635251
Adjusted_p_Value_for_Diff_of_Tr2	go:0005618	7	0	0.142337	0.349433	-1.07771	0.281161	0.551045	0.635251
Adjusted_p_Value_for_Diff_of_Tr2	go:0006071	7	0	0.142337	0.349433	-1.07771	0.281161	0.551045	0.635251
Adjusted_p_Value_for_Diff_of_Tr2	go:0006537	7	0	0.142337	0.349433	-1.07771	0.281161	0.551045	0.635251
Adjusted_p_Value_for_Diff_of_Tr2	go:0006573	7	0	0.142337	0.349433	-1.07771	0.281161	0.551045	0.635251
Adjusted_p_Value_for_Diff_of_Tr2	go:0008033	7	0	0.142337	0.349433	-1.07771	0.281161	0.551045	0.635251
Adjusted_p_Value_for_Diff_of_Tr2	go:0008272	7	0	0.142337	0.349433	-1.07771	0.281161	0.551045	0.635251
Adjusted_p_Value_for_Diff_of_Tr2	go:0009295	7	0	0.142337	0.349433	-1.07771	0.281161	0.551045	0.635251
Adjusted_p_Value_for_Diff_of_Tr2	go:0015986	7	0	0.142337	0.349433	-1.07771	0.281161	0.551045	0.635251
Adjusted_p_Value_for_Diff_of_Tr2	go:0016311	7	0	0.142337	0.349433	-1.07771	0.281161	0.551045	0.635251
Adjusted_p_Value_for_Diff_of_Tr2	go:0016627	7	0	0.142337	0.349433	-1.07771	0.281161	0.551045	0.635251
Adjusted_p_Value_for_Diff_of_Tr2	go:0016779	7	0	0.142337	0.349433	-1.07771	0.281161	0.551045	0.635251
Adjusted_p_Value_for_Diff_of_Tr2	go:0018667	7	0	0.142337	0.349433	-1.07771	0.281161	0.551045	0.635251
Adjusted_p_Value_for_Diff_of_Tr2	go:0018786	7	0	0.142337	0.349433	-1.07771	0.281161	0.551045	0.635251
Adjusted_p_Value_for_Diff_of_Tr2	go:0044205	7	0	0.142337	0.349433	-1.07771	0.281161	0.551045	0.635251
Adjusted_p_Value_for_Diff_of_Tr2	go:0004022	18	0.0555556	0.142337	0.349433	-1.05366	0.292038	0.53456	0.635251
Adjusted_p_Value_for_Diff_of_Tr2	go:0042626	18	0.0555556	0.142337	0.349433	-1.05366	0.292038	0.53456	0.635251
Adjusted_p_Value_for_Diff_of_Tr2	go:0046677	18	0.0555556	0.142337	0.349433	-1.05366	0.292038	0.53456	0.635251
Adjusted_p_Value_for_Diff_of_Tr2	go:0005975	62	0.0967742	0.142337	0.349433	-1.0267	0.30456	0.516327	0.635251
Adjusted_p_Value_for_Diff_of_Tr2	go:0016740	83	0.180723	0.142337	0.349433	1.00079	0.316929	0.499039	0.635251
Adjusted_p_Value_for_Diff_of_Tr2	go:0003861	6	0	0.142337	0.349433	-0.99777	0.318391	0.497039	0.635251
Adjusted_p_Value_for_Diff_of_Tr2	go:0004075	6	0	0.142337	0.349433	-0.99777	0.318391	0.497039	0.635251
Adjusted_p_Value_for_Diff_of_Tr2	go:0004315	6	0	0.142337	0.349433	-0.99777	0.318391	0.497039	0.635251
Adjusted_p_Value_for_Diff_of_Tr2	go:0004371	6	0	0.142337	0.349433	-0.99777	0.318391	0.497039	0.635251
Adjusted_p_Value_for_Diff_of_Tr2	go:0004725	6	0	0.142337	0.349433	-0.99777	0.318391	0.497039	0.635251
Adjusted_p_Value_for_Diff_of_Tr2	go:0004854	6	0	0.142337	0.349433	-0.99777	0.318391	0.497039	0.635251
Adjusted_p_Value_for_Diff_of_Tr2	go:0004871	6	0	0.142337	0.349433	-0.99777	0.318391	0.497039	0.635251
Adjusted_p_Value_for_Diff_of_Tr2	go:0005978	6	0	0.142337	0.349433	-0.99777	0.318391	0.497039	0.635251
Adjusted_p_Value_for_Diff_of_Tr2	go:0006637	6	0	0.142337	0.349433	-0.99777	0.318391	0.497039	0.635251
Adjusted_p_Value_for_Diff_of_Tr2	go:0008237	6	0	0.142337	0.349433	-0.99777	0.318391	0.497039	0.635251
Adjusted_p_Value_for_Diff_of_Tr2	go:0008703	6	0	0.142337	0.349433	-0.99777	0.318391	0.497039	0.635251
Adjusted_p_Value_for_Diff_of_Tr2	go:0009099	6	0	0.142337	0.349433	-0.99777	0.318391	0.497039	0.635251
Adjusted_p_Value_for_Diff_of_Tr2	go:0009396	6	0	0.142337	0.349433	-0.99777	0.318391	0.497039	0.635251
Adjusted_p_Value_for_Diff_of_Tr2	go:0016114	6	0	0.142337	0.349433	-0.99777	0.318391	0.497039	0.635251
Adjusted_p_Value_for_Diff_of_Tr2	go:0016226	6	0	0.142337	0.349433	-0.99777	0.318391	0.497039	0.635251
Adjusted_p_Value_for_Diff_of_Tr2	go:0016820	6	0	0.142337	0.349433	-0.99777	0.318391	0.497039	0.635251
Adjusted_p_Value_for_Diff_of_Tr2	go:0019288	6	0	0.142337	0.349433	-0.99777	0.318391	0.497039	0.635251
Adjusted_p_Value_for_Diff_of_Tr2	go:0030145	6	0	0.142337	0.349433	-0.99777	0.318391	0.497039	0.635251
Adjusted_p_Value_for_Diff_of_Tr2	go:0035335	6	0	0.142337	0.349433	-0.99777	0.318391	0.497039	0.635251
Adjusted_p_Value_for_Diff_of_Tr2	go:0042602	6	0	0.142337	0.349433	-0.99777	0.318391	0.497039	0.635251
Adjusted_p_Value_for_Diff_of_Tr2	go:0046933	6	0	0.142337	0.349433	-0.99777	0.318391	0.497039	0.635251
Adjusted_p_Value_for_Diff_of_Tr2	go:0050136	6	0	0.142337	0.349433	-0.99777	0.318391	0.497039	0.635251
Adjusted_p_Value_for_Diff_of_Tr2	go:0006633	17	0.0588235	0.142337	0.349433	-0.985414	0.324421	0.488891	0.635251
Adjusted_p_Value_for_Diff_of_Tr2	go:0045454	18	0.222222	0.142337	0.349433	0.969922	0.332085	0.47875	0.635251
Adjusted_p_Value_for_Diff_of_Tr2	go:0006508	77	0.103896	0.142337	0.349433	-0.965336	0.334377	0.475764	0.635251
Adjusted_p_Value_for_Diff_of_Tr2	go:0010181	52	0.0961538	0.142337	0.349433	-0.953069	0.340555	0.467812	0.635251
Adjusted_p_Value_for_Diff_of_Tr2	go:0000917	3	0.333333	0.142337	0.349433	0.946718	0.343782	0.463716	0.635251
Adjusted_p_Value_for_Diff_of_Tr2	go:0003954	3	0.333333	0.142337	0.349433	0.946718	0.343782	0.463716	0.635251
Adjusted_p_Value_for_Diff_of_Tr2	go:0003962	3	0.333333	0.142337	0.349433	0.946718	0.343782	0.463716	0.635251
Adjusted_p_Value_for_Diff_of_Tr2	go:0004176	3	0.333333	0.142337	0.349433	0.946718	0.343782	0.463716	0.635251
Adjusted_p_Value_for_Diff_of_Tr2	go:0004370	3	0.333333	0.142337	0.349433	0.946718	0.343782	0.463716	0.635251
Adjusted_p_Value_for_Diff_of_Tr2	go:0004523	3	0.333333	0.142337	0.349433	0.946718	0.343782	0.463716	0.635251
Adjusted_p_Value_for_Diff_of_Tr2	go:0004644	3	0.333333	0.142337	0.349433	0.946718	0.343782	0.463716	0.635251
Adjusted_p_Value_for_Diff_of_Tr2	go:0004747	3	0.333333	0.142337	0.349433	0.946718	0.343782	0.463716	0.635251
Adjusted_p_Value_for_Diff_of_Tr2	go:0004751	3	0.333333	0.142337	0.349433	0.946718	0.343782	0.463716	0.635251
Adjusted_p_Value_for_Diff_of_Tr2	go:0004764	3	0.333333	0.142337	0.349433	0.946718	0.343782	0.463716	0.635251
Adjusted_p_Value_for_Diff_of_Tr2	go:0004834	3	0.333333	0.142337	0.349433	0.946718	0.343782	0.463716	0.635251
Adjusted_p_Value_for_Diff_of_Tr2	go:0006014	3	0.333333	0.142337	0.349433	0.946718	0.343782	0.463716	0.635251
Adjusted_p_Value_for_Diff_of_Tr2	go:0006400	3	0.333333	0.142337	0.349433	0.946718	0.343782	0.463716	0.635251
Adjusted_p_Value_for_Diff_of_Tr2	go:0006754	3	0.333333	0.142337	0.349433	0.946718	0.343782	0.463716	0.635251
Adjusted_p_Value_for_Diff_of_Tr2	go:0008299	3	0.333333	0.142337	0.349433	0.946718	0.343782	0.463716	0.635251
Adjusted_p_Value_for_Diff_of_Tr2	go:0008519	3	0.333333	0.142337	0.349433	0.946718	0.343782	0.463716	0.635251
Adjusted_p_Value_for_Diff_of_Tr2	go:0008652	3	0.333333	0.142337	0.349433	0.946718	0.343782	0.463716	0.635251
Adjusted_p_Value_for_Diff_of_Tr2	go:0008678	3	0.333333	0.142337	0.349433	0.946718	0.343782	0.463716	0.635251
Adjusted_p_Value_for_Diff_of_Tr2	go:0008691	3	0.333333	0.142337	0.349433	0.946718	0.343782	0.463716	0.635251
Adjusted_p_Value_for_Diff_of_Tr2	go:0008800	3	0.333333	0.142337	0.349433	0.946718	0.343782	0.463716	0.635251
Adjusted_p_Value_for_Diff_of_Tr2	go:0008967	3	0.333333	0.142337	0.349433	0.946718	0.343782	0.463716	0.635251
Adjusted_p_Value_for_Diff_of_Tr2	go:0009102	3	0.333333	0.142337	0.349433	0.946718	0.343782	0.463716	0.635251
Adjusted_p_Value_for_Diff_of_Tr2	go:0009381	3	0.333333	0.142337	0.349433	0.946718	0.343782	0.463716	0.635251
Adjusted_p_Value_for_Diff_of_Tr2	go:0009399	3	0.333333	0.142337	0.349433	0.946718	0.343782	0.463716	0.635251
Adjusted_p_Value_for_Diff_of_Tr2	go:0016149	3	0.333333	0.142337	0.349433	0.946718	0.343782	0.463716	0.635251
Adjusted_p_Value_for_Diff_of_Tr2	go:0016830	3	0.333333	0.142337	0.349433	0.946718	0.343782	0.463716	0.635251
Adjusted_p_Value_for_Diff_of_Tr2	go:0016999	3	0.333333	0.142337	0.349433	0.946718	0.343782	0.463716	0.635251
Adjusted_p_Value_for_Diff_of_Tr2	go:0019563	3	0.333333	0.142337	0.349433	0.946718	0.343782	0.463716	0.635251
Adjusted_p_Value_for_Diff_of_Tr2	go:0022904	3	0.333333	0.142337	0.349433	0.946718	0.343782	0.463716	0.635251
Adjusted_p_Value_for_Diff_of_Tr2	go:0042026	3	0.333333	0.142337	0.349433	0.946718	0.343782	0.463716	0.635251
Adjusted_p_Value_for_Diff_of_Tr2	go:0042254	3	0.333333	0.142337	0.349433	0.946718	0.343782	0.463716	0.635251
Adjusted_p_Value_for_Diff_of_Tr2	go:0042744	3	0.333333	0.142337	0.349433	0.946718	0.343782	0.463716	0.635251
Adjusted_p_Value_for_Diff_of_Tr2	go:0044038	3	0.333333	0.142337	0.349433	0.946718	0.343782	0.463716	0.635251
Adjusted_p_Value_for_Diff_of_Tr2	go:0071266	3	0.333333	0.142337	0.349433	0.946718	0.343782	0.463716	0.635251
Adjusted_p_Value_for_Diff_of_Tr2	go:0071555	3	0.333333	0.142337	0.349433	0.946718	0.343782	0.463716	0.635251
Adjusted_p_Value_for_Diff_of_Tr2	go:0071766	3	0.333333	0.142337	0.349433	0.946718	0.343782	0.463716	0.635251
Adjusted_p_Value_for_Diff_of_Tr2	go:0004252	24	0.208333	0.142337	0.349433	0.92525	0.354836	0.449973	0.635251
Adjusted_p_Value_for_Diff_of_Tr2	go:0005506	76	0.105263	0.142337	0.349433	-0.924941	0.354997	0.449776	0.635251
Adjusted_p_Value_for_Diff_of_Tr2	go:0004616	16	0.0625	0.142337	0.349433	-0.913907	0.360766	0.442775	0.635251
Adjusted_p_Value_for_Diff_of_Tr2	go:0044237	16	0.0625	0.142337	0.349433	-0.913907	0.360766	0.442775	0.635251
Adjusted_p_Value_for_Diff_of_Tr2	go:0000413	13	0.230769	0.142337	0.349433	0.912466	0.361524	0.441863	0.635251
Adjusted_p_Value_for_Diff_of_Tr2	go:0003755	13	0.230769	0.142337	0.349433	0.912466	0.361524	0.441863	0.635251
Adjusted_p_Value_for_Diff_of_Tr2	go:0000271	5	0	0.142337	0.349433	-0.910835	0.362382	0.440833	0.635251
Adjusted_p_Value_for_Diff_of_Tr2	go:0001676	5	0	0.142337	0.349433	-0.910835	0.362382	0.440833	0.635251
Adjusted_p_Value_for_Diff_of_Tr2	go:0003984	5	0	0.142337	0.349433	-0.910835	0.362382	0.440833	0.635251
Adjusted_p_Value_for_Diff_of_Tr2	go:0004129	5	0	0.142337	0.349433	-0.910835	0.362382	0.440833	0.635251
Adjusted_p_Value_for_Diff_of_Tr2	go:0004146	5	0	0.142337	0.349433	-0.910835	0.362382	0.440833	0.635251
Adjusted_p_Value_for_Diff_of_Tr2	go:0004321	5	0	0.142337	0.349433	-0.910835	0.362382	0.440833	0.635251
Adjusted_p_Value_for_Diff_of_Tr2	go:0004467	5	0	0.142337	0.349433	-0.910835	0.362382	0.440833	0.635251
Adjusted_p_Value_for_Diff_of_Tr2	go:0006694	5	0	0.142337	0.349433	-0.910835	0.362382	0.440833	0.635251
Adjusted_p_Value_for_Diff_of_Tr2	go:0006779	5	0	0.142337	0.349433	-0.910835	0.362382	0.440833	0.635251
Adjusted_p_Value_for_Diff_of_Tr2	go:0008745	5	0	0.142337	0.349433	-0.910835	0.362382	0.440833	0.635251
Adjusted_p_Value_for_Diff_of_Tr2	go:0008750	5	0	0.142337	0.349433	-0.910835	0.362382	0.440833	0.635251
Adjusted_p_Value_for_Diff_of_Tr2	go:0008815	5	0	0.142337	0.349433	-0.910835	0.362382	0.440833	0.635251
Adjusted_p_Value_for_Diff_of_Tr2	go:0008940	5	0	0.142337	0.349433	-0.910835	0.362382	0.440833	0.635251
Adjusted_p_Value_for_Diff_of_Tr2	go:0008965	5	0	0.142337	0.349433	-0.910835	0.362382	0.440833	0.635251
Adjusted_p_Value_for_Diff_of_Tr2	go:0009253	5	0	0.142337	0.349433	-0.910835	0.362382	0.440833	0.635251
Adjusted_p_Value_for_Diff_of_Tr2	go:0009279	5	0	0.142337	0.349433	-0.910835	0.362382	0.440833	0.635251
Adjusted_p_Value_for_Diff_of_Tr2	go:0009331	5	0	0.142337	0.349433	-0.910835	0.362382	0.440833	0.635251
Adjusted_p_Value_for_Diff_of_Tr2	go:0009346	5	0	0.142337	0.349433	-0.910835	0.362382	0.440833	0.635251
Adjusted_p_Value_for_Diff_of_Tr2	go:0009982	5	0	0.142337	0.349433	-0.910835	0.362382	0.440833	0.635251
Adjusted_p_Value_for_Diff_of_Tr2	go:0010498	5	0	0.142337	0.349433	-0.910835	0.362382	0.440833	0.635251
Adjusted_p_Value_for_Diff_of_Tr2	go:0015299	5	0	0.142337	0.349433	-0.910835	0.362382	0.440833	0.635251
Adjusted_p_Value_for_Diff_of_Tr2	go:0015408	5	0	0.142337	0.349433	-0.910835	0.362382	0.440833	0.635251
Adjusted_p_Value_for_Diff_of_Tr2	go:0015833	5	0	0.142337	0.349433	-0.910835	0.362382	0.440833	0.635251
Adjusted_p_Value_for_Diff_of_Tr2	go:0016042	5	0	0.142337	0.349433	-0.910835	0.362382	0.440833	0.635251
Adjusted_p_Value_for_Diff_of_Tr2	go:0016614	5	0	0.142337	0.349433	-0.910835	0.362382	0.440833	0.635251
Adjusted_p_Value_for_Diff_of_Tr2	go:0016813	5	0	0.142337	0.349433	-0.910835	0.362382	0.440833	0.635251
Adjusted_p_Value_for_Diff_of_Tr2	go:0018189	5	0	0.142337	0.349433	-0.910835	0.362382	0.440833	0.635251
Adjusted_p_Value_for_Diff_of_Tr2	go:0019556	5	0	0.142337	0.349433	-0.910835	0.362382	0.440833	0.635251
Adjusted_p_Value_for_Diff_of_Tr2	go:0045226	5	0	0.142337	0.349433	-0.910835	0.362382	0.440833	0.635251
Adjusted_p_Value_for_Diff_of_Tr2	go:0046405	5	0	0.142337	0.349433	-0.910835	0.362382	0.440833	0.635251
Adjusted_p_Value_for_Diff_of_Tr2	go:0047091	5	0	0.142337	0.349433	-0.910835	0.362382	0.440833	0.635251
Adjusted_p_Value_for_Diff_of_Tr2	go:0017111	34	0.0882353	0.142337	0.349433	-0.902795	0.366635	0.435766	0.635251
Adjusted_p_Value_for_Diff_of_Tr2	go:0051539	36	0.194444	0.142337	0.349433	0.894714	0.37094	0.430696	0.635251
Adjusted_p_Value_for_Diff_of_Tr2	go:0006098	25	0.08	0.142337	0.349433	-0.891978	0.372405	0.428985	0.635251
Adjusted_p_Value_for_Diff_of_Tr2	go:0055085	99	0.111111	0.142337	0.349433	-0.889146	0.373925	0.427216	0.635251
Adjusted_p_Value_for_Diff_of_Tr2	go:0004040	8	0.25	0.142337	0.349433	0.871457	0.383505	0.416229	0.635251
Adjusted_p_Value_for_Diff_of_Tr2	go:0050525	8	0.25	0.142337	0.349433	0.871457	0.383505	0.416229	0.635251
Adjusted_p_Value_for_Diff_of_Tr2	go:0006457	19	0.210526	0.142337	0.349433	0.850603	0.39499	0.403414	0.635251
Adjusted_p_Value_for_Diff_of_Tr2	go:0022857	24	0.0833333	0.142337	0.349433	-0.827224	0.40811	0.389222	0.635251
Adjusted_p_Value_for_Diff_of_Tr2	go:0016746	25	0.2	0.142337	0.349433	0.825089	0.409321	0.387936	0.635251
Adjusted_p_Value_for_Diff_of_Tr2	go:0003840	4	0	0.142337	0.349433	-0.814675	0.415258	0.381682	0.635251
Adjusted_p_Value_for_Diff_of_Tr2	go:0003906	4	0	0.142337	0.349433	-0.814675	0.415258	0.381682	0.635251
Adjusted_p_Value_for_Diff_of_Tr2	go:0003910	4	0	0.142337	0.349433	-0.814675	0.415258	0.381682	0.635251
Adjusted_p_Value_for_Diff_of_Tr2	go:0004042	4	0	0.142337	0.349433	-0.814675	0.415258	0.381682	0.635251
Adjusted_p_Value_for_Diff_of_Tr2	go:0004328	4	0	0.142337	0.349433	-0.814675	0.415258	0.381682	0.635251
Adjusted_p_Value_for_Diff_of_Tr2	go:0004332	4	0	0.142337	0.349433	-0.814675	0.415258	0.381682	0.635251
Adjusted_p_Value_for_Diff_of_Tr2	go:0004357	4	0	0.142337	0.349433	-0.814675	0.415258	0.381682	0.635251
Adjusted_p_Value_for_Diff_of_Tr2	go:0004358	4	0	0.142337	0.349433	-0.814675	0.415258	0.381682	0.635251
Adjusted_p_Value_for_Diff_of_Tr2	go:0004360	4	0	0.142337	0.349433	-0.814675	0.415258	0.381682	0.635251
Adjusted_p_Value_for_Diff_of_Tr2	go:0004739	4	0	0.142337	0.349433	-0.814675	0.415258	0.381682	0.635251
Adjusted_p_Value_for_Diff_of_Tr2	go:0004792	4	0	0.142337	0.349433	-0.814675	0.415258	0.381682	0.635251
Adjusted_p_Value_for_Diff_of_Tr2	go:0004802	4	0	0.142337	0.349433	-0.814675	0.415258	0.381682	0.635251
Adjusted_p_Value_for_Diff_of_Tr2	go:0005615	4	0	0.142337	0.349433	-0.814675	0.415258	0.381682	0.635251
Adjusted_p_Value_for_Diff_of_Tr2	go:0005887	4	0	0.142337	0.349433	-0.814675	0.415258	0.381682	0.635251
Adjusted_p_Value_for_Diff_of_Tr2	go:0005992	4	0	0.142337	0.349433	-0.814675	0.415258	0.381682	0.635251
Adjusted_p_Value_for_Diff_of_Tr2	go:0006450	4	0	0.142337	0.349433	-0.814675	0.415258	0.381682	0.635251
Adjusted_p_Value_for_Diff_of_Tr2	go:0006749	4	0	0.142337	0.349433	-0.814675	0.415258	0.381682	0.635251
Adjusted_p_Value_for_Diff_of_Tr2	go:0006811	4	0	0.142337	0.349433	-0.814675	0.415258	0.381682	0.635251
Adjusted_p_Value_for_Diff_of_Tr2	go:0008239	4	0	0.142337	0.349433	-0.814675	0.415258	0.381682	0.635251
Adjusted_p_Value_for_Diff_of_Tr2	go:0008324	4	0	0.142337	0.349433	-0.814675	0.415258	0.381682	0.635251
Adjusted_p_Value_for_Diff_of_Tr2	go:0008756	4	0	0.142337	0.349433	-0.814675	0.415258	0.381682	0.635251
Adjusted_p_Value_for_Diff_of_Tr2	go:0008783	4	0	0.142337	0.349433	-0.814675	0.415258	0.381682	0.635251
Adjusted_p_Value_for_Diff_of_Tr2	go:0008807	4	0	0.142337	0.349433	-0.814675	0.415258	0.381682	0.635251
Adjusted_p_Value_for_Diff_of_Tr2	go:0008860	4	0	0.142337	0.349433	-0.814675	0.415258	0.381682	0.635251
Adjusted_p_Value_for_Diff_of_Tr2	go:0008984	4	0	0.142337	0.349433	-0.814675	0.415258	0.381682	0.635251
Adjusted_p_Value_for_Diff_of_Tr2	go:0009002	4	0	0.142337	0.349433	-0.814675	0.415258	0.381682	0.635251
Adjusted_p_Value_for_Diff_of_Tr2	go:0009306	4	0	0.142337	0.349433	-0.814675	0.415258	0.381682	0.635251
Adjusted_p_Value_for_Diff_of_Tr2	go:0015128	4	0	0.142337	0.349433	-0.814675	0.415258	0.381682	0.635251
Adjusted_p_Value_for_Diff_of_Tr2	go:0015288	4	0	0.142337	0.349433	-0.814675	0.415258	0.381682	0.635251
Adjusted_p_Value_for_Diff_of_Tr2	go:0015411	4	0	0.142337	0.349433	-0.814675	0.415258	0.381682	0.635251
Adjusted_p_Value_for_Diff_of_Tr2	go:0016791	4	0	0.142337	0.349433	-0.814675	0.415258	0.381682	0.635251
Adjusted_p_Value_for_Diff_of_Tr2	go:0016811	4	0	0.142337	0.349433	-0.814675	0.415258	0.381682	0.635251
Adjusted_p_Value_for_Diff_of_Tr2	go:0016998	4	0	0.142337	0.349433	-0.814675	0.415258	0.381682	0.635251
Adjusted_p_Value_for_Diff_of_Tr2	go:0018625	4	0	0.142337	0.349433	-0.814675	0.415258	0.381682	0.635251
Adjusted_p_Value_for_Diff_of_Tr2	go:0019305	4	0	0.142337	0.349433	-0.814675	0.415258	0.381682	0.635251
Adjusted_p_Value_for_Diff_of_Tr2	go:0019825	4	0	0.142337	0.349433	-0.814675	0.415258	0.381682	0.635251
Adjusted_p_Value_for_Diff_of_Tr2	go:0019941	4	0	0.142337	0.349433	-0.814675	0.415258	0.381682	0.635251
Adjusted_p_Value_for_Diff_of_Tr2	go:0022891	4	0	0.142337	0.349433	-0.814675	0.415258	0.381682	0.635251
Adjusted_p_Value_for_Diff_of_Tr2	go:0030261	4	0	0.142337	0.349433	-0.814675	0.415258	0.381682	0.635251
Adjusted_p_Value_for_Diff_of_Tr2	go:0045261	4	0	0.142337	0.349433	-0.814675	0.415258	0.381682	0.635251
Adjusted_p_Value_for_Diff_of_Tr2	go:0045263	4	0	0.142337	0.349433	-0.814675	0.415258	0.381682	0.635251
Adjusted_p_Value_for_Diff_of_Tr2	go:0046930	4	0	0.142337	0.349433	-0.814675	0.415258	0.381682	0.635251
Adjusted_p_Value_for_Diff_of_Tr2	go:0047571	4	0	0.142337	0.349433	-0.814675	0.415258	0.381682	0.635251
Adjusted_p_Value_for_Diff_of_Tr2	go:0047681	4	0	0.142337	0.349433	-0.814675	0.415258	0.381682	0.635251
Adjusted_p_Value_for_Diff_of_Tr2	go:0047964	4	0	0.142337	0.349433	-0.814675	0.415258	0.381682	0.635251
Adjusted_p_Value_for_Diff_of_Tr2	go:0050215	4	0	0.142337	0.349433	-0.814675	0.415258	0.381682	0.635251
Adjusted_p_Value_for_Diff_of_Tr2	go:0051715	4	0	0.142337	0.349433	-0.814675	0.415258	0.381682	0.635251
Adjusted_p_Value_for_Diff_of_Tr2	go:0052704	4	0	0.142337	0.349433	-0.814675	0.415258	0.381682	0.635251
Adjusted_p_Value_for_Diff_of_Tr2	go:0008654	14	0.214286	0.142337	0.349433	0.770408	0.441058	0.355505	0.635251
Adjusted_p_Value_for_Diff_of_Tr2	go:0016810	23	0.0869565	0.142337	0.349433	-0.76008	0.447207	0.349491	0.635251
Adjusted_p_Value_for_Diff_of_Tr2	go:0004803	14	0.0714286	0.142337	0.349433	-0.759276	0.447687	0.349025	0.635251
Adjusted_p_Value_for_Diff_of_Tr2	go:0006313	14	0.0714286	0.142337	0.349433	-0.759276	0.447687	0.349025	0.635251
Adjusted_p_Value_for_Diff_of_Tr2	go:0005525	32	0.1875	0.142337	0.349433	0.731123	0.464704	0.332824	0.635251
Adjusted_p_Value_for_Diff_of_Tr2	go:0016301	39	0.102564	0.142337	0.349433	-0.710819	0.477196	0.321303	0.635251
Adjusted_p_Value_for_Diff_of_Tr2	go:0000156	63	0.111111	0.142337	0.349433	-0.709293	0.478143	0.320442	0.635251
Adjusted_p_Value_for_Diff_of_Tr2	go:0000160	3	0	0.142337	0.349433	-0.70553	0.480481	0.318324	0.635251
Adjusted_p_Value_for_Diff_of_Tr2	go:0001522	3	0	0.142337	0.349433	-0.70553	0.480481	0.318324	0.635251
Adjusted_p_Value_for_Diff_of_Tr2	go:0002161	3	0	0.142337	0.349433	-0.70553	0.480481	0.318324	0.635251
Adjusted_p_Value_for_Diff_of_Tr2	go:0003841	3	0	0.142337	0.349433	-0.70553	0.480481	0.318324	0.635251
Adjusted_p_Value_for_Diff_of_Tr2	go:0003908	3	0	0.142337	0.349433	-0.70553	0.480481	0.318324	0.635251
Adjusted_p_Value_for_Diff_of_Tr2	go:0003987	3	0	0.142337	0.349433	-0.70553	0.480481	0.318324	0.635251
Adjusted_p_Value_for_Diff_of_Tr2	go:0004035	3	0	0.142337	0.349433	-0.70553	0.480481	0.318324	0.635251
Adjusted_p_Value_for_Diff_of_Tr2	go:0004039	3	0	0.142337	0.349433	-0.70553	0.480481	0.318324	0.635251
Adjusted_p_Value_for_Diff_of_Tr2	go:0004088	3	0	0.142337	0.349433	-0.70553	0.480481	0.318324	0.635251
Adjusted_p_Value_for_Diff_of_Tr2	go:0004089	3	0	0.142337	0.349433	-0.70553	0.480481	0.318324	0.635251
Adjusted_p_Value_for_Diff_of_Tr2	go:0004090	3	0	0.142337	0.349433	-0.70553	0.480481	0.318324	0.635251
Adjusted_p_Value_for_Diff_of_Tr2	go:0004099	3	0	0.142337	0.349433	-0.70553	0.480481	0.318324	0.635251
Adjusted_p_Value_for_Diff_of_Tr2	go:0004143	3	0	0.142337	0.349433	-0.70553	0.480481	0.318324	0.635251
Adjusted_p_Value_for_Diff_of_Tr2	go:0004157	3	0	0.142337	0.349433	-0.70553	0.480481	0.318324	0.635251
Adjusted_p_Value_for_Diff_of_Tr2	go:0004160	3	0	0.142337	0.349433	-0.70553	0.480481	0.318324	0.635251
Adjusted_p_Value_for_Diff_of_Tr2	go:0004341	3	0	0.142337	0.349433	-0.70553	0.480481	0.318324	0.635251
Adjusted_p_Value_for_Diff_of_Tr2	go:0004355	3	0	0.142337	0.349433	-0.70553	0.480481	0.318324	0.635251
Adjusted_p_Value_for_Diff_of_Tr2	go:0004361	3	0	0.142337	0.349433	-0.70553	0.480481	0.318324	0.635251
Adjusted_p_Value_for_Diff_of_Tr2	go:0004399	3	0	0.142337	0.349433	-0.70553	0.480481	0.318324	0.635251
Adjusted_p_Value_for_Diff_of_Tr2	go:0004400	3	0	0.142337	0.349433	-0.70553	0.480481	0.318324	0.635251
Adjusted_p_Value_for_Diff_of_Tr2	go:0004494	3	0	0.142337	0.349433	-0.70553	0.480481	0.318324	0.635251
Adjusted_p_Value_for_Diff_of_Tr2	go:0004664	3	0	0.142337	0.349433	-0.70553	0.480481	0.318324	0.635251
Adjusted_p_Value_for_Diff_of_Tr2	go:0004748	3	0	0.142337	0.349433	-0.70553	0.480481	0.318324	0.635251
Adjusted_p_Value_for_Diff_of_Tr2	go:0004784	3	0	0.142337	0.349433	-0.70553	0.480481	0.318324	0.635251
Adjusted_p_Value_for_Diff_of_Tr2	go:0004807	3	0	0.142337	0.349433	-0.70553	0.480481	0.318324	0.635251
Adjusted_p_Value_for_Diff_of_Tr2	go:0004812	3	0	0.142337	0.349433	-0.70553	0.480481	0.318324	0.635251
Adjusted_p_Value_for_Diff_of_Tr2	go:0004845	3	0	0.142337	0.349433	-0.70553	0.480481	0.318324	0.635251
Adjusted_p_Value_for_Diff_of_Tr2	go:0005509	3	0	0.142337	0.349433	-0.70553	0.480481	0.318324	0.635251
Adjusted_p_Value_for_Diff_of_Tr2	go:0005835	3	0	0.142337	0.349433	-0.70553	0.480481	0.318324	0.635251
Adjusted_p_Value_for_Diff_of_Tr2	go:0006012	3	0	0.142337	0.349433	-0.70553	0.480481	0.318324	0.635251
Adjusted_p_Value_for_Diff_of_Tr2	go:0006044	3	0	0.142337	0.349433	-0.70553	0.480481	0.318324	0.635251
Adjusted_p_Value_for_Diff_of_Tr2	go:0006144	3	0	0.142337	0.349433	-0.70553	0.480481	0.318324	0.635251
Adjusted_p_Value_for_Diff_of_Tr2	go:0006207	3	0	0.142337	0.349433	-0.70553	0.480481	0.318324	0.635251
Adjusted_p_Value_for_Diff_of_Tr2	go:0006208	3	0	0.142337	0.349433	-0.70553	0.480481	0.318324	0.635251
Adjusted_p_Value_for_Diff_of_Tr2	go:0006418	3	0	0.142337	0.349433	-0.70553	0.480481	0.318324	0.635251
Adjusted_p_Value_for_Diff_of_Tr2	go:0006461	3	0	0.142337	0.349433	-0.70553	0.480481	0.318324	0.635251
Adjusted_p_Value_for_Diff_of_Tr2	go:0006564	3	0	0.142337	0.349433	-0.70553	0.480481	0.318324	0.635251
Adjusted_p_Value_for_Diff_of_Tr2	go:0006730	3	0	0.142337	0.349433	-0.70553	0.480481	0.318324	0.635251
Adjusted_p_Value_for_Diff_of_Tr2	go:0006801	3	0	0.142337	0.349433	-0.70553	0.480481	0.318324	0.635251
Adjusted_p_Value_for_Diff_of_Tr2	go:0007205	3	0	0.142337	0.349433	-0.70553	0.480481	0.318324	0.635251
Adjusted_p_Value_for_Diff_of_Tr2	go:0008047	3	0	0.142337	0.349433	-0.70553	0.480481	0.318324	0.635251
Adjusted_p_Value_for_Diff_of_Tr2	go:0008111	3	0	0.142337	0.349433	-0.70553	0.480481	0.318324	0.635251
Adjusted_p_Value_for_Diff_of_Tr2	go:0008236	3	0	0.142337	0.349433	-0.70553	0.480481	0.318324	0.635251
Adjusted_p_Value_for_Diff_of_Tr2	go:0008276	3	0	0.142337	0.349433	-0.70553	0.480481	0.318324	0.635251
Adjusted_p_Value_for_Diff_of_Tr2	go:0008422	3	0	0.142337	0.349433	-0.70553	0.480481	0.318324	0.635251
Adjusted_p_Value_for_Diff_of_Tr2	go:0008556	3	0	0.142337	0.349433	-0.70553	0.480481	0.318324	0.635251
Adjusted_p_Value_for_Diff_of_Tr2	go:0008677	3	0	0.142337	0.349433	-0.70553	0.480481	0.318324	0.635251
Adjusted_p_Value_for_Diff_of_Tr2	go:0008774	3	0	0.142337	0.349433	-0.70553	0.480481	0.318324	0.635251
Adjusted_p_Value_for_Diff_of_Tr2	go:0008794	3	0	0.142337	0.349433	-0.70553	0.480481	0.318324	0.635251
Adjusted_p_Value_for_Diff_of_Tr2	go:0008806	3	0	0.142337	0.349433	-0.70553	0.480481	0.318324	0.635251
Adjusted_p_Value_for_Diff_of_Tr2	go:0008840	3	0	0.142337	0.349433	-0.70553	0.480481	0.318324	0.635251
Adjusted_p_Value_for_Diff_of_Tr2	go:0008854	3	0	0.142337	0.349433	-0.70553	0.480481	0.318324	0.635251
Adjusted_p_Value_for_Diff_of_Tr2	go:0008872	3	0	0.142337	0.349433	-0.70553	0.480481	0.318324	0.635251
Adjusted_p_Value_for_Diff_of_Tr2	go:0008901	3	0	0.142337	0.349433	-0.70553	0.480481	0.318324	0.635251
Adjusted_p_Value_for_Diff_of_Tr2	go:0008934	3	0	0.142337	0.349433	-0.70553	0.480481	0.318324	0.635251
Adjusted_p_Value_for_Diff_of_Tr2	go:0009063	3	0	0.142337	0.349433	-0.70553	0.480481	0.318324	0.635251
Adjusted_p_Value_for_Diff_of_Tr2	go:0009273	3	0	0.142337	0.349433	-0.70553	0.480481	0.318324	0.635251
Adjusted_p_Value_for_Diff_of_Tr2	go:0009274	3	0	0.142337	0.349433	-0.70553	0.480481	0.318324	0.635251
Adjusted_p_Value_for_Diff_of_Tr2	go:0009316	3	0	0.142337	0.349433	-0.70553	0.480481	0.318324	0.635251
Adjusted_p_Value_for_Diff_of_Tr2	go:0009325	3	0	0.142337	0.349433	-0.70553	0.480481	0.318324	0.635251
Adjusted_p_Value_for_Diff_of_Tr2	go:0009448	3	0	0.142337	0.349433	-0.70553	0.480481	0.318324	0.635251
Adjusted_p_Value_for_Diff_of_Tr2	go:0009712	3	0	0.142337	0.349433	-0.70553	0.480481	0.318324	0.635251
Adjusted_p_Value_for_Diff_of_Tr2	go:0015116	3	0	0.142337	0.349433	-0.70553	0.480481	0.318324	0.635251
Adjusted_p_Value_for_Diff_of_Tr2	go:0015412	3	0	0.142337	0.349433	-0.70553	0.480481	0.318324	0.635251
Adjusted_p_Value_for_Diff_of_Tr2	go:0015420	3	0	0.142337	0.349433	-0.70553	0.480481	0.318324	0.635251
Adjusted_p_Value_for_Diff_of_Tr2	go:0015426	3	0	0.142337	0.349433	-0.70553	0.480481	0.318324	0.635251
Adjusted_p_Value_for_Diff_of_Tr2	go:0015446	3	0	0.142337	0.349433	-0.70553	0.480481	0.318324	0.635251
Adjusted_p_Value_for_Diff_of_Tr2	go:0015991	3	0	0.142337	0.349433	-0.70553	0.480481	0.318324	0.635251
Adjusted_p_Value_for_Diff_of_Tr2	go:0015995	3	0	0.142337	0.349433	-0.70553	0.480481	0.318324	0.635251
Adjusted_p_Value_for_Diff_of_Tr2	go:0016051	3	0	0.142337	0.349433	-0.70553	0.480481	0.318324	0.635251
Adjusted_p_Value_for_Diff_of_Tr2	go:0016213	3	0	0.142337	0.349433	-0.70553	0.480481	0.318324	0.635251
Adjusted_p_Value_for_Diff_of_Tr2	go:0016290	3	0	0.142337	0.349433	-0.70553	0.480481	0.318324	0.635251
Adjusted_p_Value_for_Diff_of_Tr2	go:0016639	3	0	0.142337	0.349433	-0.70553	0.480481	0.318324	0.635251
Adjusted_p_Value_for_Diff_of_Tr2	go:0016799	3	0	0.142337	0.349433	-0.70553	0.480481	0.318324	0.635251
Adjusted_p_Value_for_Diff_of_Tr2	go:0016901	3	0	0.142337	0.349433	-0.70553	0.480481	0.318324	0.635251
Adjusted_p_Value_for_Diff_of_Tr2	go:0017153	3	0	0.142337	0.349433	-0.70553	0.480481	0.318324	0.635251
Adjusted_p_Value_for_Diff_of_Tr2	go:0018576	3	0	0.142337	0.349433	-0.70553	0.480481	0.318324	0.635251
Adjusted_p_Value_for_Diff_of_Tr2	go:0018620	3	0	0.142337	0.349433	-0.70553	0.480481	0.318324	0.635251
Adjusted_p_Value_for_Diff_of_Tr2	go:0018784	3	0	0.142337	0.349433	-0.70553	0.480481	0.318324	0.635251
Adjusted_p_Value_for_Diff_of_Tr2	go:0018820	3	0	0.142337	0.349433	-0.70553	0.480481	0.318324	0.635251
Adjusted_p_Value_for_Diff_of_Tr2	go:0019464	3	0	0.142337	0.349433	-0.70553	0.480481	0.318324	0.635251
Adjusted_p_Value_for_Diff_of_Tr2	go:0019543	3	0	0.142337	0.349433	-0.70553	0.480481	0.318324	0.635251
Adjusted_p_Value_for_Diff_of_Tr2	go:0019557	3	0	0.142337	0.349433	-0.70553	0.480481	0.318324	0.635251
Adjusted_p_Value_for_Diff_of_Tr2	go:0033732	3	0	0.142337	0.349433	-0.70553	0.480481	0.318324	0.635251
Adjusted_p_Value_for_Diff_of_Tr2	go:0033748	3	0	0.142337	0.349433	-0.70553	0.480481	0.318324	0.635251
Adjusted_p_Value_for_Diff_of_Tr2	go:0035999	3	0	0.142337	0.349433	-0.70553	0.480481	0.318324	0.635251
Adjusted_p_Value_for_Diff_of_Tr2	go:0042158	3	0	0.142337	0.349433	-0.70553	0.480481	0.318324	0.635251
Adjusted_p_Value_for_Diff_of_Tr2	go:0042597	3	0	0.142337	0.349433	-0.70553	0.480481	0.318324	0.635251
Adjusted_p_Value_for_Diff_of_Tr2	go:0042803	3	0	0.142337	0.349433	-0.70553	0.480481	0.318324	0.635251
Adjusted_p_Value_for_Diff_of_Tr2	go:0043085	3	0	0.142337	0.349433	-0.70553	0.480481	0.318324	0.635251
Adjusted_p_Value_for_Diff_of_Tr2	go:0043115	3	0	0.142337	0.349433	-0.70553	0.480481	0.318324	0.635251
Adjusted_p_Value_for_Diff_of_Tr2	go:0043750	3	0	0.142337	0.349433	-0.70553	0.480481	0.318324	0.635251
Adjusted_p_Value_for_Diff_of_Tr2	go:0046961	3	0	0.142337	0.349433	-0.70553	0.480481	0.318324	0.635251
Adjusted_p_Value_for_Diff_of_Tr2	go:0047536	3	0	0.142337	0.349433	-0.70553	0.480481	0.318324	0.635251
Adjusted_p_Value_for_Diff_of_Tr2	go:0047547	3	0	0.142337	0.349433	-0.70553	0.480481	0.318324	0.635251
Adjusted_p_Value_for_Diff_of_Tr2	go:0047617	3	0	0.142337	0.349433	-0.70553	0.480481	0.318324	0.635251
Adjusted_p_Value_for_Diff_of_Tr2	go:0047646	3	0	0.142337	0.349433	-0.70553	0.480481	0.318324	0.635251
Adjusted_p_Value_for_Diff_of_Tr2	go:0050538	3	0	0.142337	0.349433	-0.70553	0.480481	0.318324	0.635251
Adjusted_p_Value_for_Diff_of_Tr2	go:0051903	3	0	0.142337	0.349433	-0.70553	0.480481	0.318324	0.635251
Adjusted_p_Value_for_Diff_of_Tr2	go:0052591	3	0	0.142337	0.349433	-0.70553	0.480481	0.318324	0.635251
Adjusted_p_Value_for_Diff_of_Tr2	go:0052832	3	0	0.142337	0.349433	-0.70553	0.480481	0.318324	0.635251
Adjusted_p_Value_for_Diff_of_Tr2	go:0052833	3	0	0.142337	0.349433	-0.70553	0.480481	0.318324	0.635251
Adjusted_p_Value_for_Diff_of_Tr2	go:0055129	3	0	0.142337	0.349433	-0.70553	0.480481	0.318324	0.635251
Adjusted_p_Value_for_Diff_of_Tr2	go:0070490	3	0	0.142337	0.349433	-0.70553	0.480481	0.318324	0.635251
Adjusted_p_Value_for_Diff_of_Tr2	go:0071722	3	0	0.142337	0.349433	-0.70553	0.480481	0.318324	0.635251
Adjusted_p_Value_for_Diff_of_Tr2	go:0080109	3	0	0.142337	0.349433	-0.70553	0.480481	0.318324	0.635251
Adjusted_p_Value_for_Diff_of_Tr2	go:0050661	22	0.0909091	0.142337	0.349433	-0.690317	0.489995	0.309809	0.64382
Adjusted_p_Value_for_Diff_of_Tr2	go:0090305	22	0.0909091	0.142337	0.349433	-0.690317	0.489995	0.309809	0.64382
Adjusted_p_Value_for_Diff_of_Tr2	go:0004619	9	0.222222	0.142337	0.349433	0.685838	0.492815	0.307316	0.64382
Adjusted_p_Value_for_Diff_of_Tr2	go:0006631	9	0.222222	0.142337	0.349433	0.685838	0.492815	0.307316	0.64382
Adjusted_p_Value_for_Diff_of_Tr2	go:0008199	9	0.222222	0.142337	0.349433	0.685838	0.492815	0.307316	0.64382
Adjusted_p_Value_for_Diff_of_Tr2	go:0043169	13	0.0769231	0.142337	0.349433	-0.674963	0.499699	0.301291	0.651267
Adjusted_p_Value_for_Diff_of_Tr2	go:0009058	30	0.1	0.142337	0.349433	-0.663621	0.506933	0.295049	0.651464
Adjusted_p_Value_for_Diff_of_Tr2	go:0016853	54	0.111111	0.142337	0.349433	-0.656678	0.511388	0.291249	0.651464
Adjusted_p_Value_for_Diff_of_Tr2	go:0003924	21	0.190476	0.142337	0.349433	0.631308	0.527839	0.277498	0.651464
Adjusted_p_Value_for_Diff_of_Tr2	go:0004316	69	0.115942	0.142337	0.349433	-0.627461	0.530357	0.275432	0.651464
Adjusted_p_Value_for_Diff_of_Tr2	go:0000162	4	0.25	0.142337	0.349433	0.616213	0.537754	0.269417	0.651464
Adjusted_p_Value_for_Diff_of_Tr2	go:0003867	4	0.25	0.142337	0.349433	0.616213	0.537754	0.269417	0.651464
Adjusted_p_Value_for_Diff_of_Tr2	go:0003896	4	0.25	0.142337	0.349433	0.616213	0.537754	0.269417	0.651464
Adjusted_p_Value_for_Diff_of_Tr2	go:0004016	4	0.25	0.142337	0.349433	0.616213	0.537754	0.269417	0.651464
Adjusted_p_Value_for_Diff_of_Tr2	go:0004043	4	0.25	0.142337	0.349433	0.616213	0.537754	0.269417	0.651464
Adjusted_p_Value_for_Diff_of_Tr2	go:0004068	4	0.25	0.142337	0.349433	0.616213	0.537754	0.269417	0.651464
Adjusted_p_Value_for_Diff_of_Tr2	go:0004091	4	0.25	0.142337	0.349433	0.616213	0.537754	0.269417	0.651464
Adjusted_p_Value_for_Diff_of_Tr2	go:0004416	4	0.25	0.142337	0.349433	0.616213	0.537754	0.269417	0.651464
Adjusted_p_Value_for_Diff_of_Tr2	go:0004462	4	0.25	0.142337	0.349433	0.616213	0.537754	0.269417	0.651464
Adjusted_p_Value_for_Diff_of_Tr2	go:0004673	4	0.25	0.142337	0.349433	0.616213	0.537754	0.269417	0.651464
Adjusted_p_Value_for_Diff_of_Tr2	go:0004806	4	0.25	0.142337	0.349433	0.616213	0.537754	0.269417	0.651464
Adjusted_p_Value_for_Diff_of_Tr2	go:0005315	4	0.25	0.142337	0.349433	0.616213	0.537754	0.269417	0.651464
Adjusted_p_Value_for_Diff_of_Tr2	go:0006171	4	0.25	0.142337	0.349433	0.616213	0.537754	0.269417	0.651464
Adjusted_p_Value_for_Diff_of_Tr2	go:0006261	4	0.25	0.142337	0.349433	0.616213	0.537754	0.269417	0.651464
Adjusted_p_Value_for_Diff_of_Tr2	go:0006523	4	0.25	0.142337	0.349433	0.616213	0.537754	0.269417	0.651464
Adjusted_p_Value_for_Diff_of_Tr2	go:0006796	4	0.25	0.142337	0.349433	0.616213	0.537754	0.269417	0.651464
Adjusted_p_Value_for_Diff_of_Tr2	go:0006817	4	0.25	0.142337	0.349433	0.616213	0.537754	0.269417	0.651464
Adjusted_p_Value_for_Diff_of_Tr2	go:0008113	4	0.25	0.142337	0.349433	0.616213	0.537754	0.269417	0.651464
Adjusted_p_Value_for_Diff_of_Tr2	go:0008173	4	0.25	0.142337	0.349433	0.616213	0.537754	0.269417	0.651464
Adjusted_p_Value_for_Diff_of_Tr2	go:0015415	4	0.25	0.142337	0.349433	0.616213	0.537754	0.269417	0.651464
Adjusted_p_Value_for_Diff_of_Tr2	go:0015937	4	0.25	0.142337	0.349433	0.616213	0.537754	0.269417	0.651464
Adjusted_p_Value_for_Diff_of_Tr2	go:0019752	4	0.25	0.142337	0.349433	0.616213	0.537754	0.269417	0.651464
Adjusted_p_Value_for_Diff_of_Tr2	go:0019877	4	0.25	0.142337	0.349433	0.616213	0.537754	0.269417	0.651464
Adjusted_p_Value_for_Diff_of_Tr2	go:0030001	4	0.25	0.142337	0.349433	0.616213	0.537754	0.269417	0.651464
Adjusted_p_Value_for_Diff_of_Tr2	go:0031167	4	0.25	0.142337	0.349433	0.616213	0.537754	0.269417	0.651464
Adjusted_p_Value_for_Diff_of_Tr2	go:0080030	4	0.25	0.142337	0.349433	0.616213	0.537754	0.269417	0.651464
Adjusted_p_Value_for_Diff_of_Tr2	go:0080031	4	0.25	0.142337	0.349433	0.616213	0.537754	0.269417	0.651464
Adjusted_p_Value_for_Diff_of_Tr2	go:0080032	4	0.25	0.142337	0.349433	0.616213	0.537754	0.269417	0.651464
Adjusted_p_Value_for_Diff_of_Tr2	go:0000155	29	0.103448	0.142337	0.349433	-0.599325	0.548956	0.260462	0.659227
Adjusted_p_Value_for_Diff_of_Tr2	go:0006352	29	0.103448	0.142337	0.349433	-0.599325	0.548956	0.260462	0.659227
Adjusted_p_Value_for_Diff_of_Tr2	go:0016987	29	0.103448	0.142337	0.349433	-0.599325	0.548956	0.260462	0.659227
Adjusted_p_Value_for_Diff_of_Tr2	go:0023014	29	0.103448	0.142337	0.349433	-0.599325	0.548956	0.260462	0.659227
Adjusted_p_Value_for_Diff_of_Tr2	go:0004300	37	0.108108	0.142337	0.349433	-0.595846	0.551278	0.258629	0.660573
Adjusted_p_Value_for_Diff_of_Tr2	go:0004222	12	0.0833333	0.142337	0.349433	-0.584935	0.558591	0.252906	0.666432
Adjusted_p_Value_for_Diff_of_Tr2	go:0008026	12	0.0833333	0.142337	0.349433	-0.584935	0.558591	0.252906	0.666432
Adjusted_p_Value_for_Diff_of_Tr2	go:0004733	20	0.1	0.142337	0.349433	-0.541844	0.587926	0.230677	0.6984
Adjusted_p_Value_for_Diff_of_Tr2	go:0006725	20	0.1	0.142337	0.349433	-0.541844	0.587926	0.230677	0.6984
Adjusted_p_Value_for_Diff_of_Tr2	go:0003723	36	0.111111	0.142337	0.349433	-0.536175	0.591838	0.227797	0.701532
Adjusted_p_Value_for_Diff_of_Tr2	go:0008080	28	0.107143	0.142337	0.349433	-0.532953	0.594066	0.226165	0.702658
Adjusted_p_Value_for_Diff_of_Tr2	go:0009055	97	0.123711	0.142337	0.349433	-0.524978	0.599599	0.222139	0.707229
Adjusted_p_Value_for_Diff_of_Tr2	go:0004003	10	0.2	0.142337	0.349433	0.521832	0.601787	0.220557	0.707229
Adjusted_p_Value_for_Diff_of_Tr2	go:0009405	10	0.2	0.142337	0.349433	0.521832	0.601787	0.220557	0.707229
Adjusted_p_Value_for_Diff_of_Tr2	go:0009089	16	0.1875	0.142337	0.349433	0.516982	0.605169	0.218124	0.709686
Adjusted_p_Value_for_Diff_of_Tr2	go:0003857	11	0.0909091	0.142337	0.349433	-0.488128	0.625459	0.203801	0.730366
Adjusted_p_Value_for_Diff_of_Tr2	go:0008643	11	0.0909091	0.142337	0.349433	-0.488128	0.625459	0.203801	0.730366
Adjusted_p_Value_for_Diff_of_Tr2	go:0051920	19	0.105263	0.142337	0.349433	-0.462471	0.643744	0.191287	0.750125
Adjusted_p_Value_for_Diff_of_Tr2	go:0006184	17	0.176471	0.142337	0.349433	0.402752	0.68713	0.162961	0.797707
Adjusted_p_Value_for_Diff_of_Tr2	go:0003684	10	0.1	0.142337	0.349433	-0.383142	0.701615	0.153901	0.797707
Adjusted_p_Value_for_Diff_of_Tr2	go:0004085	10	0.1	0.142337	0.349433	-0.383142	0.701615	0.153901	0.797707
Adjusted_p_Value_for_Diff_of_Tr2	go:0004356	10	0.1	0.142337	0.349433	-0.383142	0.701615	0.153901	0.797707
Adjusted_p_Value_for_Diff_of_Tr2	go:0009987	10	0.1	0.142337	0.349433	-0.383142	0.701615	0.153901	0.797707
Adjusted_p_Value_for_Diff_of_Tr2	go:0031419	10	0.1	0.142337	0.349433	-0.383142	0.701615	0.153901	0.797707
Adjusted_p_Value_for_Diff_of_Tr2	go:0004601	18	0.111111	0.142337	0.349433	-0.379133	0.704589	0.152064	0.797707
Adjusted_p_Value_for_Diff_of_Tr2	go:0006629	11	0.181818	0.142337	0.349433	0.37473	0.707861	0.150052	0.797707
Adjusted_p_Value_for_Diff_of_Tr2	go:0016757	11	0.181818	0.142337	0.349433	0.37473	0.707861	0.150052	0.797707
Adjusted_p_Value_for_Diff_of_Tr2	go:0018537	11	0.181818	0.142337	0.349433	0.37473	0.707861	0.150052	0.797707
Adjusted_p_Value_for_Diff_of_Tr2	go:0000104	5	0.2	0.142337	0.349433	0.368991	0.712135	0.147438	0.797707
Adjusted_p_Value_for_Diff_of_Tr2	go:0003899	5	0.2	0.142337	0.349433	0.368991	0.712135	0.147438	0.797707
Adjusted_p_Value_for_Diff_of_Tr2	go:0008171	5	0.2	0.142337	0.349433	0.368991	0.712135	0.147438	0.797707
Adjusted_p_Value_for_Diff_of_Tr2	go:0008662	5	0.2	0.142337	0.349433	0.368991	0.712135	0.147438	0.797707
Adjusted_p_Value_for_Diff_of_Tr2	go:0009103	5	0.2	0.142337	0.349433	0.368991	0.712135	0.147438	0.797707
Adjusted_p_Value_for_Diff_of_Tr2	go:0009116	5	0.2	0.142337	0.349433	0.368991	0.712135	0.147438	0.797707
Adjusted_p_Value_for_Diff_of_Tr2	go:0015197	5	0.2	0.142337	0.349433	0.368991	0.712135	0.147438	0.797707
Adjusted_p_Value_for_Diff_of_Tr2	go:0016742	5	0.2	0.142337	0.349433	0.368991	0.712135	0.147438	0.797707
Adjusted_p_Value_for_Diff_of_Tr2	go:0031071	5	0.2	0.142337	0.349433	0.368991	0.712135	0.147438	0.797707
Adjusted_p_Value_for_Diff_of_Tr2	go:0007049	33	0.121212	0.142337	0.349433	-0.347291	0.728373	0.137646	0.814238
Adjusted_p_Value_for_Diff_of_Tr2	go:0016887	85	0.129412	0.142337	0.349433	-0.341032	0.73308	0.134849	0.817837
Adjusted_p_Value_for_Diff_of_Tr2	go:0016747	25	0.12	0.142337	0.349433	-0.319622	0.749255	0.125371	0.83419
Adjusted_p_Value_for_Diff_of_Tr2	go:0005576	18	0.166667	0.142337	0.349433	0.295395	0.767693	0.114813	0.849559
Adjusted_p_Value_for_Diff_of_Tr2	go:0016151	18	0.166667	0.142337	0.349433	0.295395	0.767693	0.114813	0.849559
Adjusted_p_Value_for_Diff_of_Tr2	go:0030976	18	0.166667	0.142337	0.349433	0.295395	0.767693	0.114813	0.849559
Adjusted_p_Value_for_Diff_of_Tr2	go:0006777	9	0.111111	0.142337	0.349433	-0.268087	0.788632	0.103126	0.867495
Adjusted_p_Value_for_Diff_of_Tr2	go:0008726	9	0.111111	0.142337	0.349433	-0.268087	0.788632	0.103126	0.867495
Adjusted_p_Value_for_Diff_of_Tr2	go:0009098	9	0.111111	0.142337	0.349433	-0.268087	0.788632	0.103126	0.867495
Adjusted_p_Value_for_Diff_of_Tr2	go:0000049	12	0.166667	0.142337	0.349433	0.241189	0.809409	0.091832	0.886803
Adjusted_p_Value_for_Diff_of_Tr2	go:0045892	12	0.166667	0.142337	0.349433	0.241189	0.809409	0.091832	0.886803
Adjusted_p_Value_for_Diff_of_Tr2	go:0008762	16	0.125	0.142337	0.349433	-0.198462	0.842683	0.0743356	0.912705
Adjusted_p_Value_for_Diff_of_Tr2	go:0016884	16	0.125	0.142337	0.349433	-0.198462	0.842683	0.0743356	0.912705
Adjusted_p_Value_for_Diff_of_Tr2	go:0008360	19	0.157895	0.142337	0.349433	0.194066	0.846124	0.072566	0.912705
Adjusted_p_Value_for_Diff_of_Tr2	go:0001510	6	0.166667	0.142337	0.349433	0.170546	0.864581	0.0631945	0.912705
Adjusted_p_Value_for_Diff_of_Tr2	go:0003978	6	0.166667	0.142337	0.349433	0.170546	0.864581	0.0631945	0.912705
Adjusted_p_Value_for_Diff_of_Tr2	go:0003988	6	0.166667	0.142337	0.349433	0.170546	0.864581	0.0631945	0.912705
Adjusted_p_Value_for_Diff_of_Tr2	go:0004527	6	0.166667	0.142337	0.349433	0.170546	0.864581	0.0631945	0.912705
Adjusted_p_Value_for_Diff_of_Tr2	go:0004553	6	0.166667	0.142337	0.349433	0.170546	0.864581	0.0631945	0.912705
Adjusted_p_Value_for_Diff_of_Tr2	go:0006072	6	0.166667	0.142337	0.349433	0.170546	0.864581	0.0631945	0.912705
Adjusted_p_Value_for_Diff_of_Tr2	go:0006396	6	0.166667	0.142337	0.349433	0.170546	0.864581	0.0631945	0.912705
Adjusted_p_Value_for_Diff_of_Tr2	go:0006464	6	0.166667	0.142337	0.349433	0.170546	0.864581	0.0631945	0.912705
Adjusted_p_Value_for_Diff_of_Tr2	go:0006865	6	0.166667	0.142337	0.349433	0.170546	0.864581	0.0631945	0.912705
Adjusted_p_Value_for_Diff_of_Tr2	go:0009013	6	0.166667	0.142337	0.349433	0.170546	0.864581	0.0631945	0.912705
Adjusted_p_Value_for_Diff_of_Tr2	go:0009247	6	0.166667	0.142337	0.349433	0.170546	0.864581	0.0631945	0.912705
Adjusted_p_Value_for_Diff_of_Tr2	go:0016773	6	0.166667	0.142337	0.349433	0.170546	0.864581	0.0631945	0.912705
Adjusted_p_Value_for_Diff_of_Tr2	go:0016805	6	0.166667	0.142337	0.349433	0.170546	0.864581	0.0631945	0.912705
Adjusted_p_Value_for_Diff_of_Tr2	go:0033961	6	0.166667	0.142337	0.349433	0.170546	0.864581	0.0631945	0.912705
Adjusted_p_Value_for_Diff_of_Tr2	go:0036361	6	0.166667	0.142337	0.349433	0.170546	0.864581	0.0631945	0.912705
Adjusted_p_Value_for_Diff_of_Tr2	go:0046854	6	0.166667	0.142337	0.349433	0.170546	0.864581	0.0631945	0.912705
Adjusted_p_Value_for_Diff_of_Tr2	go:0051536	33	0.151515	0.142337	0.349433	0.15088	0.88007	0.0554827	0.927169
Adjusted_p_Value_for_Diff_of_Tr2	go:0008812	8	0.125	0.142337	0.349433	-0.140334	0.888396	0.0513934	0.927169
Adjusted_p_Value_for_Diff_of_Tr2	go:0008839	8	0.125	0.142337	0.349433	-0.140334	0.888396	0.0513934	0.927169
Adjusted_p_Value_for_Diff_of_Tr2	go:0018580	8	0.125	0.142337	0.349433	-0.140334	0.888396	0.0513934	0.927169
Adjusted_p_Value_for_Diff_of_Tr2	go:0042773	8	0.125	0.142337	0.349433	-0.140334	0.888396	0.0513934	0.927169
Adjusted_p_Value_for_Diff_of_Tr2	go:0070403	8	0.125	0.142337	0.349433	-0.140334	0.888396	0.0513934	0.927169
Adjusted_p_Value_for_Diff_of_Tr2	go:0006281	37	0.135135	0.142337	0.349433	-0.125372	0.900229	0.0456471	0.937738
Adjusted_p_Value_for_Diff_of_Tr2	go:0000287	54	0.148148	0.142337	0.349433	0.1222	0.902741	0.0444369	0.938577
Adjusted_p_Value_for_Diff_of_Tr2	go:0006189	13	0.153846	0.142337	0.349433	0.118751	0.905472	0.0431248	0.939641
Adjusted_p_Value_for_Diff_of_Tr2	go:0033608	15	0.133333	0.142337	0.349433	-0.0997968	0.920506	0.0359735	0.953443
Adjusted_p_Value_for_Diff_of_Tr2	go:0042823	22	0.136364	0.142337	0.349433	-0.0801844	0.936091	0.0286821	0.967763
Adjusted_p_Value_for_Diff_of_Tr2	go:0008152	91	0.142857	0.142337	0.349433	0.0141907	0.988678	0.00494521	0.99686
Adjusted_p_Value_for_Diff_of_Tr2	go:0006950	35	0.142857	0.142337	0.349433	0.00880071	0.992978	0.00306031	0.99686
Adjusted_p_Value_for_Diff_of_Tr2	go:0009252	21	0.142857	0.142337	0.349433	0.006817	0.994561	0.00236864	0.99686
Adjusted_p_Value_for_Diff_of_Tr2	go:0003960	14	0.142857	0.142337	0.349433	0.00556606	0.995559	0.00193302	0.99686
Adjusted_p_Value_for_Diff_of_Tr2	go:0030151	14	0.142857	0.142337	0.349433	0.00556606	0.995559	0.00193302	0.99686
Adjusted_p_Value_for_Diff_of_Tr2	go:0005507	7	0.142857	0.142337	0.349433	0.0039358	0.99686	0.00136596	0.99686
Adjusted_p_Value_for_Diff_of_Tr2	go:0006066	7	0.142857	0.142337	0.349433	0.0039358	0.99686	0.00136596	0.99686
Adjusted_p_Value_for_Diff_of_Tr2	go:0006289	7	0.142857	0.142337	0.349433	0.0039358	0.99686	0.00136596	0.99686
Adjusted_p_Value_for_Diff_of_Tr2	go:0006542	7	0.142857	0.142337	0.349433	0.0039358	0.99686	0.00136596	0.99686
Adjusted_p_Value_for_Diff_of_Tr2	go:0006979	7	0.142857	0.142337	0.349433	0.0039358	0.99686	0.00136596	0.99686
Adjusted_p_Value_for_Diff_of_Tr2	go:0008081	7	0.142857	0.142337	0.349433	0.0039358	0.99686	0.00136596	0.99686
Adjusted_p_Value_for_Diff_of_Tr2	go:0008235	7	0.142857	0.142337	0.349433	0.0039358	0.99686	0.00136596	0.99686
Adjusted_p_Value_for_Diff_of_Tr2	go:0015940	7	0.142857	0.142337	0.349433	0.0039358	0.99686	0.00136596	0.99686
Adjusted_p_Value_for_Diff_of_Tr2	go:0016616	7	0.142857	0.142337	0.349433	0.0039358	0.99686	0.00136596	0.99686
Adjusted_p_Value_for_Diff_of_Tr2	go:0031177	7	0.142857	0.142337	0.349433	0.0039358	0.99686	0.00136596	0.99686
Adjusted_p_Value_for_Diff_of_Tr2	go:0032259	7	0.142857	0.142337	0.349433	0.0039358	0.99686	0.00136596	0.99686
Adjusted_p_Value_for_Diff_of_Tr2	go:0033702	7	0.142857	0.142337	0.349433	0.0039358	0.99686	0.00136596	0.99686
Adjusted_p_Value_for_Diff_of_Tr2	go:0046488	7	0.142857	0.142337	0.349433	0.0039358	0.99686	0.00136596	0.99686

## Sheet: Inh vs Nc
Continuous Significance Variable	Gene_ontology_IDs Category	Frequency	Category Mean	Overall Mean	Overall Std	PAGE Z-Score	PAGE Raw p-value	#NAME?	PAGE False Discovery Rate p-value
Adjusted_p_Value_for_Diff_of_Tr2	go:0019491	3	1	0.0443065	0.205797	8.0434	8.8818e-16	15.0515	4.885e-13
Adjusted_p_Value_for_Diff_of_Tr2	go:0006526	12	0.5	0.0443065	0.205797	7.6705	1.7097e-14	13.7671	4.7018e-12
Adjusted_p_Value_for_Diff_of_Tr2	go:0004721	6	0.5	0.0443065	0.205797	5.42387	5.83238e-08	7.23415	1.05e-05
Adjusted_p_Value_for_Diff_of_Tr2	go:0004674	21	0.285714	0.0443065	0.205797	5.37553	7.63574e-08	7.11715	1.05e-05
Adjusted_p_Value_for_Diff_of_Tr2	go:0009088	5	0.4	0.0443065	0.205797	3.86475	0.0001112	3.95388	0.0122323
Adjusted_p_Value_for_Diff_of_Tr2	go:0004096	11	0.272727	0.0443065	0.205797	3.68123	0.00023212	3.63429	0.0212773
Adjusted_p_Value_for_Diff_of_Tr2	go:0004315	6	0.333333	0.0443065	0.205797	3.44013	0.00058145	3.23549	0.0399744
Adjusted_p_Value_for_Diff_of_Tr2	go:0009228	6	0.333333	0.0443065	0.205797	3.44013	0.00058145	3.23549	0.0399744
Adjusted_p_Value_for_Diff_of_Tr2	go:0030170	64	0.125	0.0443065	0.205797	3.13682	0.00170794	2.76753	0.0999302
Adjusted_p_Value_for_Diff_of_Tr2	go:0003697	7	0.285714	0.0443065	0.205797	3.10356	0.00191205	2.7185	0.0999302
Adjusted_p_Value_for_Diff_of_Tr2	go:0008658	14	0.214286	0.0443065	0.205797	3.09044	0.0019986	2.69927	0.0999302
Adjusted_p_Value_for_Diff_of_Tr2	go:0007049	33	0.151515	0.0443065	0.205797	2.99259	0.00276621	2.55811	0.126785
Adjusted_p_Value_for_Diff_of_Tr2	go:0004658	8	0.25	0.0443065	0.205797	2.827	0.00469862	2.32803	0.184588
Adjusted_p_Value_for_Diff_of_Tr2	go:0016597	8	0.25	0.0443065	0.205797	2.827	0.00469862	2.32803	0.184588
Adjusted_p_Value_for_Diff_of_Tr2	go:0008080	28	0.142857	0.0443065	0.205797	2.53395	0.0112783	1.94776	0.266014
Adjusted_p_Value_for_Diff_of_Tr2	go:0004108	3	0.333333	0.0443065	0.205797	2.43254	0.0149935	1.8241	0.266014
Adjusted_p_Value_for_Diff_of_Tr2	go:0004160	3	0.333333	0.0443065	0.205797	2.43254	0.0149935	1.8241	0.266014
Adjusted_p_Value_for_Diff_of_Tr2	go:0004176	3	0.333333	0.0443065	0.205797	2.43254	0.0149935	1.8241	0.266014
Adjusted_p_Value_for_Diff_of_Tr2	go:0006144	3	0.333333	0.0443065	0.205797	2.43254	0.0149935	1.8241	0.266014
Adjusted_p_Value_for_Diff_of_Tr2	go:0006730	3	0.333333	0.0443065	0.205797	2.43254	0.0149935	1.8241	0.266014
Adjusted_p_Value_for_Diff_of_Tr2	go:0006754	3	0.333333	0.0443065	0.205797	2.43254	0.0149935	1.8241	0.266014
Adjusted_p_Value_for_Diff_of_Tr2	go:0008691	3	0.333333	0.0443065	0.205797	2.43254	0.0149935	1.8241	0.266014
Adjusted_p_Value_for_Diff_of_Tr2	go:0009102	3	0.333333	0.0443065	0.205797	2.43254	0.0149935	1.8241	0.266014
Adjusted_p_Value_for_Diff_of_Tr2	go:0016830	3	0.333333	0.0443065	0.205797	2.43254	0.0149935	1.8241	0.266014
Adjusted_p_Value_for_Diff_of_Tr2	go:0018820	3	0.333333	0.0443065	0.205797	2.43254	0.0149935	1.8241	0.266014
Adjusted_p_Value_for_Diff_of_Tr2	go:0022904	3	0.333333	0.0443065	0.205797	2.43254	0.0149935	1.8241	0.266014
Adjusted_p_Value_for_Diff_of_Tr2	go:0042286	3	0.333333	0.0443065	0.205797	2.43254	0.0149935	1.8241	0.266014
Adjusted_p_Value_for_Diff_of_Tr2	go:0042744	3	0.333333	0.0443065	0.205797	2.43254	0.0149935	1.8241	0.266014
Adjusted_p_Value_for_Diff_of_Tr2	go:0047536	3	0.333333	0.0443065	0.205797	2.43254	0.0149935	1.8241	0.266014
Adjusted_p_Value_for_Diff_of_Tr2	go:0047617	3	0.333333	0.0443065	0.205797	2.43254	0.0149935	1.8241	0.266014
Adjusted_p_Value_for_Diff_of_Tr2	go:0071766	3	0.333333	0.0443065	0.205797	2.43254	0.0149935	1.8241	0.266014
Adjusted_p_Value_for_Diff_of_Tr2	go:0051301	32	0.125	0.0443065	0.205797	2.21806	0.0265505	1.57593	0.456337
Adjusted_p_Value_for_Diff_of_Tr2	go:0009055	97	0	0.0443065	0.205797	-2.12038	0.033974	1.46885	0.557446
Adjusted_p_Value_for_Diff_of_Tr2	go:0003995	88	0	0.0443065	0.205797	-2.01962	0.043423	1.36228	0.557446
Adjusted_p_Value_for_Diff_of_Tr2	go:0004806	4	0.25	0.0443065	0.205797	1.99899	0.0456092	1.34095	0.557446
Adjusted_p_Value_for_Diff_of_Tr2	go:0006879	4	0.25	0.0443065	0.205797	1.99899	0.0456092	1.34095	0.557446
Adjusted_p_Value_for_Diff_of_Tr2	go:0008173	4	0.25	0.0443065	0.205797	1.99899	0.0456092	1.34095	0.557446
Adjusted_p_Value_for_Diff_of_Tr2	go:0008324	4	0.25	0.0443065	0.205797	1.99899	0.0456092	1.34095	0.557446
Adjusted_p_Value_for_Diff_of_Tr2	go:0008807	4	0.25	0.0443065	0.205797	1.99899	0.0456092	1.34095	0.557446
Adjusted_p_Value_for_Diff_of_Tr2	go:0009002	4	0.25	0.0443065	0.205797	1.99899	0.0456092	1.34095	0.557446
Adjusted_p_Value_for_Diff_of_Tr2	go:0015937	4	0.25	0.0443065	0.205797	1.99899	0.0456092	1.34095	0.557446
Adjusted_p_Value_for_Diff_of_Tr2	go:0016798	4	0.25	0.0443065	0.205797	1.99899	0.0456092	1.34095	0.557446
Adjusted_p_Value_for_Diff_of_Tr2	go:0019825	4	0.25	0.0443065	0.205797	1.99899	0.0456092	1.34095	0.557446
Adjusted_p_Value_for_Diff_of_Tr2	go:0030001	4	0.25	0.0443065	0.205797	1.99899	0.0456092	1.34095	0.557446
Adjusted_p_Value_for_Diff_of_Tr2	go:0044262	4	0.25	0.0443065	0.205797	1.99899	0.0456092	1.34095	0.557446
Adjusted_p_Value_for_Diff_of_Tr2	go:0000413	13	0.153846	0.0443065	0.205797	1.91913	0.0549684	1.25989	0.643247
Adjusted_p_Value_for_Diff_of_Tr2	go:0003755	13	0.153846	0.0443065	0.205797	1.91913	0.0549684	1.25989	0.643247
Adjusted_p_Value_for_Diff_of_Tr2	go:0055085	99	0.0808081	0.0443065	0.205797	1.76478	0.0776014	1.11013	0.742998
Adjusted_p_Value_for_Diff_of_Tr2	go:0006412	67	0	0.0443065	0.205797	-1.76224	0.0780286	1.10775	0.742998
Adjusted_p_Value_for_Diff_of_Tr2	go:0000104	5	0.2	0.0443065	0.205797	1.69167	0.0907087	1.04235	0.742998
Adjusted_p_Value_for_Diff_of_Tr2	go:0009229	5	0.2	0.0443065	0.205797	1.69167	0.0907087	1.04235	0.742998
Adjusted_p_Value_for_Diff_of_Tr2	go:0016042	5	0.2	0.0443065	0.205797	1.69167	0.0907087	1.04235	0.742998
Adjusted_p_Value_for_Diff_of_Tr2	go:0031071	5	0.2	0.0443065	0.205797	1.69167	0.0907087	1.04235	0.742998
Adjusted_p_Value_for_Diff_of_Tr2	go:0003735	58	0	0.0443065	0.205797	-1.63962	0.101085	0.995312	0.742998
Adjusted_p_Value_for_Diff_of_Tr2	go:0051537	53	0	0.0443065	0.205797	-1.56735	0.117033	0.931692	0.742998
Adjusted_p_Value_for_Diff_of_Tr2	go:0006352	29	0.103448	0.0443065	0.205797	1.54758	0.121723	0.914628	0.742998
Adjusted_p_Value_for_Diff_of_Tr2	go:0016987	29	0.103448	0.0443065	0.205797	1.54758	0.121723	0.914628	0.742998
Adjusted_p_Value_for_Diff_of_Tr2	go:0043565	91	0.010989	0.0443065	0.205797	-1.54438	0.122497	0.911875	0.742998
Adjusted_p_Value_for_Diff_of_Tr2	go:0004497	89	0.011236	0.0443065	0.205797	-1.51599	0.129521	0.887659	0.742998
Adjusted_p_Value_for_Diff_of_Tr2	go:0016702	48	0	0.0443065	0.205797	-1.49159	0.135807	0.867076	0.742998
Adjusted_p_Value_for_Diff_of_Tr2	go:0006099	17	0.117647	0.0443065	0.205797	1.46936	0.141734	0.848525	0.742998
Adjusted_p_Value_for_Diff_of_Tr2	go:0006633	17	0.117647	0.0443065	0.205797	1.46936	0.141734	0.848525	0.742998
Adjusted_p_Value_for_Diff_of_Tr2	go:0005840	46	0	0.0443065	0.205797	-1.46018	0.14424	0.840914	0.742998
Adjusted_p_Value_for_Diff_of_Tr2	go:0001510	6	0.166667	0.0443065	0.205797	1.45638	0.145286	0.837775	0.742998
Adjusted_p_Value_for_Diff_of_Tr2	go:0006396	6	0.166667	0.0443065	0.205797	1.45638	0.145286	0.837775	0.742998
Adjusted_p_Value_for_Diff_of_Tr2	go:0006637	6	0.166667	0.0443065	0.205797	1.45638	0.145286	0.837775	0.742998
Adjusted_p_Value_for_Diff_of_Tr2	go:0006750	6	0.166667	0.0443065	0.205797	1.45638	0.145286	0.837775	0.742998
Adjusted_p_Value_for_Diff_of_Tr2	go:0006782	6	0.166667	0.0443065	0.205797	1.45638	0.145286	0.837775	0.742998
Adjusted_p_Value_for_Diff_of_Tr2	go:0009086	6	0.166667	0.0443065	0.205797	1.45638	0.145286	0.837775	0.742998
Adjusted_p_Value_for_Diff_of_Tr2	go:0016773	6	0.166667	0.0443065	0.205797	1.45638	0.145286	0.837775	0.742998
Adjusted_p_Value_for_Diff_of_Tr2	go:0022900	6	0.166667	0.0443065	0.205797	1.45638	0.145286	0.837775	0.742998
Adjusted_p_Value_for_Diff_of_Tr2	go:0033961	6	0.166667	0.0443065	0.205797	1.45638	0.145286	0.837775	0.742998
Adjusted_p_Value_for_Diff_of_Tr2	go:0003676	43	0	0.0443065	0.205797	-1.41176	0.158019	0.80129	0.742998
Adjusted_p_Value_for_Diff_of_Tr2	go:0004601	18	0.111111	0.0443065	0.205797	1.37722	0.168444	0.773543	0.742998
Adjusted_p_Value_for_Diff_of_Tr2	go:0005576	18	0.111111	0.0443065	0.205797	1.37722	0.168444	0.773543	0.742998
Adjusted_p_Value_for_Diff_of_Tr2	go:0042626	18	0.111111	0.0443065	0.205797	1.37722	0.168444	0.773543	0.742998
Adjusted_p_Value_for_Diff_of_Tr2	go:0005506	76	0.0131579	0.0443065	0.205797	-1.31949	0.187006	0.728146	0.742998
Adjusted_p_Value_for_Diff_of_Tr2	go:0019843	36	0	0.0443065	0.205797	-1.29175	0.196443	0.706763	0.742998
Adjusted_p_Value_for_Diff_of_Tr2	go:0006457	19	0.105263	0.0443065	0.205797	1.2911	0.196671	0.706261	0.742998
Adjusted_p_Value_for_Diff_of_Tr2	go:0008483	19	0.105263	0.0443065	0.205797	1.2911	0.196671	0.706261	0.742998
Adjusted_p_Value_for_Diff_of_Tr2	go:0051920	19	0.105263	0.0443065	0.205797	1.2911	0.196671	0.706261	0.742998
Adjusted_p_Value_for_Diff_of_Tr2	go:0035556	74	0.0135135	0.0443065	0.205797	-1.28715	0.198043	0.703241	0.742998
Adjusted_p_Value_for_Diff_of_Tr2	go:0006066	7	0.142857	0.0443065	0.205797	1.26698	0.205163	0.6879	0.742998
Adjusted_p_Value_for_Diff_of_Tr2	go:0006537	7	0.142857	0.0443065	0.205797	1.26698	0.205163	0.6879	0.742998
Adjusted_p_Value_for_Diff_of_Tr2	go:0006979	7	0.142857	0.0443065	0.205797	1.26698	0.205163	0.6879	0.742998
Adjusted_p_Value_for_Diff_of_Tr2	go:0008081	7	0.142857	0.0443065	0.205797	1.26698	0.205163	0.6879	0.742998
Adjusted_p_Value_for_Diff_of_Tr2	go:0008235	7	0.142857	0.0443065	0.205797	1.26698	0.205163	0.6879	0.742998
Adjusted_p_Value_for_Diff_of_Tr2	go:0008825	7	0.142857	0.0443065	0.205797	1.26698	0.205163	0.6879	0.742998
Adjusted_p_Value_for_Diff_of_Tr2	go:0015940	7	0.142857	0.0443065	0.205797	1.26698	0.205163	0.6879	0.742998
Adjusted_p_Value_for_Diff_of_Tr2	go:0016779	7	0.142857	0.0443065	0.205797	1.26698	0.205163	0.6879	0.742998
Adjusted_p_Value_for_Diff_of_Tr2	go:0031177	7	0.142857	0.0443065	0.205797	1.26698	0.205163	0.6879	0.742998
Adjusted_p_Value_for_Diff_of_Tr2	go:0045227	7	0.142857	0.0443065	0.205797	1.26698	0.205163	0.6879	0.742998
Adjusted_p_Value_for_Diff_of_Tr2	go:0050253	7	0.142857	0.0443065	0.205797	1.26698	0.205163	0.6879	0.742998
Adjusted_p_Value_for_Diff_of_Tr2	go:0051536	33	0	0.0443065	0.205797	-1.23676	0.216177	0.665191	0.742998
Adjusted_p_Value_for_Diff_of_Tr2	go:0004733	20	0.1	0.0443065	0.205797	1.21026	0.226178	0.64555	0.742998
Adjusted_p_Value_for_Diff_of_Tr2	go:0004316	69	0.0144928	0.0443065	0.205797	-1.20338	0.228831	0.640486	0.742998
Adjusted_p_Value_for_Diff_of_Tr2	go:0006807	31	0	0.0443065	0.205797	-1.1987	0.230646	0.637053	0.742998
Adjusted_p_Value_for_Diff_of_Tr2	go:0006950	35	0.0857143	0.0443065	0.205797	1.19035	0.233907	0.630957	0.742998
Adjusted_p_Value_for_Diff_of_Tr2	go:0050662	30	0	0.0443065	0.205797	-1.1792	0.238317	0.622844	0.742998
Adjusted_p_Value_for_Diff_of_Tr2	go:0000155	29	0	0.0443065	0.205797	-1.15938	0.2463	0.608535	0.742998
Adjusted_p_Value_for_Diff_of_Tr2	go:0023014	29	0	0.0443065	0.205797	-1.15938	0.2463	0.608535	0.742998
Adjusted_p_Value_for_Diff_of_Tr2	go:0010181	52	0.0769231	0.0443065	0.205797	1.14288	0.253089	0.596727	0.742998
Adjusted_p_Value_for_Diff_of_Tr2	go:0003723	36	0.0833333	0.0443065	0.205797	1.13782	0.255194	0.593129	0.742998
Adjusted_p_Value_for_Diff_of_Tr2	go:0003743	8	0.125	0.0443065	0.205797	1.10903	0.267417	0.572812	0.742998
Adjusted_p_Value_for_Diff_of_Tr2	go:0004049	8	0.125	0.0443065	0.205797	1.10903	0.267417	0.572812	0.742998
Adjusted_p_Value_for_Diff_of_Tr2	go:0008812	8	0.125	0.0443065	0.205797	1.10903	0.267417	0.572812	0.742998
Adjusted_p_Value_for_Diff_of_Tr2	go:0050525	8	0.125	0.0443065	0.205797	1.10903	0.267417	0.572812	0.742998
Adjusted_p_Value_for_Diff_of_Tr2	go:0070403	8	0.125	0.0443065	0.205797	1.10903	0.267417	0.572812	0.742998
Adjusted_p_Value_for_Diff_of_Tr2	go:0000156	63	0.015873	0.0443065	0.205797	-1.09663	0.272802	0.564152	0.742998
Adjusted_p_Value_for_Diff_of_Tr2	go:0005975	62	0.016129	0.0443065	0.205797	-1.0781	0.28099	0.551309	0.742998
Adjusted_p_Value_for_Diff_of_Tr2	go:0006098	25	0	0.0443065	0.205797	-1.07646	0.281722	0.55018	0.742998
Adjusted_p_Value_for_Diff_of_Tr2	go:0042823	22	0.0909091	0.0443065	0.205797	1.06214	0.288172	0.540348	0.742998
Adjusted_p_Value_for_Diff_of_Tr2	go:0050661	22	0	0.0443065	0.205797	-1.00981	0.312587	0.505029	0.742998
Adjusted_p_Value_for_Diff_of_Tr2	go:0090305	22	0	0.0443065	0.205797	-1.00981	0.312587	0.505029	0.742998
Adjusted_p_Value_for_Diff_of_Tr2	go:0008152	91	0.0659341	0.0443065	0.205797	1.00251	0.316097	0.500179	0.742998
Adjusted_p_Value_for_Diff_of_Tr2	go:0008233	21	0	0.0443065	0.205797	-0.986592	0.323843	0.489666	0.742998
Adjusted_p_Value_for_Diff_of_Tr2	go:0006631	9	0.111111	0.0443065	0.205797	0.973841	0.330135	0.481308	0.742998
Adjusted_p_Value_for_Diff_of_Tr2	go:0006777	9	0.111111	0.0443065	0.205797	0.973841	0.330135	0.481308	0.742998
Adjusted_p_Value_for_Diff_of_Tr2	go:0008199	9	0.111111	0.0443065	0.205797	0.973841	0.330135	0.481308	0.742998
Adjusted_p_Value_for_Diff_of_Tr2	go:0008610	9	0.111111	0.0443065	0.205797	0.973841	0.330135	0.481308	0.742998
Adjusted_p_Value_for_Diff_of_Tr2	go:0008726	9	0.111111	0.0443065	0.205797	0.973841	0.330135	0.481308	0.742998
Adjusted_p_Value_for_Diff_of_Tr2	go:0047575	9	0.111111	0.0443065	0.205797	0.973841	0.330135	0.481308	0.742998
Adjusted_p_Value_for_Diff_of_Tr2	go:0006310	20	0	0.0443065	0.205797	-0.962815	0.33564	0.474126	0.742998
Adjusted_p_Value_for_Diff_of_Tr2	go:0030246	20	0	0.0443065	0.205797	-0.962815	0.33564	0.474126	0.742998
Adjusted_p_Value_for_Diff_of_Tr2	go:0009236	19	0	0.0443065	0.205797	-0.938436	0.34802	0.458395	0.742998
Adjusted_p_Value_for_Diff_of_Tr2	go:0015407	19	0	0.0443065	0.205797	-0.938436	0.34802	0.458395	0.742998
Adjusted_p_Value_for_Diff_of_Tr2	go:0000287	54	0.0185185	0.0443065	0.205797	-0.92082	0.357144	0.447156	0.742998
Adjusted_p_Value_for_Diff_of_Tr2	go:0003887	18	0	0.0443065	0.205797	-0.913407	0.361029	0.442458	0.742998
Adjusted_p_Value_for_Diff_of_Tr2	go:0004022	18	0	0.0443065	0.205797	-0.913407	0.361029	0.442458	0.742998
Adjusted_p_Value_for_Diff_of_Tr2	go:0016151	18	0	0.0443065	0.205797	-0.913407	0.361029	0.442458	0.742998
Adjusted_p_Value_for_Diff_of_Tr2	go:0030976	18	0	0.0443065	0.205797	-0.913407	0.361029	0.442458	0.742998
Adjusted_p_Value_for_Diff_of_Tr2	go:0043190	18	0	0.0443065	0.205797	-0.913407	0.361029	0.442458	0.742998
Adjusted_p_Value_for_Diff_of_Tr2	go:0006541	17	0	0.0443065	0.205797	-0.887672	0.374717	0.426296	0.742998
Adjusted_p_Value_for_Diff_of_Tr2	go:0048038	17	0	0.0443065	0.205797	-0.887672	0.374717	0.426296	0.742998
Adjusted_p_Value_for_Diff_of_Tr2	go:0016747	25	0.08	0.0443065	0.205797	0.8672	0.385832	0.413602	0.742998
Adjusted_p_Value_for_Diff_of_Tr2	go:0004616	16	0	0.0443065	0.205797	-0.861168	0.389145	0.409888	0.742998
Adjusted_p_Value_for_Diff_of_Tr2	go:0008762	16	0	0.0443065	0.205797	-0.861168	0.389145	0.409888	0.742998
Adjusted_p_Value_for_Diff_of_Tr2	go:0016884	16	0	0.0443065	0.205797	-0.861168	0.389145	0.409888	0.742998
Adjusted_p_Value_for_Diff_of_Tr2	go:0044237	16	0	0.0443065	0.205797	-0.861168	0.389145	0.409888	0.742998
Adjusted_p_Value_for_Diff_of_Tr2	go:0004003	10	0.1	0.0443065	0.205797	0.855785	0.392116	0.406585	0.742998
Adjusted_p_Value_for_Diff_of_Tr2	go:0009987	10	0.1	0.0443065	0.205797	0.855785	0.392116	0.406585	0.742998
Adjusted_p_Value_for_Diff_of_Tr2	go:0005351	15	0	0.0443065	0.205797	-0.833823	0.404381	0.393209	0.742998
Adjusted_p_Value_for_Diff_of_Tr2	go:0007059	15	0	0.0443065	0.205797	-0.833823	0.404381	0.393209	0.742998
Adjusted_p_Value_for_Diff_of_Tr2	go:0008137	15	0	0.0443065	0.205797	-0.833823	0.404381	0.393209	0.742998
Adjusted_p_Value_for_Diff_of_Tr2	go:0009401	15	0	0.0443065	0.205797	-0.833823	0.404381	0.393209	0.742998
Adjusted_p_Value_for_Diff_of_Tr2	go:0016772	15	0	0.0443065	0.205797	-0.833823	0.404381	0.393209	0.742998
Adjusted_p_Value_for_Diff_of_Tr2	go:0033608	15	0	0.0443065	0.205797	-0.833823	0.404381	0.393209	0.742998
Adjusted_p_Value_for_Diff_of_Tr2	go:0003960	14	0	0.0443065	0.205797	-0.805549	0.420503	0.376231	0.742998
Adjusted_p_Value_for_Diff_of_Tr2	go:0004803	14	0	0.0443065	0.205797	-0.805549	0.420503	0.376231	0.742998
Adjusted_p_Value_for_Diff_of_Tr2	go:0006313	14	0	0.0443065	0.205797	-0.805549	0.420503	0.376231	0.742998
Adjusted_p_Value_for_Diff_of_Tr2	go:0008654	14	0	0.0443065	0.205797	-0.805549	0.420503	0.376231	0.742998
Adjusted_p_Value_for_Diff_of_Tr2	go:0015074	14	0	0.0443065	0.205797	-0.805549	0.420503	0.376231	0.742998
Adjusted_p_Value_for_Diff_of_Tr2	go:0030151	14	0	0.0443065	0.205797	-0.805549	0.420503	0.376231	0.742998
Adjusted_p_Value_for_Diff_of_Tr2	go:0008168	78	0.025641	0.0443065	0.205797	-0.801027	0.423116	0.37354	0.742998
Adjusted_p_Value_for_Diff_of_Tr2	go:0000105	13	0	0.0443065	0.205797	-0.776246	0.437603	0.358919	0.742998
Adjusted_p_Value_for_Diff_of_Tr2	go:0006189	13	0	0.0443065	0.205797	-0.776246	0.437603	0.358919	0.742998
Adjusted_p_Value_for_Diff_of_Tr2	go:0019439	13	0	0.0443065	0.205797	-0.776246	0.437603	0.358919	0.742998
Adjusted_p_Value_for_Diff_of_Tr2	go:0043169	13	0	0.0443065	0.205797	-0.776246	0.437603	0.358919	0.742998
Adjusted_p_Value_for_Diff_of_Tr2	go:0046914	13	0	0.0443065	0.205797	-0.776246	0.437603	0.358919	0.742998
Adjusted_p_Value_for_Diff_of_Tr2	go:0006260	27	0.0740741	0.0443065	0.205797	0.751598	0.452293	0.34458	0.742998
Adjusted_p_Value_for_Diff_of_Tr2	go:0003857	11	0.0909091	0.0443065	0.205797	0.751046	0.452625	0.344262	0.742998
Adjusted_p_Value_for_Diff_of_Tr2	go:0000049	12	0	0.0443065	0.205797	-0.745793	0.455792	0.341233	0.742998
Adjusted_p_Value_for_Diff_of_Tr2	go:0004222	12	0	0.0443065	0.205797	-0.745793	0.455792	0.341233	0.742998
Adjusted_p_Value_for_Diff_of_Tr2	go:0008026	12	0	0.0443065	0.205797	-0.745793	0.455792	0.341233	0.742998
Adjusted_p_Value_for_Diff_of_Tr2	go:0009231	12	0	0.0443065	0.205797	-0.745793	0.455792	0.341233	0.742998
Adjusted_p_Value_for_Diff_of_Tr2	go:0045892	12	0	0.0443065	0.205797	-0.745793	0.455792	0.341233	0.742998
Adjusted_p_Value_for_Diff_of_Tr2	go:0005694	11	0	0.0443065	0.205797	-0.714043	0.475201	0.323123	0.742998
Adjusted_p_Value_for_Diff_of_Tr2	go:0006284	11	0	0.0443065	0.205797	-0.714043	0.475201	0.323123	0.742998
Adjusted_p_Value_for_Diff_of_Tr2	go:0006629	11	0	0.0443065	0.205797	-0.714043	0.475201	0.323123	0.742998
Adjusted_p_Value_for_Diff_of_Tr2	go:0008643	11	0	0.0443065	0.205797	-0.714043	0.475201	0.323123	0.742998
Adjusted_p_Value_for_Diff_of_Tr2	go:0008982	11	0	0.0443065	0.205797	-0.714043	0.475201	0.323123	0.742998
Adjusted_p_Value_for_Diff_of_Tr2	go:0009432	11	0	0.0443065	0.205797	-0.714043	0.475201	0.323123	0.742998
Adjusted_p_Value_for_Diff_of_Tr2	go:0016757	11	0	0.0443065	0.205797	-0.714043	0.475201	0.323123	0.742998
Adjusted_p_Value_for_Diff_of_Tr2	go:0016758	11	0	0.0443065	0.205797	-0.714043	0.475201	0.323123	0.742998
Adjusted_p_Value_for_Diff_of_Tr2	go:0018537	11	0	0.0443065	0.205797	-0.714043	0.475201	0.323123	0.742998
Adjusted_p_Value_for_Diff_of_Tr2	go:0003684	10	0	0.0443065	0.205797	-0.680813	0.49599	0.304527	0.742998
Adjusted_p_Value_for_Diff_of_Tr2	go:0004085	10	0	0.0443065	0.205797	-0.680813	0.49599	0.304527	0.742998
Adjusted_p_Value_for_Diff_of_Tr2	go:0004356	10	0	0.0443065	0.205797	-0.680813	0.49599	0.304527	0.742998
Adjusted_p_Value_for_Diff_of_Tr2	go:0006265	10	0	0.0443065	0.205797	-0.680813	0.49599	0.304527	0.742998
Adjusted_p_Value_for_Diff_of_Tr2	go:0008784	10	0	0.0443065	0.205797	-0.680813	0.49599	0.304527	0.742998
Adjusted_p_Value_for_Diff_of_Tr2	go:0008863	10	0	0.0443065	0.205797	-0.680813	0.49599	0.304527	0.742998
Adjusted_p_Value_for_Diff_of_Tr2	go:0009405	10	0	0.0443065	0.205797	-0.680813	0.49599	0.304527	0.742998
Adjusted_p_Value_for_Diff_of_Tr2	go:0015419	10	0	0.0443065	0.205797	-0.680813	0.49599	0.304527	0.742998
Adjusted_p_Value_for_Diff_of_Tr2	go:0031419	10	0	0.0443065	0.205797	-0.680813	0.49599	0.304527	0.742998
Adjusted_p_Value_for_Diff_of_Tr2	go:0003918	9	0	0.0443065	0.205797	-0.645876	0.51836	0.285369	0.742998
Adjusted_p_Value_for_Diff_of_Tr2	go:0004144	9	0	0.0443065	0.205797	-0.645876	0.51836	0.285369	0.742998
Adjusted_p_Value_for_Diff_of_Tr2	go:0004619	9	0	0.0443065	0.205797	-0.645876	0.51836	0.285369	0.742998
Adjusted_p_Value_for_Diff_of_Tr2	go:0008408	9	0	0.0443065	0.205797	-0.645876	0.51836	0.285369	0.742998
Adjusted_p_Value_for_Diff_of_Tr2	go:0009097	9	0	0.0443065	0.205797	-0.645876	0.51836	0.285369	0.742998
Adjusted_p_Value_for_Diff_of_Tr2	go:0009098	9	0	0.0443065	0.205797	-0.645876	0.51836	0.285369	0.742998
Adjusted_p_Value_for_Diff_of_Tr2	go:0015205	9	0	0.0443065	0.205797	-0.645876	0.51836	0.285369	0.742998
Adjusted_p_Value_for_Diff_of_Tr2	go:0016788	9	0	0.0443065	0.205797	-0.645876	0.51836	0.285369	0.742998
Adjusted_p_Value_for_Diff_of_Tr2	go:0003746	8	0	0.0443065	0.205797	-0.608938	0.542566	0.265548	0.742998
Adjusted_p_Value_for_Diff_of_Tr2	go:0004029	8	0	0.0443065	0.205797	-0.608938	0.542566	0.265548	0.742998
Adjusted_p_Value_for_Diff_of_Tr2	go:0004040	8	0	0.0443065	0.205797	-0.608938	0.542566	0.265548	0.742998
Adjusted_p_Value_for_Diff_of_Tr2	go:0006094	8	0	0.0443065	0.205797	-0.608938	0.542566	0.265548	0.742998
Adjusted_p_Value_for_Diff_of_Tr2	go:0006520	8	0	0.0443065	0.205797	-0.608938	0.542566	0.265548	0.742998
Adjusted_p_Value_for_Diff_of_Tr2	go:0008198	8	0	0.0443065	0.205797	-0.608938	0.542566	0.265548	0.742998
Adjusted_p_Value_for_Diff_of_Tr2	go:0008442	8	0	0.0443065	0.205797	-0.608938	0.542566	0.265548	0.742998
Adjusted_p_Value_for_Diff_of_Tr2	go:0008839	8	0	0.0443065	0.205797	-0.608938	0.542566	0.265548	0.742998
Adjusted_p_Value_for_Diff_of_Tr2	go:0009190	8	0	0.0443065	0.205797	-0.608938	0.542566	0.265548	0.742998
Adjusted_p_Value_for_Diff_of_Tr2	go:0016706	8	0	0.0443065	0.205797	-0.608938	0.542566	0.265548	0.742998
Adjusted_p_Value_for_Diff_of_Tr2	go:0016849	8	0	0.0443065	0.205797	-0.608938	0.542566	0.265548	0.742998
Adjusted_p_Value_for_Diff_of_Tr2	go:0018492	8	0	0.0443065	0.205797	-0.608938	0.542566	0.265548	0.742998
Adjusted_p_Value_for_Diff_of_Tr2	go:0018580	8	0	0.0443065	0.205797	-0.608938	0.542566	0.265548	0.742998
Adjusted_p_Value_for_Diff_of_Tr2	go:0042773	8	0	0.0443065	0.205797	-0.608938	0.542566	0.265548	0.742998
Adjusted_p_Value_for_Diff_of_Tr2	go:0045017	8	0	0.0443065	0.205797	-0.608938	0.542566	0.265548	0.742998
Adjusted_p_Value_for_Diff_of_Tr2	go:0009058	30	0.0666667	0.0443065	0.205797	0.595108	0.551771	0.258241	0.742998
Adjusted_p_Value_for_Diff_of_Tr2	go:0006096	13	0.0769231	0.0443065	0.205797	0.57144	0.567702	0.24588	0.742998
Adjusted_p_Value_for_Diff_of_Tr2	go:0005507	7	0	0.0443065	0.205797	-0.569609	0.568943	0.244931	0.742998
Adjusted_p_Value_for_Diff_of_Tr2	go:0005618	7	0	0.0443065	0.205797	-0.569609	0.568943	0.244931	0.742998
Adjusted_p_Value_for_Diff_of_Tr2	go:0006071	7	0	0.0443065	0.205797	-0.569609	0.568943	0.244931	0.742998
Adjusted_p_Value_for_Diff_of_Tr2	go:0006289	7	0	0.0443065	0.205797	-0.569609	0.568943	0.244931	0.742998
Adjusted_p_Value_for_Diff_of_Tr2	go:0006542	7	0	0.0443065	0.205797	-0.569609	0.568943	0.244931	0.742998
Adjusted_p_Value_for_Diff_of_Tr2	go:0006573	7	0	0.0443065	0.205797	-0.569609	0.568943	0.244931	0.742998
Adjusted_p_Value_for_Diff_of_Tr2	go:0008033	7	0	0.0443065	0.205797	-0.569609	0.568943	0.244931	0.742998
Adjusted_p_Value_for_Diff_of_Tr2	go:0008272	7	0	0.0443065	0.205797	-0.569609	0.568943	0.244931	0.742998
Adjusted_p_Value_for_Diff_of_Tr2	go:0009073	7	0	0.0443065	0.205797	-0.569609	0.568943	0.244931	0.742998
Adjusted_p_Value_for_Diff_of_Tr2	go:0009295	7	0	0.0443065	0.205797	-0.569609	0.568943	0.244931	0.742998
Adjusted_p_Value_for_Diff_of_Tr2	go:0009423	7	0	0.0443065	0.205797	-0.569609	0.568943	0.244931	0.742998
Adjusted_p_Value_for_Diff_of_Tr2	go:0015035	7	0	0.0443065	0.205797	-0.569609	0.568943	0.244931	0.742998
Adjusted_p_Value_for_Diff_of_Tr2	go:0015934	7	0	0.0443065	0.205797	-0.569609	0.568943	0.244931	0.742998
Adjusted_p_Value_for_Diff_of_Tr2	go:0015935	7	0	0.0443065	0.205797	-0.569609	0.568943	0.244931	0.742998
Adjusted_p_Value_for_Diff_of_Tr2	go:0015986	7	0	0.0443065	0.205797	-0.569609	0.568943	0.244931	0.742998
Adjusted_p_Value_for_Diff_of_Tr2	go:0016311	7	0	0.0443065	0.205797	-0.569609	0.568943	0.244931	0.742998
Adjusted_p_Value_for_Diff_of_Tr2	go:0016616	7	0	0.0443065	0.205797	-0.569609	0.568943	0.244931	0.742998
Adjusted_p_Value_for_Diff_of_Tr2	go:0016627	7	0	0.0443065	0.205797	-0.569609	0.568943	0.244931	0.742998
Adjusted_p_Value_for_Diff_of_Tr2	go:0018667	7	0	0.0443065	0.205797	-0.569609	0.568943	0.244931	0.742998
Adjusted_p_Value_for_Diff_of_Tr2	go:0018786	7	0	0.0443065	0.205797	-0.569609	0.568943	0.244931	0.742998
Adjusted_p_Value_for_Diff_of_Tr2	go:0030259	7	0	0.0443065	0.205797	-0.569609	0.568943	0.244931	0.742998
Adjusted_p_Value_for_Diff_of_Tr2	go:0032259	7	0	0.0443065	0.205797	-0.569609	0.568943	0.244931	0.742998
Adjusted_p_Value_for_Diff_of_Tr2	go:0033702	7	0	0.0443065	0.205797	-0.569609	0.568943	0.244931	0.742998
Adjusted_p_Value_for_Diff_of_Tr2	go:0044205	7	0	0.0443065	0.205797	-0.569609	0.568943	0.244931	0.742998
Adjusted_p_Value_for_Diff_of_Tr2	go:0046488	7	0	0.0443065	0.205797	-0.569609	0.568943	0.244931	0.742998
Adjusted_p_Value_for_Diff_of_Tr2	go:0016301	39	0.025641	0.0443065	0.205797	-0.566411	0.571114	0.243277	0.742998
Adjusted_p_Value_for_Diff_of_Tr2	go:0003861	6	0	0.0443065	0.205797	-0.527356	0.597947	0.223338	0.742998
Adjusted_p_Value_for_Diff_of_Tr2	go:0003978	6	0	0.0443065	0.205797	-0.527356	0.597947	0.223338	0.742998
Adjusted_p_Value_for_Diff_of_Tr2	go:0003988	6	0	0.0443065	0.205797	-0.527356	0.597947	0.223338	0.742998
Adjusted_p_Value_for_Diff_of_Tr2	go:0004075	6	0	0.0443065	0.205797	-0.527356	0.597947	0.223338	0.742998
Adjusted_p_Value_for_Diff_of_Tr2	go:0004371	6	0	0.0443065	0.205797	-0.527356	0.597947	0.223338	0.742998
Adjusted_p_Value_for_Diff_of_Tr2	go:0004386	6	0	0.0443065	0.205797	-0.527356	0.597947	0.223338	0.742998
Adjusted_p_Value_for_Diff_of_Tr2	go:0004527	6	0	0.0443065	0.205797	-0.527356	0.597947	0.223338	0.742998
Adjusted_p_Value_for_Diff_of_Tr2	go:0004553	6	0	0.0443065	0.205797	-0.527356	0.597947	0.223338	0.742998
Adjusted_p_Value_for_Diff_of_Tr2	go:0004725	6	0	0.0443065	0.205797	-0.527356	0.597947	0.223338	0.742998
Adjusted_p_Value_for_Diff_of_Tr2	go:0004854	6	0	0.0443065	0.205797	-0.527356	0.597947	0.223338	0.742998
Adjusted_p_Value_for_Diff_of_Tr2	go:0004871	6	0	0.0443065	0.205797	-0.527356	0.597947	0.223338	0.742998
Adjusted_p_Value_for_Diff_of_Tr2	go:0005978	6	0	0.0443065	0.205797	-0.527356	0.597947	0.223338	0.742998
Adjusted_p_Value_for_Diff_of_Tr2	go:0006072	6	0	0.0443065	0.205797	-0.527356	0.597947	0.223338	0.742998
Adjusted_p_Value_for_Diff_of_Tr2	go:0006364	6	0	0.0443065	0.205797	-0.527356	0.597947	0.223338	0.742998
Adjusted_p_Value_for_Diff_of_Tr2	go:0006464	6	0	0.0443065	0.205797	-0.527356	0.597947	0.223338	0.742998
Adjusted_p_Value_for_Diff_of_Tr2	go:0006605	6	0	0.0443065	0.205797	-0.527356	0.597947	0.223338	0.742998
Adjusted_p_Value_for_Diff_of_Tr2	go:0006865	6	0	0.0443065	0.205797	-0.527356	0.597947	0.223338	0.742998
Adjusted_p_Value_for_Diff_of_Tr2	go:0008237	6	0	0.0443065	0.205797	-0.527356	0.597947	0.223338	0.742998
Adjusted_p_Value_for_Diff_of_Tr2	go:0008703	6	0	0.0443065	0.205797	-0.527356	0.597947	0.223338	0.742998
Adjusted_p_Value_for_Diff_of_Tr2	go:0009013	6	0	0.0443065	0.205797	-0.527356	0.597947	0.223338	0.742998
Adjusted_p_Value_for_Diff_of_Tr2	go:0009099	6	0	0.0443065	0.205797	-0.527356	0.597947	0.223338	0.742998
Adjusted_p_Value_for_Diff_of_Tr2	go:0009247	6	0	0.0443065	0.205797	-0.527356	0.597947	0.223338	0.742998
Adjusted_p_Value_for_Diff_of_Tr2	go:0009360	6	0	0.0443065	0.205797	-0.527356	0.597947	0.223338	0.742998
Adjusted_p_Value_for_Diff_of_Tr2	go:0009396	6	0	0.0443065	0.205797	-0.527356	0.597947	0.223338	0.742998
Adjusted_p_Value_for_Diff_of_Tr2	go:0009435	6	0	0.0443065	0.205797	-0.527356	0.597947	0.223338	0.742998
Adjusted_p_Value_for_Diff_of_Tr2	go:0016114	6	0	0.0443065	0.205797	-0.527356	0.597947	0.223338	0.742998
Adjusted_p_Value_for_Diff_of_Tr2	go:0016226	6	0	0.0443065	0.205797	-0.527356	0.597947	0.223338	0.742998
Adjusted_p_Value_for_Diff_of_Tr2	go:0016805	6	0	0.0443065	0.205797	-0.527356	0.597947	0.223338	0.742998
Adjusted_p_Value_for_Diff_of_Tr2	go:0016820	6	0	0.0443065	0.205797	-0.527356	0.597947	0.223338	0.742998
Adjusted_p_Value_for_Diff_of_Tr2	go:0019288	6	0	0.0443065	0.205797	-0.527356	0.597947	0.223338	0.742998
Adjusted_p_Value_for_Diff_of_Tr2	go:0030145	6	0	0.0443065	0.205797	-0.527356	0.597947	0.223338	0.742998
Adjusted_p_Value_for_Diff_of_Tr2	go:0035335	6	0	0.0443065	0.205797	-0.527356	0.597947	0.223338	0.742998
Adjusted_p_Value_for_Diff_of_Tr2	go:0036361	6	0	0.0443065	0.205797	-0.527356	0.597947	0.223338	0.742998
Adjusted_p_Value_for_Diff_of_Tr2	go:0042602	6	0	0.0443065	0.205797	-0.527356	0.597947	0.223338	0.742998
Adjusted_p_Value_for_Diff_of_Tr2	go:0046854	6	0	0.0443065	0.205797	-0.527356	0.597947	0.223338	0.742998
Adjusted_p_Value_for_Diff_of_Tr2	go:0046933	6	0	0.0443065	0.205797	-0.527356	0.597947	0.223338	0.742998
Adjusted_p_Value_for_Diff_of_Tr2	go:0048037	6	0	0.0443065	0.205797	-0.527356	0.597947	0.223338	0.742998
Adjusted_p_Value_for_Diff_of_Tr2	go:0050136	6	0	0.0443065	0.205797	-0.527356	0.597947	0.223338	0.742998
Adjusted_p_Value_for_Diff_of_Tr2	go:0004300	37	0.027027	0.0443065	0.205797	-0.510731	0.60954	0.214998	0.742998
Adjusted_p_Value_for_Diff_of_Tr2	go:0006281	37	0.027027	0.0443065	0.205797	-0.510731	0.60954	0.214998	0.742998
Adjusted_p_Value_for_Diff_of_Tr2	go:0005525	32	0.0625	0.0443065	0.205797	0.500094	0.617009	0.209709	0.742998
Adjusted_p_Value_for_Diff_of_Tr2	go:0051539	36	0.0277778	0.0443065	0.205797	-0.481894	0.629882	0.200741	0.742998
Adjusted_p_Value_for_Diff_of_Tr2	go:0000271	5	0	0.0443065	0.205797	-0.481408	0.630227	0.200503	0.742998
Adjusted_p_Value_for_Diff_of_Tr2	go:0001676	5	0	0.0443065	0.205797	-0.481408	0.630227	0.200503	0.742998
Adjusted_p_Value_for_Diff_of_Tr2	go:0003899	5	0	0.0443065	0.205797	-0.481408	0.630227	0.200503	0.742998
Adjusted_p_Value_for_Diff_of_Tr2	go:0003984	5	0	0.0443065	0.205797	-0.481408	0.630227	0.200503	0.742998
Adjusted_p_Value_for_Diff_of_Tr2	go:0004129	5	0	0.0443065	0.205797	-0.481408	0.630227	0.200503	0.742998
Adjusted_p_Value_for_Diff_of_Tr2	go:0004146	5	0	0.0443065	0.205797	-0.481408	0.630227	0.200503	0.742998
Adjusted_p_Value_for_Diff_of_Tr2	go:0004321	5	0	0.0443065	0.205797	-0.481408	0.630227	0.200503	0.742998
Adjusted_p_Value_for_Diff_of_Tr2	go:0004467	5	0	0.0443065	0.205797	-0.481408	0.630227	0.200503	0.742998
Adjusted_p_Value_for_Diff_of_Tr2	go:0006353	5	0	0.0443065	0.205797	-0.481408	0.630227	0.200503	0.742998
Adjusted_p_Value_for_Diff_of_Tr2	go:0006694	5	0	0.0443065	0.205797	-0.481408	0.630227	0.200503	0.742998
Adjusted_p_Value_for_Diff_of_Tr2	go:0006779	5	0	0.0443065	0.205797	-0.481408	0.630227	0.200503	0.742998
Adjusted_p_Value_for_Diff_of_Tr2	go:0008171	5	0	0.0443065	0.205797	-0.481408	0.630227	0.200503	0.742998
Adjusted_p_Value_for_Diff_of_Tr2	go:0008662	5	0	0.0443065	0.205797	-0.481408	0.630227	0.200503	0.742998
Adjusted_p_Value_for_Diff_of_Tr2	go:0008745	5	0	0.0443065	0.205797	-0.481408	0.630227	0.200503	0.742998
Adjusted_p_Value_for_Diff_of_Tr2	go:0008750	5	0	0.0443065	0.205797	-0.481408	0.630227	0.200503	0.742998
Adjusted_p_Value_for_Diff_of_Tr2	go:0008815	5	0	0.0443065	0.205797	-0.481408	0.630227	0.200503	0.742998
Adjusted_p_Value_for_Diff_of_Tr2	go:0008940	5	0	0.0443065	0.205797	-0.481408	0.630227	0.200503	0.742998
Adjusted_p_Value_for_Diff_of_Tr2	go:0008965	5	0	0.0443065	0.205797	-0.481408	0.630227	0.200503	0.742998
Adjusted_p_Value_for_Diff_of_Tr2	go:0009039	5	0	0.0443065	0.205797	-0.481408	0.630227	0.200503	0.742998
Adjusted_p_Value_for_Diff_of_Tr2	go:0009103	5	0	0.0443065	0.205797	-0.481408	0.630227	0.200503	0.742998
Adjusted_p_Value_for_Diff_of_Tr2	go:0009116	5	0	0.0443065	0.205797	-0.481408	0.630227	0.200503	0.742998
Adjusted_p_Value_for_Diff_of_Tr2	go:0009234	5	0	0.0443065	0.205797	-0.481408	0.630227	0.200503	0.742998
Adjusted_p_Value_for_Diff_of_Tr2	go:0009253	5	0	0.0443065	0.205797	-0.481408	0.630227	0.200503	0.742998
Adjusted_p_Value_for_Diff_of_Tr2	go:0009279	5	0	0.0443065	0.205797	-0.481408	0.630227	0.200503	0.742998
Adjusted_p_Value_for_Diff_of_Tr2	go:0009331	5	0	0.0443065	0.205797	-0.481408	0.630227	0.200503	0.742998
Adjusted_p_Value_for_Diff_of_Tr2	go:0009346	5	0	0.0443065	0.205797	-0.481408	0.630227	0.200503	0.742998
Adjusted_p_Value_for_Diff_of_Tr2	go:0009982	5	0	0.0443065	0.205797	-0.481408	0.630227	0.200503	0.742998
Adjusted_p_Value_for_Diff_of_Tr2	go:0010498	5	0	0.0443065	0.205797	-0.481408	0.630227	0.200503	0.742998
Adjusted_p_Value_for_Diff_of_Tr2	go:0015197	5	0	0.0443065	0.205797	-0.481408	0.630227	0.200503	0.742998
Adjusted_p_Value_for_Diff_of_Tr2	go:0015299	5	0	0.0443065	0.205797	-0.481408	0.630227	0.200503	0.742998
Adjusted_p_Value_for_Diff_of_Tr2	go:0015408	5	0	0.0443065	0.205797	-0.481408	0.630227	0.200503	0.742998
Adjusted_p_Value_for_Diff_of_Tr2	go:0015833	5	0	0.0443065	0.205797	-0.481408	0.630227	0.200503	0.742998
Adjusted_p_Value_for_Diff_of_Tr2	go:0016614	5	0	0.0443065	0.205797	-0.481408	0.630227	0.200503	0.742998
Adjusted_p_Value_for_Diff_of_Tr2	go:0016742	5	0	0.0443065	0.205797	-0.481408	0.630227	0.200503	0.742998
Adjusted_p_Value_for_Diff_of_Tr2	go:0016813	5	0	0.0443065	0.205797	-0.481408	0.630227	0.200503	0.742998
Adjusted_p_Value_for_Diff_of_Tr2	go:0018189	5	0	0.0443065	0.205797	-0.481408	0.630227	0.200503	0.742998
Adjusted_p_Value_for_Diff_of_Tr2	go:0019556	5	0	0.0443065	0.205797	-0.481408	0.630227	0.200503	0.742998
Adjusted_p_Value_for_Diff_of_Tr2	go:0043419	5	0	0.0443065	0.205797	-0.481408	0.630227	0.200503	0.742998
Adjusted_p_Value_for_Diff_of_Tr2	go:0045226	5	0	0.0443065	0.205797	-0.481408	0.630227	0.200503	0.742998
Adjusted_p_Value_for_Diff_of_Tr2	go:0046405	5	0	0.0443065	0.205797	-0.481408	0.630227	0.200503	0.742998
Adjusted_p_Value_for_Diff_of_Tr2	go:0047091	5	0	0.0443065	0.205797	-0.481408	0.630227	0.200503	0.742998
Adjusted_p_Value_for_Diff_of_Tr2	go:0000162	4	0	0.0443065	0.205797	-0.430584	0.666771	0.176023	0.742998
Adjusted_p_Value_for_Diff_of_Tr2	go:0003840	4	0	0.0443065	0.205797	-0.430584	0.666771	0.176023	0.742998
Adjusted_p_Value_for_Diff_of_Tr2	go:0003867	4	0	0.0443065	0.205797	-0.430584	0.666771	0.176023	0.742998
Adjusted_p_Value_for_Diff_of_Tr2	go:0003896	4	0	0.0443065	0.205797	-0.430584	0.666771	0.176023	0.742998
Adjusted_p_Value_for_Diff_of_Tr2	go:0003906	4	0	0.0443065	0.205797	-0.430584	0.666771	0.176023	0.742998
Adjusted_p_Value_for_Diff_of_Tr2	go:0003910	4	0	0.0443065	0.205797	-0.430584	0.666771	0.176023	0.742998
Adjusted_p_Value_for_Diff_of_Tr2	go:0004016	4	0	0.0443065	0.205797	-0.430584	0.666771	0.176023	0.742998
Adjusted_p_Value_for_Diff_of_Tr2	go:0004042	4	0	0.0443065	0.205797	-0.430584	0.666771	0.176023	0.742998
Adjusted_p_Value_for_Diff_of_Tr2	go:0004043	4	0	0.0443065	0.205797	-0.430584	0.666771	0.176023	0.742998
Adjusted_p_Value_for_Diff_of_Tr2	go:0004068	4	0	0.0443065	0.205797	-0.430584	0.666771	0.176023	0.742998
Adjusted_p_Value_for_Diff_of_Tr2	go:0004091	4	0	0.0443065	0.205797	-0.430584	0.666771	0.176023	0.742998
Adjusted_p_Value_for_Diff_of_Tr2	go:0004328	4	0	0.0443065	0.205797	-0.430584	0.666771	0.176023	0.742998
Adjusted_p_Value_for_Diff_of_Tr2	go:0004332	4	0	0.0443065	0.205797	-0.430584	0.666771	0.176023	0.742998
Adjusted_p_Value_for_Diff_of_Tr2	go:0004357	4	0	0.0443065	0.205797	-0.430584	0.666771	0.176023	0.742998
Adjusted_p_Value_for_Diff_of_Tr2	go:0004358	4	0	0.0443065	0.205797	-0.430584	0.666771	0.176023	0.742998
Adjusted_p_Value_for_Diff_of_Tr2	go:0004360	4	0	0.0443065	0.205797	-0.430584	0.666771	0.176023	0.742998
Adjusted_p_Value_for_Diff_of_Tr2	go:0004416	4	0	0.0443065	0.205797	-0.430584	0.666771	0.176023	0.742998
Adjusted_p_Value_for_Diff_of_Tr2	go:0004462	4	0	0.0443065	0.205797	-0.430584	0.666771	0.176023	0.742998
Adjusted_p_Value_for_Diff_of_Tr2	go:0004673	4	0	0.0443065	0.205797	-0.430584	0.666771	0.176023	0.742998
Adjusted_p_Value_for_Diff_of_Tr2	go:0004739	4	0	0.0443065	0.205797	-0.430584	0.666771	0.176023	0.742998
Adjusted_p_Value_for_Diff_of_Tr2	go:0004792	4	0	0.0443065	0.205797	-0.430584	0.666771	0.176023	0.742998
Adjusted_p_Value_for_Diff_of_Tr2	go:0004802	4	0	0.0443065	0.205797	-0.430584	0.666771	0.176023	0.742998
Adjusted_p_Value_for_Diff_of_Tr2	go:0005315	4	0	0.0443065	0.205797	-0.430584	0.666771	0.176023	0.742998
Adjusted_p_Value_for_Diff_of_Tr2	go:0005615	4	0	0.0443065	0.205797	-0.430584	0.666771	0.176023	0.742998
Adjusted_p_Value_for_Diff_of_Tr2	go:0005887	4	0	0.0443065	0.205797	-0.430584	0.666771	0.176023	0.742998
Adjusted_p_Value_for_Diff_of_Tr2	go:0005992	4	0	0.0443065	0.205797	-0.430584	0.666771	0.176023	0.742998
Adjusted_p_Value_for_Diff_of_Tr2	go:0006171	4	0	0.0443065	0.205797	-0.430584	0.666771	0.176023	0.742998
Adjusted_p_Value_for_Diff_of_Tr2	go:0006261	4	0	0.0443065	0.205797	-0.430584	0.666771	0.176023	0.742998
Adjusted_p_Value_for_Diff_of_Tr2	go:0006450	4	0	0.0443065	0.205797	-0.430584	0.666771	0.176023	0.742998
Adjusted_p_Value_for_Diff_of_Tr2	go:0006523	4	0	0.0443065	0.205797	-0.430584	0.666771	0.176023	0.742998
Adjusted_p_Value_for_Diff_of_Tr2	go:0006662	4	0	0.0443065	0.205797	-0.430584	0.666771	0.176023	0.742998
Adjusted_p_Value_for_Diff_of_Tr2	go:0006749	4	0	0.0443065	0.205797	-0.430584	0.666771	0.176023	0.742998
Adjusted_p_Value_for_Diff_of_Tr2	go:0006796	4	0	0.0443065	0.205797	-0.430584	0.666771	0.176023	0.742998
Adjusted_p_Value_for_Diff_of_Tr2	go:0006811	4	0	0.0443065	0.205797	-0.430584	0.666771	0.176023	0.742998
Adjusted_p_Value_for_Diff_of_Tr2	go:0006817	4	0	0.0443065	0.205797	-0.430584	0.666771	0.176023	0.742998
Adjusted_p_Value_for_Diff_of_Tr2	go:0008113	4	0	0.0443065	0.205797	-0.430584	0.666771	0.176023	0.742998
Adjusted_p_Value_for_Diff_of_Tr2	go:0008239	4	0	0.0443065	0.205797	-0.430584	0.666771	0.176023	0.742998
Adjusted_p_Value_for_Diff_of_Tr2	go:0008756	4	0	0.0443065	0.205797	-0.430584	0.666771	0.176023	0.742998
Adjusted_p_Value_for_Diff_of_Tr2	go:0008783	4	0	0.0443065	0.205797	-0.430584	0.666771	0.176023	0.742998
Adjusted_p_Value_for_Diff_of_Tr2	go:0008860	4	0	0.0443065	0.205797	-0.430584	0.666771	0.176023	0.742998
Adjusted_p_Value_for_Diff_of_Tr2	go:0008984	4	0	0.0443065	0.205797	-0.430584	0.666771	0.176023	0.742998
Adjusted_p_Value_for_Diff_of_Tr2	go:0009306	4	0	0.0443065	0.205797	-0.430584	0.666771	0.176023	0.742998
Adjusted_p_Value_for_Diff_of_Tr2	go:0015128	4	0	0.0443065	0.205797	-0.430584	0.666771	0.176023	0.742998
Adjusted_p_Value_for_Diff_of_Tr2	go:0015288	4	0	0.0443065	0.205797	-0.430584	0.666771	0.176023	0.742998
Adjusted_p_Value_for_Diff_of_Tr2	go:0015411	4	0	0.0443065	0.205797	-0.430584	0.666771	0.176023	0.742998
Adjusted_p_Value_for_Diff_of_Tr2	go:0015415	4	0	0.0443065	0.205797	-0.430584	0.666771	0.176023	0.742998
Adjusted_p_Value_for_Diff_of_Tr2	go:0015450	4	0	0.0443065	0.205797	-0.430584	0.666771	0.176023	0.742998
Adjusted_p_Value_for_Diff_of_Tr2	go:0016791	4	0	0.0443065	0.205797	-0.430584	0.666771	0.176023	0.742998
Adjusted_p_Value_for_Diff_of_Tr2	go:0016811	4	0	0.0443065	0.205797	-0.430584	0.666771	0.176023	0.742998
Adjusted_p_Value_for_Diff_of_Tr2	go:0016998	4	0	0.0443065	0.205797	-0.430584	0.666771	0.176023	0.742998
Adjusted_p_Value_for_Diff_of_Tr2	go:0018625	4	0	0.0443065	0.205797	-0.430584	0.666771	0.176023	0.742998
Adjusted_p_Value_for_Diff_of_Tr2	go:0019305	4	0	0.0443065	0.205797	-0.430584	0.666771	0.176023	0.742998
Adjusted_p_Value_for_Diff_of_Tr2	go:0019752	4	0	0.0443065	0.205797	-0.430584	0.666771	0.176023	0.742998
Adjusted_p_Value_for_Diff_of_Tr2	go:0019877	4	0	0.0443065	0.205797	-0.430584	0.666771	0.176023	0.742998
Adjusted_p_Value_for_Diff_of_Tr2	go:0019941	4	0	0.0443065	0.205797	-0.430584	0.666771	0.176023	0.742998
Adjusted_p_Value_for_Diff_of_Tr2	go:0022891	4	0	0.0443065	0.205797	-0.430584	0.666771	0.176023	0.742998
Adjusted_p_Value_for_Diff_of_Tr2	go:0030261	4	0	0.0443065	0.205797	-0.430584	0.666771	0.176023	0.742998
Adjusted_p_Value_for_Diff_of_Tr2	go:0031167	4	0	0.0443065	0.205797	-0.430584	0.666771	0.176023	0.742998
Adjusted_p_Value_for_Diff_of_Tr2	go:0045261	4	0	0.0443065	0.205797	-0.430584	0.666771	0.176023	0.742998
Adjusted_p_Value_for_Diff_of_Tr2	go:0045263	4	0	0.0443065	0.205797	-0.430584	0.666771	0.176023	0.742998
Adjusted_p_Value_for_Diff_of_Tr2	go:0046930	4	0	0.0443065	0.205797	-0.430584	0.666771	0.176023	0.742998
Adjusted_p_Value_for_Diff_of_Tr2	go:0047571	4	0	0.0443065	0.205797	-0.430584	0.666771	0.176023	0.742998
Adjusted_p_Value_for_Diff_of_Tr2	go:0047681	4	0	0.0443065	0.205797	-0.430584	0.666771	0.176023	0.742998
Adjusted_p_Value_for_Diff_of_Tr2	go:0047964	4	0	0.0443065	0.205797	-0.430584	0.666771	0.176023	0.742998
Adjusted_p_Value_for_Diff_of_Tr2	go:0050215	4	0	0.0443065	0.205797	-0.430584	0.666771	0.176023	0.742998
Adjusted_p_Value_for_Diff_of_Tr2	go:0051715	4	0	0.0443065	0.205797	-0.430584	0.666771	0.176023	0.742998
Adjusted_p_Value_for_Diff_of_Tr2	go:0052704	4	0	0.0443065	0.205797	-0.430584	0.666771	0.176023	0.742998
Adjusted_p_Value_for_Diff_of_Tr2	go:0080030	4	0	0.0443065	0.205797	-0.430584	0.666771	0.176023	0.742998
Adjusted_p_Value_for_Diff_of_Tr2	go:0080031	4	0	0.0443065	0.205797	-0.430584	0.666771	0.176023	0.742998
Adjusted_p_Value_for_Diff_of_Tr2	go:0080032	4	0	0.0443065	0.205797	-0.430584	0.666771	0.176023	0.742998
Adjusted_p_Value_for_Diff_of_Tr2	go:0017111	34	0.0294118	0.0443065	0.205797	-0.42202	0.673011	0.171978	0.742998
Adjusted_p_Value_for_Diff_of_Tr2	go:0016887	85	0.0352941	0.0443065	0.205797	-0.403747	0.686398	0.163424	0.742998
Adjusted_p_Value_for_Diff_of_Tr2	go:0000160	3	0	0.0443065	0.205797	-0.372897	0.709225	0.149216	0.742998
Adjusted_p_Value_for_Diff_of_Tr2	go:0000917	3	0	0.0443065	0.205797	-0.372897	0.709225	0.149216	0.742998
Adjusted_p_Value_for_Diff_of_Tr2	go:0001522	3	0	0.0443065	0.205797	-0.372897	0.709225	0.149216	0.742998
Adjusted_p_Value_for_Diff_of_Tr2	go:0002161	3	0	0.0443065	0.205797	-0.372897	0.709225	0.149216	0.742998
Adjusted_p_Value_for_Diff_of_Tr2	go:0003841	3	0	0.0443065	0.205797	-0.372897	0.709225	0.149216	0.742998
Adjusted_p_Value_for_Diff_of_Tr2	go:0003908	3	0	0.0443065	0.205797	-0.372897	0.709225	0.149216	0.742998
Adjusted_p_Value_for_Diff_of_Tr2	go:0003954	3	0	0.0443065	0.205797	-0.372897	0.709225	0.149216	0.742998
Adjusted_p_Value_for_Diff_of_Tr2	go:0003962	3	0	0.0443065	0.205797	-0.372897	0.709225	0.149216	0.742998
Adjusted_p_Value_for_Diff_of_Tr2	go:0003987	3	0	0.0443065	0.205797	-0.372897	0.709225	0.149216	0.742998
Adjusted_p_Value_for_Diff_of_Tr2	go:0004035	3	0	0.0443065	0.205797	-0.372897	0.709225	0.149216	0.742998
Adjusted_p_Value_for_Diff_of_Tr2	go:0004039	3	0	0.0443065	0.205797	-0.372897	0.709225	0.149216	0.742998
Adjusted_p_Value_for_Diff_of_Tr2	go:0004088	3	0	0.0443065	0.205797	-0.372897	0.709225	0.149216	0.742998
Adjusted_p_Value_for_Diff_of_Tr2	go:0004089	3	0	0.0443065	0.205797	-0.372897	0.709225	0.149216	0.742998
Adjusted_p_Value_for_Diff_of_Tr2	go:0004090	3	0	0.0443065	0.205797	-0.372897	0.709225	0.149216	0.742998
Adjusted_p_Value_for_Diff_of_Tr2	go:0004099	3	0	0.0443065	0.205797	-0.372897	0.709225	0.149216	0.742998
Adjusted_p_Value_for_Diff_of_Tr2	go:0004143	3	0	0.0443065	0.205797	-0.372897	0.709225	0.149216	0.742998
Adjusted_p_Value_for_Diff_of_Tr2	go:0004157	3	0	0.0443065	0.205797	-0.372897	0.709225	0.149216	0.742998
Adjusted_p_Value_for_Diff_of_Tr2	go:0004341	3	0	0.0443065	0.205797	-0.372897	0.709225	0.149216	0.742998
Adjusted_p_Value_for_Diff_of_Tr2	go:0004355	3	0	0.0443065	0.205797	-0.372897	0.709225	0.149216	0.742998
Adjusted_p_Value_for_Diff_of_Tr2	go:0004361	3	0	0.0443065	0.205797	-0.372897	0.709225	0.149216	0.742998
Adjusted_p_Value_for_Diff_of_Tr2	go:0004370	3	0	0.0443065	0.205797	-0.372897	0.709225	0.149216	0.742998
Adjusted_p_Value_for_Diff_of_Tr2	go:0004399	3	0	0.0443065	0.205797	-0.372897	0.709225	0.149216	0.742998
Adjusted_p_Value_for_Diff_of_Tr2	go:0004400	3	0	0.0443065	0.205797	-0.372897	0.709225	0.149216	0.742998
Adjusted_p_Value_for_Diff_of_Tr2	go:0004494	3	0	0.0443065	0.205797	-0.372897	0.709225	0.149216	0.742998
Adjusted_p_Value_for_Diff_of_Tr2	go:0004523	3	0	0.0443065	0.205797	-0.372897	0.709225	0.149216	0.742998
Adjusted_p_Value_for_Diff_of_Tr2	go:0004644	3	0	0.0443065	0.205797	-0.372897	0.709225	0.149216	0.742998
Adjusted_p_Value_for_Diff_of_Tr2	go:0004664	3	0	0.0443065	0.205797	-0.372897	0.709225	0.149216	0.742998
Adjusted_p_Value_for_Diff_of_Tr2	go:0004747	3	0	0.0443065	0.205797	-0.372897	0.709225	0.149216	0.742998
Adjusted_p_Value_for_Diff_of_Tr2	go:0004748	3	0	0.0443065	0.205797	-0.372897	0.709225	0.149216	0.742998
Adjusted_p_Value_for_Diff_of_Tr2	go:0004751	3	0	0.0443065	0.205797	-0.372897	0.709225	0.149216	0.742998
Adjusted_p_Value_for_Diff_of_Tr2	go:0004764	3	0	0.0443065	0.205797	-0.372897	0.709225	0.149216	0.742998
Adjusted_p_Value_for_Diff_of_Tr2	go:0004784	3	0	0.0443065	0.205797	-0.372897	0.709225	0.149216	0.742998
Adjusted_p_Value_for_Diff_of_Tr2	go:0004807	3	0	0.0443065	0.205797	-0.372897	0.709225	0.149216	0.742998
Adjusted_p_Value_for_Diff_of_Tr2	go:0004812	3	0	0.0443065	0.205797	-0.372897	0.709225	0.149216	0.742998
Adjusted_p_Value_for_Diff_of_Tr2	go:0004834	3	0	0.0443065	0.205797	-0.372897	0.709225	0.149216	0.742998
Adjusted_p_Value_for_Diff_of_Tr2	go:0004845	3	0	0.0443065	0.205797	-0.372897	0.709225	0.149216	0.742998
Adjusted_p_Value_for_Diff_of_Tr2	go:0005509	3	0	0.0443065	0.205797	-0.372897	0.709225	0.149216	0.742998
Adjusted_p_Value_for_Diff_of_Tr2	go:0005835	3	0	0.0443065	0.205797	-0.372897	0.709225	0.149216	0.742998
Adjusted_p_Value_for_Diff_of_Tr2	go:0006012	3	0	0.0443065	0.205797	-0.372897	0.709225	0.149216	0.742998
Adjusted_p_Value_for_Diff_of_Tr2	go:0006014	3	0	0.0443065	0.205797	-0.372897	0.709225	0.149216	0.742998
Adjusted_p_Value_for_Diff_of_Tr2	go:0006044	3	0	0.0443065	0.205797	-0.372897	0.709225	0.149216	0.742998
Adjusted_p_Value_for_Diff_of_Tr2	go:0006166	3	0	0.0443065	0.205797	-0.372897	0.709225	0.149216	0.742998
Adjusted_p_Value_for_Diff_of_Tr2	go:0006207	3	0	0.0443065	0.205797	-0.372897	0.709225	0.149216	0.742998
Adjusted_p_Value_for_Diff_of_Tr2	go:0006208	3	0	0.0443065	0.205797	-0.372897	0.709225	0.149216	0.742998
Adjusted_p_Value_for_Diff_of_Tr2	go:0006400	3	0	0.0443065	0.205797	-0.372897	0.709225	0.149216	0.742998
Adjusted_p_Value_for_Diff_of_Tr2	go:0006418	3	0	0.0443065	0.205797	-0.372897	0.709225	0.149216	0.742998
Adjusted_p_Value_for_Diff_of_Tr2	go:0006461	3	0	0.0443065	0.205797	-0.372897	0.709225	0.149216	0.742998
Adjusted_p_Value_for_Diff_of_Tr2	go:0006564	3	0	0.0443065	0.205797	-0.372897	0.709225	0.149216	0.742998
Adjusted_p_Value_for_Diff_of_Tr2	go:0006801	3	0	0.0443065	0.205797	-0.372897	0.709225	0.149216	0.742998
Adjusted_p_Value_for_Diff_of_Tr2	go:0007155	3	0	0.0443065	0.205797	-0.372897	0.709225	0.149216	0.742998
Adjusted_p_Value_for_Diff_of_Tr2	go:0007205	3	0	0.0443065	0.205797	-0.372897	0.709225	0.149216	0.742998
Adjusted_p_Value_for_Diff_of_Tr2	go:0008047	3	0	0.0443065	0.205797	-0.372897	0.709225	0.149216	0.742998
Adjusted_p_Value_for_Diff_of_Tr2	go:0008111	3	0	0.0443065	0.205797	-0.372897	0.709225	0.149216	0.742998
Adjusted_p_Value_for_Diff_of_Tr2	go:0008236	3	0	0.0443065	0.205797	-0.372897	0.709225	0.149216	0.742998
Adjusted_p_Value_for_Diff_of_Tr2	go:0008276	3	0	0.0443065	0.205797	-0.372897	0.709225	0.149216	0.742998
Adjusted_p_Value_for_Diff_of_Tr2	go:0008299	3	0	0.0443065	0.205797	-0.372897	0.709225	0.149216	0.742998
Adjusted_p_Value_for_Diff_of_Tr2	go:0008422	3	0	0.0443065	0.205797	-0.372897	0.709225	0.149216	0.742998
Adjusted_p_Value_for_Diff_of_Tr2	go:0008519	3	0	0.0443065	0.205797	-0.372897	0.709225	0.149216	0.742998
Adjusted_p_Value_for_Diff_of_Tr2	go:0008556	3	0	0.0443065	0.205797	-0.372897	0.709225	0.149216	0.742998
Adjusted_p_Value_for_Diff_of_Tr2	go:0008652	3	0	0.0443065	0.205797	-0.372897	0.709225	0.149216	0.742998
Adjusted_p_Value_for_Diff_of_Tr2	go:0008677	3	0	0.0443065	0.205797	-0.372897	0.709225	0.149216	0.742998
Adjusted_p_Value_for_Diff_of_Tr2	go:0008678	3	0	0.0443065	0.205797	-0.372897	0.709225	0.149216	0.742998
Adjusted_p_Value_for_Diff_of_Tr2	go:0008774	3	0	0.0443065	0.205797	-0.372897	0.709225	0.149216	0.742998
Adjusted_p_Value_for_Diff_of_Tr2	go:0008794	3	0	0.0443065	0.205797	-0.372897	0.709225	0.149216	0.742998
Adjusted_p_Value_for_Diff_of_Tr2	go:0008800	3	0	0.0443065	0.205797	-0.372897	0.709225	0.149216	0.742998
Adjusted_p_Value_for_Diff_of_Tr2	go:0008806	3	0	0.0443065	0.205797	-0.372897	0.709225	0.149216	0.742998
Adjusted_p_Value_for_Diff_of_Tr2	go:0008840	3	0	0.0443065	0.205797	-0.372897	0.709225	0.149216	0.742998
Adjusted_p_Value_for_Diff_of_Tr2	go:0008854	3	0	0.0443065	0.205797	-0.372897	0.709225	0.149216	0.742998
Adjusted_p_Value_for_Diff_of_Tr2	go:0008872	3	0	0.0443065	0.205797	-0.372897	0.709225	0.149216	0.742998
Adjusted_p_Value_for_Diff_of_Tr2	go:0008901	3	0	0.0443065	0.205797	-0.372897	0.709225	0.149216	0.742998
Adjusted_p_Value_for_Diff_of_Tr2	go:0008934	3	0	0.0443065	0.205797	-0.372897	0.709225	0.149216	0.742998
Adjusted_p_Value_for_Diff_of_Tr2	go:0008967	3	0	0.0443065	0.205797	-0.372897	0.709225	0.149216	0.742998
Adjusted_p_Value_for_Diff_of_Tr2	go:0009063	3	0	0.0443065	0.205797	-0.372897	0.709225	0.149216	0.742998
Adjusted_p_Value_for_Diff_of_Tr2	go:0009273	3	0	0.0443065	0.205797	-0.372897	0.709225	0.149216	0.742998
Adjusted_p_Value_for_Diff_of_Tr2	go:0009274	3	0	0.0443065	0.205797	-0.372897	0.709225	0.149216	0.742998
Adjusted_p_Value_for_Diff_of_Tr2	go:0009316	3	0	0.0443065	0.205797	-0.372897	0.709225	0.149216	0.742998
Adjusted_p_Value_for_Diff_of_Tr2	go:0009325	3	0	0.0443065	0.205797	-0.372897	0.709225	0.149216	0.742998
Adjusted_p_Value_for_Diff_of_Tr2	go:0009326	3	0	0.0443065	0.205797	-0.372897	0.709225	0.149216	0.742998
Adjusted_p_Value_for_Diff_of_Tr2	go:0009381	3	0	0.0443065	0.205797	-0.372897	0.709225	0.149216	0.742998
Adjusted_p_Value_for_Diff_of_Tr2	go:0009399	3	0	0.0443065	0.205797	-0.372897	0.709225	0.149216	0.742998
Adjusted_p_Value_for_Diff_of_Tr2	go:0009408	3	0	0.0443065	0.205797	-0.372897	0.709225	0.149216	0.742998
Adjusted_p_Value_for_Diff_of_Tr2	go:0009448	3	0	0.0443065	0.205797	-0.372897	0.709225	0.149216	0.742998
Adjusted_p_Value_for_Diff_of_Tr2	go:0009712	3	0	0.0443065	0.205797	-0.372897	0.709225	0.149216	0.742998
Adjusted_p_Value_for_Diff_of_Tr2	go:0015116	3	0	0.0443065	0.205797	-0.372897	0.709225	0.149216	0.742998
Adjusted_p_Value_for_Diff_of_Tr2	go:0015412	3	0	0.0443065	0.205797	-0.372897	0.709225	0.149216	0.742998
Adjusted_p_Value_for_Diff_of_Tr2	go:0015420	3	0	0.0443065	0.205797	-0.372897	0.709225	0.149216	0.742998
Adjusted_p_Value_for_Diff_of_Tr2	go:0015426	3	0	0.0443065	0.205797	-0.372897	0.709225	0.149216	0.742998
Adjusted_p_Value_for_Diff_of_Tr2	go:0015446	3	0	0.0443065	0.205797	-0.372897	0.709225	0.149216	0.742998
Adjusted_p_Value_for_Diff_of_Tr2	go:0015991	3	0	0.0443065	0.205797	-0.372897	0.709225	0.149216	0.742998
Adjusted_p_Value_for_Diff_of_Tr2	go:0015995	3	0	0.0443065	0.205797	-0.372897	0.709225	0.149216	0.742998
Adjusted_p_Value_for_Diff_of_Tr2	go:0016051	3	0	0.0443065	0.205797	-0.372897	0.709225	0.149216	0.742998
Adjusted_p_Value_for_Diff_of_Tr2	go:0016149	3	0	0.0443065	0.205797	-0.372897	0.709225	0.149216	0.742998
Adjusted_p_Value_for_Diff_of_Tr2	go:0016213	3	0	0.0443065	0.205797	-0.372897	0.709225	0.149216	0.742998
Adjusted_p_Value_for_Diff_of_Tr2	go:0016290	3	0	0.0443065	0.205797	-0.372897	0.709225	0.149216	0.742998
Adjusted_p_Value_for_Diff_of_Tr2	go:0016639	3	0	0.0443065	0.205797	-0.372897	0.709225	0.149216	0.742998
Adjusted_p_Value_for_Diff_of_Tr2	go:0016799	3	0	0.0443065	0.205797	-0.372897	0.709225	0.149216	0.742998
Adjusted_p_Value_for_Diff_of_Tr2	go:0016901	3	0	0.0443065	0.205797	-0.372897	0.709225	0.149216	0.742998
Adjusted_p_Value_for_Diff_of_Tr2	go:0016999	3	0	0.0443065	0.205797	-0.372897	0.709225	0.149216	0.742998
Adjusted_p_Value_for_Diff_of_Tr2	go:0017153	3	0	0.0443065	0.205797	-0.372897	0.709225	0.149216	0.742998
Adjusted_p_Value_for_Diff_of_Tr2	go:0018576	3	0	0.0443065	0.205797	-0.372897	0.709225	0.149216	0.742998
Adjusted_p_Value_for_Diff_of_Tr2	go:0018620	3	0	0.0443065	0.205797	-0.372897	0.709225	0.149216	0.742998
Adjusted_p_Value_for_Diff_of_Tr2	go:0018784	3	0	0.0443065	0.205797	-0.372897	0.709225	0.149216	0.742998
Adjusted_p_Value_for_Diff_of_Tr2	go:0019464	3	0	0.0443065	0.205797	-0.372897	0.709225	0.149216	0.742998
Adjusted_p_Value_for_Diff_of_Tr2	go:0019543	3	0	0.0443065	0.205797	-0.372897	0.709225	0.149216	0.742998
Adjusted_p_Value_for_Diff_of_Tr2	go:0019557	3	0	0.0443065	0.205797	-0.372897	0.709225	0.149216	0.742998
Adjusted_p_Value_for_Diff_of_Tr2	go:0019563	3	0	0.0443065	0.205797	-0.372897	0.709225	0.149216	0.742998
Adjusted_p_Value_for_Diff_of_Tr2	go:0033732	3	0	0.0443065	0.205797	-0.372897	0.709225	0.149216	0.742998
Adjusted_p_Value_for_Diff_of_Tr2	go:0033748	3	0	0.0443065	0.205797	-0.372897	0.709225	0.149216	0.742998
Adjusted_p_Value_for_Diff_of_Tr2	go:0035999	3	0	0.0443065	0.205797	-0.372897	0.709225	0.149216	0.742998
Adjusted_p_Value_for_Diff_of_Tr2	go:0042026	3	0	0.0443065	0.205797	-0.372897	0.709225	0.149216	0.742998
Adjusted_p_Value_for_Diff_of_Tr2	go:0042158	3	0	0.0443065	0.205797	-0.372897	0.709225	0.149216	0.742998
Adjusted_p_Value_for_Diff_of_Tr2	go:0042254	3	0	0.0443065	0.205797	-0.372897	0.709225	0.149216	0.742998
Adjusted_p_Value_for_Diff_of_Tr2	go:0042597	3	0	0.0443065	0.205797	-0.372897	0.709225	0.149216	0.742998
Adjusted_p_Value_for_Diff_of_Tr2	go:0042803	3	0	0.0443065	0.205797	-0.372897	0.709225	0.149216	0.742998
Adjusted_p_Value_for_Diff_of_Tr2	go:0043085	3	0	0.0443065	0.205797	-0.372897	0.709225	0.149216	0.742998
Adjusted_p_Value_for_Diff_of_Tr2	go:0043115	3	0	0.0443065	0.205797	-0.372897	0.709225	0.149216	0.742998
Adjusted_p_Value_for_Diff_of_Tr2	go:0043750	3	0	0.0443065	0.205797	-0.372897	0.709225	0.149216	0.742998
Adjusted_p_Value_for_Diff_of_Tr2	go:0043952	3	0	0.0443065	0.205797	-0.372897	0.709225	0.149216	0.742998
Adjusted_p_Value_for_Diff_of_Tr2	go:0044038	3	0	0.0443065	0.205797	-0.372897	0.709225	0.149216	0.742998
Adjusted_p_Value_for_Diff_of_Tr2	go:0046961	3	0	0.0443065	0.205797	-0.372897	0.709225	0.149216	0.742998
Adjusted_p_Value_for_Diff_of_Tr2	go:0047547	3	0	0.0443065	0.205797	-0.372897	0.709225	0.149216	0.742998
Adjusted_p_Value_for_Diff_of_Tr2	go:0047646	3	0	0.0443065	0.205797	-0.372897	0.709225	0.149216	0.742998
Adjusted_p_Value_for_Diff_of_Tr2	go:0050538	3	0	0.0443065	0.205797	-0.372897	0.709225	0.149216	0.742998
Adjusted_p_Value_for_Diff_of_Tr2	go:0051188	3	0	0.0443065	0.205797	-0.372897	0.709225	0.149216	0.742998
Adjusted_p_Value_for_Diff_of_Tr2	go:0051903	3	0	0.0443065	0.205797	-0.372897	0.709225	0.149216	0.742998
Adjusted_p_Value_for_Diff_of_Tr2	go:0052591	3	0	0.0443065	0.205797	-0.372897	0.709225	0.149216	0.742998
Adjusted_p_Value_for_Diff_of_Tr2	go:0052832	3	0	0.0443065	0.205797	-0.372897	0.709225	0.149216	0.742998
Adjusted_p_Value_for_Diff_of_Tr2	go:0052833	3	0	0.0443065	0.205797	-0.372897	0.709225	0.149216	0.742998
Adjusted_p_Value_for_Diff_of_Tr2	go:0055129	3	0	0.0443065	0.205797	-0.372897	0.709225	0.149216	0.742998
Adjusted_p_Value_for_Diff_of_Tr2	go:0065002	3	0	0.0443065	0.205797	-0.372897	0.709225	0.149216	0.742998
Adjusted_p_Value_for_Diff_of_Tr2	go:0070490	3	0	0.0443065	0.205797	-0.372897	0.709225	0.149216	0.742998
Adjusted_p_Value_for_Diff_of_Tr2	go:0071266	3	0	0.0443065	0.205797	-0.372897	0.709225	0.149216	0.742998
Adjusted_p_Value_for_Diff_of_Tr2	go:0071555	3	0	0.0443065	0.205797	-0.372897	0.709225	0.149216	0.742998
Adjusted_p_Value_for_Diff_of_Tr2	go:0071722	3	0	0.0443065	0.205797	-0.372897	0.709225	0.149216	0.742998
Adjusted_p_Value_for_Diff_of_Tr2	go:0080109	3	0	0.0443065	0.205797	-0.372897	0.709225	0.149216	0.742998
Adjusted_p_Value_for_Diff_of_Tr2	go:0016740	83	0.0361446	0.0443065	0.205797	-0.36132	0.71786	0.14396	0.750614
Adjusted_p_Value_for_Diff_of_Tr2	go:0006810	32	0.03125	0.0443065	0.205797	-0.358891	0.719677	0.142863	0.751086
Adjusted_p_Value_for_Diff_of_Tr2	go:0009089	16	0.0625	0.0443065	0.205797	0.35362	0.723624	0.140487	0.753775
Adjusted_p_Value_for_Diff_of_Tr2	go:0016874	36	0.0555556	0.0443065	0.205797	0.327965	0.742938	0.129047	0.772431
Adjusted_p_Value_for_Diff_of_Tr2	go:0051287	30	0.0333333	0.0443065	0.205797	-0.292047	0.77025	0.113368	0.798763
Adjusted_p_Value_for_Diff_of_Tr2	go:0006184	17	0.0588235	0.0443065	0.205797	0.290846	0.771169	0.11285	0.798763
Adjusted_p_Value_for_Diff_of_Tr2	go:0016853	54	0.037037	0.0443065	0.205797	-0.259573	0.795193	0.0995275	0.822098
Adjusted_p_Value_for_Diff_of_Tr2	go:0045454	18	0.0555556	0.0443065	0.205797	0.231906	0.816611	0.0879849	0.841079
Adjusted_p_Value_for_Diff_of_Tr2	go:0046677	18	0.0555556	0.0443065	0.205797	0.231906	0.816611	0.0879849	0.841079
Adjusted_p_Value_for_Diff_of_Tr2	go:0006508	77	0.038961	0.0443065	0.205797	-0.227925	0.819705	0.0863426	0.842687
Adjusted_p_Value_for_Diff_of_Tr2	go:0015171	28	0.0357143	0.0443065	0.205797	-0.220925	0.825151	0.0834667	0.846703
Adjusted_p_Value_for_Diff_of_Tr2	go:0004177	19	0.0526316	0.0443065	0.205797	0.17633	0.860035	0.0654839	0.877587
Adjusted_p_Value_for_Diff_of_Tr2	go:0008360	19	0.0526316	0.0443065	0.205797	0.17633	0.860035	0.0654839	0.877587
Adjusted_p_Value_for_Diff_of_Tr2	go:0016620	19	0.0526316	0.0443065	0.205797	0.17633	0.860035	0.0654839	0.877587
Adjusted_p_Value_for_Diff_of_Tr2	go:0020037	62	0.0483871	0.0443065	0.205797	0.156127	0.875933	0.0575293	0.892154
Adjusted_p_Value_for_Diff_of_Tr2	go:0004519	20	0.05	0.0443065	0.205797	0.123724	0.901534	0.045018	0.914841
Adjusted_p_Value_for_Diff_of_Tr2	go:0006725	20	0.05	0.0443065	0.205797	0.123724	0.901534	0.045018	0.914841
Adjusted_p_Value_for_Diff_of_Tr2	go:0016746	25	0.04	0.0443065	0.205797	-0.10463	0.91667	0.0377872	0.92678
Adjusted_p_Value_for_Diff_of_Tr2	go:0016829	25	0.04	0.0443065	0.205797	-0.10463	0.91667	0.0377872	0.92678
Adjusted_p_Value_for_Diff_of_Tr2	go:0003924	21	0.0476191	0.0443065	0.205797	0.0737618	0.9412	0.0263181	0.948095
Adjusted_p_Value_for_Diff_of_Tr2	go:0009252	21	0.0476191	0.0443065	0.205797	0.0737618	0.9412	0.0263181	0.948095
Adjusted_p_Value_for_Diff_of_Tr2	go:0004252	24	0.0416667	0.0443065	0.205797	-0.0628411	0.949893	0.0223253	0.95336
Adjusted_p_Value_for_Diff_of_Tr2	go:0022857	24	0.0416667	0.0443065	0.205797	-0.0628411	0.949893	0.0223253	0.95336
Adjusted_p_Value_for_Diff_of_Tr2	go:0016810	23	0.0434783	0.0443065	0.205797	-0.0193012	0.984601	0.00673979	0.984601
Adjusted_p_Value_for_Diff_of_Tr2	go:0030288	23	0.0434783	0.0443065	0.205797	-0.0193012	0.984601	0.00673979	0.984601

## Sheet: EMB vs Nc
Continuous Significance Variable	Gene_ontology_IDs Category	Frequency	Category Mean	Overall Mean	Overall Std	PAGE Z-Score	PAGE Raw p-value	#NAME?	PAGE False Discovery Rate p-value
Adjusted_p_Value_for_Diff_of_Tr2	go:0019491	3	1	0.0515839	0.221209	7.42603	1.1191e-13	12.9511	6.1551e-11
Adjusted_p_Value_for_Diff_of_Tr2	go:0004674	21	0.380952	0.0515839	0.221209	6.82321	8.9029e-12	11.0505	1.77785e-09
Adjusted_p_Value_for_Diff_of_Tr2	go:0004721	6	0.666667	0.0515839	0.221209	6.81093	9.6974e-12	11.0133	1.77785e-09
Adjusted_p_Value_for_Diff_of_Tr2	go:0045227	7	0.571429	0.0515839	0.221209	6.21755	5.0496e-10	9.29674	6.94326e-08
Adjusted_p_Value_for_Diff_of_Tr2	go:0009088	5	0.6	0.0515839	0.221209	5.5436	2.9631e-08	7.52825	3.25941e-06
Adjusted_p_Value_for_Diff_of_Tr2	go:0008658	14	0.357143	0.0515839	0.221209	5.1684	2.36109e-07	6.62689	2.16433e-05
Adjusted_p_Value_for_Diff_of_Tr2	go:0043952	3	0.666667	0.0515839	0.221209	4.81605	1.46427e-06	5.83438	0.00010067
Adjusted_p_Value_for_Diff_of_Tr2	go:0065002	3	0.666667	0.0515839	0.221209	4.81605	1.46427e-06	5.83438	0.00010067
Adjusted_p_Value_for_Diff_of_Tr2	go:0003697	7	0.428571	0.0515839	0.221209	4.50892	6.51571e-06	5.18604	0.00039818
Adjusted_p_Value_for_Diff_of_Tr2	go:0015450	4	0.5	0.0515839	0.221209	4.05423	5.03e-05	4.29843	0.00251501
Adjusted_p_Value_for_Diff_of_Tr2	go:0015937	4	0.5	0.0515839	0.221209	4.05423	5.03e-05	4.29843	0.00251501
Adjusted_p_Value_for_Diff_of_Tr2	go:0006779	5	0.4	0.0515839	0.221209	3.52193	0.00042842	3.36813	0.0181257
Adjusted_p_Value_for_Diff_of_Tr2	go:0009103	5	0.4	0.0515839	0.221209	3.52193	0.00042842	3.36813	0.0181257
Adjusted_p_Value_for_Diff_of_Tr2	go:0004096	11	0.272727	0.0515839	0.221209	3.31564	0.00091434	3.03889	0.0359205
Adjusted_p_Value_for_Diff_of_Tr2	go:0019843	36	0.166667	0.0515839	0.221209	3.12147	0.00179954	2.74484	0.0546787
Adjusted_p_Value_for_Diff_of_Tr2	go:0006605	6	0.333333	0.0515839	0.221209	3.11986	0.00180935	2.74248	0.0546787
Adjusted_p_Value_for_Diff_of_Tr2	go:0006637	6	0.333333	0.0515839	0.221209	3.11986	0.00180935	2.74248	0.0546787
Adjusted_p_Value_for_Diff_of_Tr2	go:0009435	6	0.333333	0.0515839	0.221209	3.11986	0.00180935	2.74248	0.0546787
Adjusted_p_Value_for_Diff_of_Tr2	go:0008026	12	0.25	0.0515839	0.221209	3.10717	0.0018889	2.72379	0.0546787
Adjusted_p_Value_for_Diff_of_Tr2	go:0015935	7	0.285714	0.0515839	0.221209	2.80029	0.0051056	2.29195	0.140404
Adjusted_p_Value_for_Diff_of_Tr2	go:0007049	33	0.151515	0.0515839	0.221209	2.59511	0.00945615	2.02429	0.238103
Adjusted_p_Value_for_Diff_of_Tr2	go:0000287	54	0.12963	0.0515839	0.221209	2.59264	0.00952412	2.02118	0.238103
Adjusted_p_Value_for_Diff_of_Tr2	go:0003746	8	0.25	0.0515839	0.221209	2.53699	0.011181	1.95152	0.267372
Adjusted_p_Value_for_Diff_of_Tr2	go:0003735	58	0.12069	0.0515839	0.221209	2.37917	0.0173518	1.76066	0.327353
Adjusted_p_Value_for_Diff_of_Tr2	go:0003962	3	0.333333	0.0515839	0.221209	2.20608	0.0273786	1.56259	0.327353
Adjusted_p_Value_for_Diff_of_Tr2	go:0004143	3	0.333333	0.0515839	0.221209	2.20608	0.0273786	1.56259	0.327353
Adjusted_p_Value_for_Diff_of_Tr2	go:0004176	3	0.333333	0.0515839	0.221209	2.20608	0.0273786	1.56259	0.327353
Adjusted_p_Value_for_Diff_of_Tr2	go:0004523	3	0.333333	0.0515839	0.221209	2.20608	0.0273786	1.56259	0.327353
Adjusted_p_Value_for_Diff_of_Tr2	go:0004834	3	0.333333	0.0515839	0.221209	2.20608	0.0273786	1.56259	0.327353
Adjusted_p_Value_for_Diff_of_Tr2	go:0006400	3	0.333333	0.0515839	0.221209	2.20608	0.0273786	1.56259	0.327353
Adjusted_p_Value_for_Diff_of_Tr2	go:0006730	3	0.333333	0.0515839	0.221209	2.20608	0.0273786	1.56259	0.327353
Adjusted_p_Value_for_Diff_of_Tr2	go:0007155	3	0.333333	0.0515839	0.221209	2.20608	0.0273786	1.56259	0.327353
Adjusted_p_Value_for_Diff_of_Tr2	go:0007205	3	0.333333	0.0515839	0.221209	2.20608	0.0273786	1.56259	0.327353
Adjusted_p_Value_for_Diff_of_Tr2	go:0008691	3	0.333333	0.0515839	0.221209	2.20608	0.0273786	1.56259	0.327353
Adjusted_p_Value_for_Diff_of_Tr2	go:0008800	3	0.333333	0.0515839	0.221209	2.20608	0.0273786	1.56259	0.327353
Adjusted_p_Value_for_Diff_of_Tr2	go:0009102	3	0.333333	0.0515839	0.221209	2.20608	0.0273786	1.56259	0.327353
Adjusted_p_Value_for_Diff_of_Tr2	go:0009274	3	0.333333	0.0515839	0.221209	2.20608	0.0273786	1.56259	0.327353
Adjusted_p_Value_for_Diff_of_Tr2	go:0009326	3	0.333333	0.0515839	0.221209	2.20608	0.0273786	1.56259	0.327353
Adjusted_p_Value_for_Diff_of_Tr2	go:0015420	3	0.333333	0.0515839	0.221209	2.20608	0.0273786	1.56259	0.327353
Adjusted_p_Value_for_Diff_of_Tr2	go:0016290	3	0.333333	0.0515839	0.221209	2.20608	0.0273786	1.56259	0.327353
Adjusted_p_Value_for_Diff_of_Tr2	go:0016639	3	0.333333	0.0515839	0.221209	2.20608	0.0273786	1.56259	0.327353
Adjusted_p_Value_for_Diff_of_Tr2	go:0022904	3	0.333333	0.0515839	0.221209	2.20608	0.0273786	1.56259	0.327353
Adjusted_p_Value_for_Diff_of_Tr2	go:0042158	3	0.333333	0.0515839	0.221209	2.20608	0.0273786	1.56259	0.327353
Adjusted_p_Value_for_Diff_of_Tr2	go:0042744	3	0.333333	0.0515839	0.221209	2.20608	0.0273786	1.56259	0.327353
Adjusted_p_Value_for_Diff_of_Tr2	go:0047617	3	0.333333	0.0515839	0.221209	2.20608	0.0273786	1.56259	0.327353
Adjusted_p_Value_for_Diff_of_Tr2	go:0051188	3	0.333333	0.0515839	0.221209	2.20608	0.0273786	1.56259	0.327353
Adjusted_p_Value_for_Diff_of_Tr2	go:0003995	88	0	0.0515839	0.221209	-2.18752	0.0287044	1.54205	0.335903
Adjusted_p_Value_for_Diff_of_Tr2	go:0004003	10	0.2	0.0515839	0.221209	2.12167	0.0338654	1.47024	0.380122
Adjusted_p_Value_for_Diff_of_Tr2	go:0008863	10	0.2	0.0515839	0.221209	2.12167	0.0338654	1.47024	0.380122
Adjusted_p_Value_for_Diff_of_Tr2	go:0008360	19	0.157895	0.0515839	0.221209	2.09484	0.036185	1.44147	0.398035
Adjusted_p_Value_for_Diff_of_Tr2	go:0006412	67	0.104478	0.0515839	0.221209	1.95721	0.0503223	1.29824	0.527836
Adjusted_p_Value_for_Diff_of_Tr2	go:0009432	11	0.181818	0.0515839	0.221209	1.95262	0.0508642	1.29359	0.527836
Adjusted_p_Value_for_Diff_of_Tr2	go:0016757	11	0.181818	0.0515839	0.221209	1.95262	0.0508642	1.29359	0.527836
Adjusted_p_Value_for_Diff_of_Tr2	go:0009252	21	0.142857	0.0515839	0.221209	1.89082	0.0586484	1.23174	0.597345
Adjusted_p_Value_for_Diff_of_Tr2	go:0051301	32	0.125	0.0515839	0.221209	1.87743	0.0604595	1.21854	0.604595
Adjusted_p_Value_for_Diff_of_Tr2	go:0009055	97	0.0103093	0.0515839	0.221209	-1.83766	0.066112	1.17972	0.616215
Adjusted_p_Value_for_Diff_of_Tr2	go:0004043	4	0.25	0.0515839	0.221209	1.79392	0.0728254	1.13772	0.616215
Adjusted_p_Value_for_Diff_of_Tr2	go:0004068	4	0.25	0.0515839	0.221209	1.79392	0.0728254	1.13772	0.616215
Adjusted_p_Value_for_Diff_of_Tr2	go:0004673	4	0.25	0.0515839	0.221209	1.79392	0.0728254	1.13772	0.616215
Adjusted_p_Value_for_Diff_of_Tr2	go:0006523	4	0.25	0.0515839	0.221209	1.79392	0.0728254	1.13772	0.616215
Adjusted_p_Value_for_Diff_of_Tr2	go:0006879	4	0.25	0.0515839	0.221209	1.79392	0.0728254	1.13772	0.616215
Adjusted_p_Value_for_Diff_of_Tr2	go:0009002	4	0.25	0.0515839	0.221209	1.79392	0.0728254	1.13772	0.616215
Adjusted_p_Value_for_Diff_of_Tr2	go:0016798	4	0.25	0.0515839	0.221209	1.79392	0.0728254	1.13772	0.616215
Adjusted_p_Value_for_Diff_of_Tr2	go:0019305	4	0.25	0.0515839	0.221209	1.79392	0.0728254	1.13772	0.616215
Adjusted_p_Value_for_Diff_of_Tr2	go:0030001	4	0.25	0.0515839	0.221209	1.79392	0.0728254	1.13772	0.616215
Adjusted_p_Value_for_Diff_of_Tr2	go:0005840	46	0.108696	0.0515839	0.221209	1.75106	0.0799354	1.09726	0.666128
Adjusted_p_Value_for_Diff_of_Tr2	go:0004497	89	0.011236	0.0515839	0.221209	-1.72073	0.0852993	1.06905	0.700218
Adjusted_p_Value_for_Diff_of_Tr2	go:0051537	53	0	0.0515839	0.221209	-1.69765	0.0895732	1.04782	0.724489
Adjusted_p_Value_for_Diff_of_Tr2	go:0000413	13	0.153846	0.0515839	0.221209	1.6668	0.0955538	1.01975	0.72728
Adjusted_p_Value_for_Diff_of_Tr2	go:0003755	13	0.153846	0.0515839	0.221209	1.6668	0.0955538	1.01975	0.72728
Adjusted_p_Value_for_Diff_of_Tr2	go:0006096	13	0.153846	0.0515839	0.221209	1.6668	0.0955538	1.01975	0.72728
Adjusted_p_Value_for_Diff_of_Tr2	go:0016702	48	0	0.0515839	0.221209	-1.61559	0.106182	0.973947	0.72728
Adjusted_p_Value_for_Diff_of_Tr2	go:0051539	36	0.111111	0.0515839	0.221209	1.6146	0.106398	0.973065	0.72728
Adjusted_p_Value_for_Diff_of_Tr2	go:0006281	37	0.108108	0.0515839	0.221209	1.55429	0.120115	0.920403	0.72728
Adjusted_p_Value_for_Diff_of_Tr2	go:0030170	64	0.09375	0.0515839	0.221209	1.52493	0.127276	0.895253	0.72728
Adjusted_p_Value_for_Diff_of_Tr2	go:0005506	76	0.0131579	0.0515839	0.221209	-1.51436	0.129935	0.886275	0.72728
Adjusted_p_Value_for_Diff_of_Tr2	go:0000104	5	0.2	0.0515839	0.221209	1.50025	0.13355	0.874355	0.72728
Adjusted_p_Value_for_Diff_of_Tr2	go:0006353	5	0.2	0.0515839	0.221209	1.50025	0.13355	0.874355	0.72728
Adjusted_p_Value_for_Diff_of_Tr2	go:0009039	5	0.2	0.0515839	0.221209	1.50025	0.13355	0.874355	0.72728
Adjusted_p_Value_for_Diff_of_Tr2	go:0009229	5	0.2	0.0515839	0.221209	1.50025	0.13355	0.874355	0.72728
Adjusted_p_Value_for_Diff_of_Tr2	go:0015197	5	0.2	0.0515839	0.221209	1.50025	0.13355	0.874355	0.72728
Adjusted_p_Value_for_Diff_of_Tr2	go:0031071	5	0.2	0.0515839	0.221209	1.50025	0.13355	0.874355	0.72728
Adjusted_p_Value_for_Diff_of_Tr2	go:0043419	5	0.2	0.0515839	0.221209	1.50025	0.13355	0.874355	0.72728
Adjusted_p_Value_for_Diff_of_Tr2	go:0045226	5	0.2	0.0515839	0.221209	1.50025	0.13355	0.874355	0.72728
Adjusted_p_Value_for_Diff_of_Tr2	go:0055085	99	0.020202	0.0515839	0.221209	-1.41154	0.158085	0.801109	0.72728
Adjusted_p_Value_for_Diff_of_Tr2	go:0006260	27	0.111111	0.0515839	0.221209	1.39828	0.162029	0.790408	0.72728
Adjusted_p_Value_for_Diff_of_Tr2	go:0004316	69	0.0144928	0.0515839	0.221209	-1.39281	0.163677	0.786011	0.72728
Adjusted_p_Value_for_Diff_of_Tr2	go:0009089	16	0.125	0.0515839	0.221209	1.32754	0.184329	0.734405	0.72728
Adjusted_p_Value_for_Diff_of_Tr2	go:0050662	30	0	0.0515839	0.221209	-1.27724	0.201518	0.695686	0.72728
Adjusted_p_Value_for_Diff_of_Tr2	go:0051287	30	0	0.0515839	0.221209	-1.27724	0.201518	0.695686	0.72728
Adjusted_p_Value_for_Diff_of_Tr2	go:0006364	6	0.166667	0.0515839	0.221209	1.27433	0.202545	0.693477	0.72728
Adjusted_p_Value_for_Diff_of_Tr2	go:0006396	6	0.166667	0.0515839	0.221209	1.27433	0.202545	0.693477	0.72728
Adjusted_p_Value_for_Diff_of_Tr2	go:0006750	6	0.166667	0.0515839	0.221209	1.27433	0.202545	0.693477	0.72728
Adjusted_p_Value_for_Diff_of_Tr2	go:0009086	6	0.166667	0.0515839	0.221209	1.27433	0.202545	0.693477	0.72728
Adjusted_p_Value_for_Diff_of_Tr2	go:0009228	6	0.166667	0.0515839	0.221209	1.27433	0.202545	0.693477	0.72728
Adjusted_p_Value_for_Diff_of_Tr2	go:0009247	6	0.166667	0.0515839	0.221209	1.27433	0.202545	0.693477	0.72728
Adjusted_p_Value_for_Diff_of_Tr2	go:0009396	6	0.166667	0.0515839	0.221209	1.27433	0.202545	0.693477	0.72728
Adjusted_p_Value_for_Diff_of_Tr2	go:0016773	6	0.166667	0.0515839	0.221209	1.27433	0.202545	0.693477	0.72728
Adjusted_p_Value_for_Diff_of_Tr2	go:0022900	6	0.166667	0.0515839	0.221209	1.27433	0.202545	0.693477	0.72728
Adjusted_p_Value_for_Diff_of_Tr2	go:0030145	6	0.166667	0.0515839	0.221209	1.27433	0.202545	0.693477	0.72728
Adjusted_p_Value_for_Diff_of_Tr2	go:0048037	6	0.166667	0.0515839	0.221209	1.27433	0.202545	0.693477	0.72728
Adjusted_p_Value_for_Diff_of_Tr2	go:0015171	28	0	0.0515839	0.221209	-1.23393	0.217229	0.663081	0.72728
Adjusted_p_Value_for_Diff_of_Tr2	go:0006184	17	0.117647	0.0515839	0.221209	1.23135	0.218193	0.66116	0.72728
Adjusted_p_Value_for_Diff_of_Tr2	go:0006098	25	0	0.0515839	0.221209	-1.16595	0.243633	0.613263	0.72728
Adjusted_p_Value_for_Diff_of_Tr2	go:0016151	18	0.111111	0.0515839	0.221209	1.14169	0.253582	0.595881	0.72728
Adjusted_p_Value_for_Diff_of_Tr2	go:0045454	18	0.111111	0.0515839	0.221209	1.14169	0.253582	0.595881	0.72728
Adjusted_p_Value_for_Diff_of_Tr2	go:0046677	18	0.111111	0.0515839	0.221209	1.14169	0.253582	0.595881	0.72728
Adjusted_p_Value_for_Diff_of_Tr2	go:0030288	23	0	0.0515839	0.221209	-1.11834	0.26342	0.57935	0.72728
Adjusted_p_Value_for_Diff_of_Tr2	go:0042823	22	0	0.0515839	0.221209	-1.09376	0.27406	0.562155	0.72728
Adjusted_p_Value_for_Diff_of_Tr2	go:0090305	22	0	0.0515839	0.221209	-1.09376	0.27406	0.562155	0.72728
Adjusted_p_Value_for_Diff_of_Tr2	go:0006066	7	0.142857	0.0515839	0.221209	1.09167	0.27498	0.560698	0.72728
Adjusted_p_Value_for_Diff_of_Tr2	go:0006537	7	0.142857	0.0515839	0.221209	1.09167	0.27498	0.560698	0.72728
Adjusted_p_Value_for_Diff_of_Tr2	go:0006979	7	0.142857	0.0515839	0.221209	1.09167	0.27498	0.560698	0.72728
Adjusted_p_Value_for_Diff_of_Tr2	go:0008033	7	0.142857	0.0515839	0.221209	1.09167	0.27498	0.560698	0.72728
Adjusted_p_Value_for_Diff_of_Tr2	go:0008081	7	0.142857	0.0515839	0.221209	1.09167	0.27498	0.560698	0.72728
Adjusted_p_Value_for_Diff_of_Tr2	go:0008235	7	0.142857	0.0515839	0.221209	1.09167	0.27498	0.560698	0.72728
Adjusted_p_Value_for_Diff_of_Tr2	go:0008825	7	0.142857	0.0515839	0.221209	1.09167	0.27498	0.560698	0.72728
Adjusted_p_Value_for_Diff_of_Tr2	go:0009073	7	0.142857	0.0515839	0.221209	1.09167	0.27498	0.560698	0.72728
Adjusted_p_Value_for_Diff_of_Tr2	go:0009423	7	0.142857	0.0515839	0.221209	1.09167	0.27498	0.560698	0.72728
Adjusted_p_Value_for_Diff_of_Tr2	go:0015940	7	0.142857	0.0515839	0.221209	1.09167	0.27498	0.560698	0.72728
Adjusted_p_Value_for_Diff_of_Tr2	go:0031177	7	0.142857	0.0515839	0.221209	1.09167	0.27498	0.560698	0.72728
Adjusted_p_Value_for_Diff_of_Tr2	go:0032259	7	0.142857	0.0515839	0.221209	1.09167	0.27498	0.560698	0.72728
Adjusted_p_Value_for_Diff_of_Tr2	go:0046488	7	0.142857	0.0515839	0.221209	1.09167	0.27498	0.560698	0.72728
Adjusted_p_Value_for_Diff_of_Tr2	go:0005525	32	0.09375	0.0515839	0.221209	1.07829	0.280905	0.551441	0.72728
Adjusted_p_Value_for_Diff_of_Tr2	go:0008233	21	0	0.0515839	0.221209	-1.06861	0.285244	0.544784	0.72728
Adjusted_p_Value_for_Diff_of_Tr2	go:0006457	19	0.105263	0.0515839	0.221209	1.05774	0.290173	0.537344	0.72728
Adjusted_p_Value_for_Diff_of_Tr2	go:0010181	52	0.0192308	0.0515839	0.221209	-1.05467	0.291578	0.535245	0.72728
Adjusted_p_Value_for_Diff_of_Tr2	go:0004519	20	0	0.0515839	0.221209	-1.04286	0.297013	0.527225	0.72728
Adjusted_p_Value_for_Diff_of_Tr2	go:0004733	20	0	0.0515839	0.221209	-1.04286	0.297013	0.527225	0.72728
Adjusted_p_Value_for_Diff_of_Tr2	go:0006310	20	0	0.0515839	0.221209	-1.04286	0.297013	0.527225	0.72728
Adjusted_p_Value_for_Diff_of_Tr2	go:0006725	20	0	0.0515839	0.221209	-1.04286	0.297013	0.527225	0.72728
Adjusted_p_Value_for_Diff_of_Tr2	go:0008168	78	0.025641	0.0515839	0.221209	-1.03577	0.30031	0.52243	0.72728
Adjusted_p_Value_for_Diff_of_Tr2	go:0015407	19	0	0.0515839	0.221209	-1.01645	0.309413	0.509461	0.72728
Adjusted_p_Value_for_Diff_of_Tr2	go:0000156	63	0.0793651	0.0515839	0.221209	0.996823	0.318851	0.496413	0.72728
Adjusted_p_Value_for_Diff_of_Tr2	go:0003887	18	0	0.0515839	0.221209	-0.989344	0.322495	0.491477	0.72728
Adjusted_p_Value_for_Diff_of_Tr2	go:0004022	18	0	0.0515839	0.221209	-0.989344	0.322495	0.491477	0.72728
Adjusted_p_Value_for_Diff_of_Tr2	go:0043190	18	0	0.0515839	0.221209	-0.989344	0.322495	0.491477	0.72728
Adjusted_p_Value_for_Diff_of_Tr2	go:0006541	17	0	0.0515839	0.221209	-0.96147	0.336316	0.473252	0.72728
Adjusted_p_Value_for_Diff_of_Tr2	go:0048038	17	0	0.0515839	0.221209	-0.96147	0.336316	0.473252	0.72728
Adjusted_p_Value_for_Diff_of_Tr2	go:0003743	8	0.125	0.0515839	0.221209	0.938714	0.347878	0.458573	0.72728
Adjusted_p_Value_for_Diff_of_Tr2	go:0004049	8	0.125	0.0515839	0.221209	0.938714	0.347878	0.458573	0.72728
Adjusted_p_Value_for_Diff_of_Tr2	go:0006520	8	0.125	0.0515839	0.221209	0.938714	0.347878	0.458573	0.72728
Adjusted_p_Value_for_Diff_of_Tr2	go:0008812	8	0.125	0.0515839	0.221209	0.938714	0.347878	0.458573	0.72728
Adjusted_p_Value_for_Diff_of_Tr2	go:0016597	8	0.125	0.0515839	0.221209	0.938714	0.347878	0.458573	0.72728
Adjusted_p_Value_for_Diff_of_Tr2	go:0042773	8	0.125	0.0515839	0.221209	0.938714	0.347878	0.458573	0.72728
Adjusted_p_Value_for_Diff_of_Tr2	go:0070403	8	0.125	0.0515839	0.221209	0.938714	0.347878	0.458573	0.72728
Adjusted_p_Value_for_Diff_of_Tr2	go:0004616	16	0	0.0515839	0.221209	-0.932763	0.350943	0.454764	0.72728
Adjusted_p_Value_for_Diff_of_Tr2	go:0016884	16	0	0.0515839	0.221209	-0.932763	0.350943	0.454764	0.72728
Adjusted_p_Value_for_Diff_of_Tr2	go:0044237	16	0	0.0515839	0.221209	-0.932763	0.350943	0.454764	0.72728
Adjusted_p_Value_for_Diff_of_Tr2	go:0006950	35	0.0857143	0.0515839	0.221209	0.912793	0.361352	0.44207	0.72728
Adjusted_p_Value_for_Diff_of_Tr2	go:0003924	21	0.0952381	0.0515839	0.221209	0.904342	0.365814	0.436739	0.72728
Adjusted_p_Value_for_Diff_of_Tr2	go:0005351	15	0	0.0515839	0.221209	-0.903144	0.36645	0.435986	0.72728
Adjusted_p_Value_for_Diff_of_Tr2	go:0007059	15	0	0.0515839	0.221209	-0.903144	0.36645	0.435986	0.72728
Adjusted_p_Value_for_Diff_of_Tr2	go:0009401	15	0	0.0515839	0.221209	-0.903144	0.36645	0.435986	0.72728
Adjusted_p_Value_for_Diff_of_Tr2	go:0016772	15	0	0.0515839	0.221209	-0.903144	0.36645	0.435986	0.72728
Adjusted_p_Value_for_Diff_of_Tr2	go:0033608	15	0	0.0515839	0.221209	-0.903144	0.36645	0.435986	0.72728
Adjusted_p_Value_for_Diff_of_Tr2	go:0015074	14	0	0.0515839	0.221209	-0.87252	0.382925	0.416886	0.72728
Adjusted_p_Value_for_Diff_of_Tr2	go:0000105	13	0	0.0515839	0.221209	-0.840781	0.400471	0.397429	0.72728
Adjusted_p_Value_for_Diff_of_Tr2	go:0019439	13	0	0.0515839	0.221209	-0.840781	0.400471	0.397429	0.72728
Adjusted_p_Value_for_Diff_of_Tr2	go:0043169	13	0	0.0515839	0.221209	-0.840781	0.400471	0.397429	0.72728
Adjusted_p_Value_for_Diff_of_Tr2	go:0046914	13	0	0.0515839	0.221209	-0.840781	0.400471	0.397429	0.72728
Adjusted_p_Value_for_Diff_of_Tr2	go:0006526	12	0	0.0515839	0.221209	-0.807796	0.419208	0.377571	0.72728
Adjusted_p_Value_for_Diff_of_Tr2	go:0009231	12	0	0.0515839	0.221209	-0.807796	0.419208	0.377571	0.72728
Adjusted_p_Value_for_Diff_of_Tr2	go:0045892	12	0	0.0515839	0.221209	-0.807796	0.419208	0.377571	0.72728
Adjusted_p_Value_for_Diff_of_Tr2	go:0003918	9	0.111111	0.0515839	0.221209	0.807298	0.419495	0.377273	0.72728
Adjusted_p_Value_for_Diff_of_Tr2	go:0004619	9	0.111111	0.0515839	0.221209	0.807298	0.419495	0.377273	0.72728
Adjusted_p_Value_for_Diff_of_Tr2	go:0006631	9	0.111111	0.0515839	0.221209	0.807298	0.419495	0.377273	0.72728
Adjusted_p_Value_for_Diff_of_Tr2	go:0006777	9	0.111111	0.0515839	0.221209	0.807298	0.419495	0.377273	0.72728
Adjusted_p_Value_for_Diff_of_Tr2	go:0008199	9	0.111111	0.0515839	0.221209	0.807298	0.419495	0.377273	0.72728
Adjusted_p_Value_for_Diff_of_Tr2	go:0008610	9	0.111111	0.0515839	0.221209	0.807298	0.419495	0.377273	0.72728
Adjusted_p_Value_for_Diff_of_Tr2	go:0006284	11	0	0.0515839	0.221209	-0.773406	0.439282	0.357256	0.72728
Adjusted_p_Value_for_Diff_of_Tr2	go:0006629	11	0	0.0515839	0.221209	-0.773406	0.439282	0.357256	0.72728
Adjusted_p_Value_for_Diff_of_Tr2	go:0008643	11	0	0.0515839	0.221209	-0.773406	0.439282	0.357256	0.72728
Adjusted_p_Value_for_Diff_of_Tr2	go:0008982	11	0	0.0515839	0.221209	-0.773406	0.439282	0.357256	0.72728
Adjusted_p_Value_for_Diff_of_Tr2	go:0016758	11	0	0.0515839	0.221209	-0.773406	0.439282	0.357256	0.72728
Adjusted_p_Value_for_Diff_of_Tr2	go:0018537	11	0	0.0515839	0.221209	-0.773406	0.439282	0.357256	0.72728
Adjusted_p_Value_for_Diff_of_Tr2	go:0016810	23	0.0869565	0.0515839	0.221209	0.766881	0.443152	0.353447	0.72728
Adjusted_p_Value_for_Diff_of_Tr2	go:0004085	10	0	0.0515839	0.221209	-0.737414	0.460871	0.336421	0.72728
Adjusted_p_Value_for_Diff_of_Tr2	go:0004356	10	0	0.0515839	0.221209	-0.737414	0.460871	0.336421	0.72728
Adjusted_p_Value_for_Diff_of_Tr2	go:0015419	10	0	0.0515839	0.221209	-0.737414	0.460871	0.336421	0.72728
Adjusted_p_Value_for_Diff_of_Tr2	go:0031419	10	0	0.0515839	0.221209	-0.737414	0.460871	0.336421	0.72728
Adjusted_p_Value_for_Diff_of_Tr2	go:0016301	39	0.0769231	0.0515839	0.221209	0.715355	0.47439	0.323865	0.72728
Adjusted_p_Value_for_Diff_of_Tr2	go:0022857	24	0.0833333	0.0515839	0.221209	0.703135	0.481972	0.316978	0.72728
Adjusted_p_Value_for_Diff_of_Tr2	go:0004144	9	0	0.0515839	0.221209	-0.699572	0.484195	0.31498	0.72728
Adjusted_p_Value_for_Diff_of_Tr2	go:0008408	9	0	0.0515839	0.221209	-0.699572	0.484195	0.31498	0.72728
Adjusted_p_Value_for_Diff_of_Tr2	go:0008726	9	0	0.0515839	0.221209	-0.699572	0.484195	0.31498	0.72728
Adjusted_p_Value_for_Diff_of_Tr2	go:0009097	9	0	0.0515839	0.221209	-0.699572	0.484195	0.31498	0.72728
Adjusted_p_Value_for_Diff_of_Tr2	go:0009098	9	0	0.0515839	0.221209	-0.699572	0.484195	0.31498	0.72728
Adjusted_p_Value_for_Diff_of_Tr2	go:0015205	9	0	0.0515839	0.221209	-0.699572	0.484195	0.31498	0.72728
Adjusted_p_Value_for_Diff_of_Tr2	go:0016788	9	0	0.0515839	0.221209	-0.699572	0.484195	0.31498	0.72728
Adjusted_p_Value_for_Diff_of_Tr2	go:0047575	9	0	0.0515839	0.221209	-0.699572	0.484195	0.31498	0.72728
Adjusted_p_Value_for_Diff_of_Tr2	go:0003684	10	0.1	0.0515839	0.221209	0.692128	0.488857	0.310818	0.72728
Adjusted_p_Value_for_Diff_of_Tr2	go:0006265	10	0.1	0.0515839	0.221209	0.692128	0.488857	0.310818	0.72728
Adjusted_p_Value_for_Diff_of_Tr2	go:0008784	10	0.1	0.0515839	0.221209	0.692128	0.488857	0.310818	0.72728
Adjusted_p_Value_for_Diff_of_Tr2	go:0009405	10	0.1	0.0515839	0.221209	0.692128	0.488857	0.310818	0.72728
Adjusted_p_Value_for_Diff_of_Tr2	go:0009987	10	0.1	0.0515839	0.221209	0.692128	0.488857	0.310818	0.72728
Adjusted_p_Value_for_Diff_of_Tr2	go:0020037	62	0.0322581	0.0515839	0.221209	-0.687909	0.49151	0.308468	0.72728
Adjusted_p_Value_for_Diff_of_Tr2	go:0004300	37	0.027027	0.0515839	0.221209	-0.67526	0.499511	0.301455	0.72728
Adjusted_p_Value_for_Diff_of_Tr2	go:0004029	8	0	0.0515839	0.221209	-0.659563	0.509534	0.292826	0.72728
Adjusted_p_Value_for_Diff_of_Tr2	go:0004040	8	0	0.0515839	0.221209	-0.659563	0.509534	0.292826	0.72728
Adjusted_p_Value_for_Diff_of_Tr2	go:0004658	8	0	0.0515839	0.221209	-0.659563	0.509534	0.292826	0.72728
Adjusted_p_Value_for_Diff_of_Tr2	go:0006094	8	0	0.0515839	0.221209	-0.659563	0.509534	0.292826	0.72728
Adjusted_p_Value_for_Diff_of_Tr2	go:0008198	8	0	0.0515839	0.221209	-0.659563	0.509534	0.292826	0.72728
Adjusted_p_Value_for_Diff_of_Tr2	go:0008442	8	0	0.0515839	0.221209	-0.659563	0.509534	0.292826	0.72728
Adjusted_p_Value_for_Diff_of_Tr2	go:0008839	8	0	0.0515839	0.221209	-0.659563	0.509534	0.292826	0.72728
Adjusted_p_Value_for_Diff_of_Tr2	go:0009190	8	0	0.0515839	0.221209	-0.659563	0.509534	0.292826	0.72728
Adjusted_p_Value_for_Diff_of_Tr2	go:0016706	8	0	0.0515839	0.221209	-0.659563	0.509534	0.292826	0.72728
Adjusted_p_Value_for_Diff_of_Tr2	go:0016849	8	0	0.0515839	0.221209	-0.659563	0.509534	0.292826	0.72728
Adjusted_p_Value_for_Diff_of_Tr2	go:0018492	8	0	0.0515839	0.221209	-0.659563	0.509534	0.292826	0.72728
Adjusted_p_Value_for_Diff_of_Tr2	go:0018580	8	0	0.0515839	0.221209	-0.659563	0.509534	0.292826	0.72728
Adjusted_p_Value_for_Diff_of_Tr2	go:0045017	8	0	0.0515839	0.221209	-0.659563	0.509534	0.292826	0.72728
Adjusted_p_Value_for_Diff_of_Tr2	go:0050525	8	0	0.0515839	0.221209	-0.659563	0.509534	0.292826	0.72728
Adjusted_p_Value_for_Diff_of_Tr2	go:0003723	36	0.0277778	0.0515839	0.221209	-0.645709	0.518468	0.285278	0.72728
Adjusted_p_Value_for_Diff_of_Tr2	go:0016874	36	0.0277778	0.0515839	0.221209	-0.645709	0.518468	0.285278	0.72728
Adjusted_p_Value_for_Diff_of_Tr2	go:0016747	25	0.08	0.0515839	0.221209	0.64229	0.520685	0.283425	0.72728
Adjusted_p_Value_for_Diff_of_Tr2	go:0016829	25	0.08	0.0515839	0.221209	0.64229	0.520685	0.283425	0.72728
Adjusted_p_Value_for_Diff_of_Tr2	go:0035556	74	0.0675676	0.0515839	0.221209	0.621569	0.534226	0.272275	0.72728
Adjusted_p_Value_for_Diff_of_Tr2	go:0005507	7	0	0.0515839	0.221209	-0.616965	0.537258	0.269817	0.72728
Adjusted_p_Value_for_Diff_of_Tr2	go:0005618	7	0	0.0515839	0.221209	-0.616965	0.537258	0.269817	0.72728
Adjusted_p_Value_for_Diff_of_Tr2	go:0006071	7	0	0.0515839	0.221209	-0.616965	0.537258	0.269817	0.72728
Adjusted_p_Value_for_Diff_of_Tr2	go:0006289	7	0	0.0515839	0.221209	-0.616965	0.537258	0.269817	0.72728
Adjusted_p_Value_for_Diff_of_Tr2	go:0006542	7	0	0.0515839	0.221209	-0.616965	0.537258	0.269817	0.72728
Adjusted_p_Value_for_Diff_of_Tr2	go:0006573	7	0	0.0515839	0.221209	-0.616965	0.537258	0.269817	0.72728
Adjusted_p_Value_for_Diff_of_Tr2	go:0008272	7	0	0.0515839	0.221209	-0.616965	0.537258	0.269817	0.72728
Adjusted_p_Value_for_Diff_of_Tr2	go:0009295	7	0	0.0515839	0.221209	-0.616965	0.537258	0.269817	0.72728
Adjusted_p_Value_for_Diff_of_Tr2	go:0015035	7	0	0.0515839	0.221209	-0.616965	0.537258	0.269817	0.72728
Adjusted_p_Value_for_Diff_of_Tr2	go:0015934	7	0	0.0515839	0.221209	-0.616965	0.537258	0.269817	0.72728
Adjusted_p_Value_for_Diff_of_Tr2	go:0015986	7	0	0.0515839	0.221209	-0.616965	0.537258	0.269817	0.72728
Adjusted_p_Value_for_Diff_of_Tr2	go:0016311	7	0	0.0515839	0.221209	-0.616965	0.537258	0.269817	0.72728
Adjusted_p_Value_for_Diff_of_Tr2	go:0016616	7	0	0.0515839	0.221209	-0.616965	0.537258	0.269817	0.72728
Adjusted_p_Value_for_Diff_of_Tr2	go:0016627	7	0	0.0515839	0.221209	-0.616965	0.537258	0.269817	0.72728
Adjusted_p_Value_for_Diff_of_Tr2	go:0016779	7	0	0.0515839	0.221209	-0.616965	0.537258	0.269817	0.72728
Adjusted_p_Value_for_Diff_of_Tr2	go:0018667	7	0	0.0515839	0.221209	-0.616965	0.537258	0.269817	0.72728
Adjusted_p_Value_for_Diff_of_Tr2	go:0018786	7	0	0.0515839	0.221209	-0.616965	0.537258	0.269817	0.72728
Adjusted_p_Value_for_Diff_of_Tr2	go:0030259	7	0	0.0515839	0.221209	-0.616965	0.537258	0.269817	0.72728
Adjusted_p_Value_for_Diff_of_Tr2	go:0033702	7	0	0.0515839	0.221209	-0.616965	0.537258	0.269817	0.72728
Adjusted_p_Value_for_Diff_of_Tr2	go:0044205	7	0	0.0515839	0.221209	-0.616965	0.537258	0.269817	0.72728
Adjusted_p_Value_for_Diff_of_Tr2	go:0050253	7	0	0.0515839	0.221209	-0.616965	0.537258	0.269817	0.72728
Adjusted_p_Value_for_Diff_of_Tr2	go:0003857	11	0.0909091	0.0515839	0.221209	0.589609	0.555453	0.255353	0.72728
Adjusted_p_Value_for_Diff_of_Tr2	go:0005694	11	0.0909091	0.0515839	0.221209	0.589609	0.555453	0.255353	0.72728
Adjusted_p_Value_for_Diff_of_Tr2	go:0001510	6	0	0.0515839	0.221209	-0.571198	0.567865	0.245755	0.72728
Adjusted_p_Value_for_Diff_of_Tr2	go:0003861	6	0	0.0515839	0.221209	-0.571198	0.567865	0.245755	0.72728
Adjusted_p_Value_for_Diff_of_Tr2	go:0003978	6	0	0.0515839	0.221209	-0.571198	0.567865	0.245755	0.72728
Adjusted_p_Value_for_Diff_of_Tr2	go:0003988	6	0	0.0515839	0.221209	-0.571198	0.567865	0.245755	0.72728
Adjusted_p_Value_for_Diff_of_Tr2	go:0004075	6	0	0.0515839	0.221209	-0.571198	0.567865	0.245755	0.72728
Adjusted_p_Value_for_Diff_of_Tr2	go:0004315	6	0	0.0515839	0.221209	-0.571198	0.567865	0.245755	0.72728
Adjusted_p_Value_for_Diff_of_Tr2	go:0004371	6	0	0.0515839	0.221209	-0.571198	0.567865	0.245755	0.72728
Adjusted_p_Value_for_Diff_of_Tr2	go:0004386	6	0	0.0515839	0.221209	-0.571198	0.567865	0.245755	0.72728
Adjusted_p_Value_for_Diff_of_Tr2	go:0004527	6	0	0.0515839	0.221209	-0.571198	0.567865	0.245755	0.72728
Adjusted_p_Value_for_Diff_of_Tr2	go:0004553	6	0	0.0515839	0.221209	-0.571198	0.567865	0.245755	0.72728
Adjusted_p_Value_for_Diff_of_Tr2	go:0004725	6	0	0.0515839	0.221209	-0.571198	0.567865	0.245755	0.72728
Adjusted_p_Value_for_Diff_of_Tr2	go:0004854	6	0	0.0515839	0.221209	-0.571198	0.567865	0.245755	0.72728
Adjusted_p_Value_for_Diff_of_Tr2	go:0004871	6	0	0.0515839	0.221209	-0.571198	0.567865	0.245755	0.72728
Adjusted_p_Value_for_Diff_of_Tr2	go:0005978	6	0	0.0515839	0.221209	-0.571198	0.567865	0.245755	0.72728
Adjusted_p_Value_for_Diff_of_Tr2	go:0006072	6	0	0.0515839	0.221209	-0.571198	0.567865	0.245755	0.72728
Adjusted_p_Value_for_Diff_of_Tr2	go:0006464	6	0	0.0515839	0.221209	-0.571198	0.567865	0.245755	0.72728
Adjusted_p_Value_for_Diff_of_Tr2	go:0006782	6	0	0.0515839	0.221209	-0.571198	0.567865	0.245755	0.72728
Adjusted_p_Value_for_Diff_of_Tr2	go:0006865	6	0	0.0515839	0.221209	-0.571198	0.567865	0.245755	0.72728
Adjusted_p_Value_for_Diff_of_Tr2	go:0008237	6	0	0.0515839	0.221209	-0.571198	0.567865	0.245755	0.72728
Adjusted_p_Value_for_Diff_of_Tr2	go:0008703	6	0	0.0515839	0.221209	-0.571198	0.567865	0.245755	0.72728
Adjusted_p_Value_for_Diff_of_Tr2	go:0009013	6	0	0.0515839	0.221209	-0.571198	0.567865	0.245755	0.72728
Adjusted_p_Value_for_Diff_of_Tr2	go:0009099	6	0	0.0515839	0.221209	-0.571198	0.567865	0.245755	0.72728
Adjusted_p_Value_for_Diff_of_Tr2	go:0009360	6	0	0.0515839	0.221209	-0.571198	0.567865	0.245755	0.72728
Adjusted_p_Value_for_Diff_of_Tr2	go:0016114	6	0	0.0515839	0.221209	-0.571198	0.567865	0.245755	0.72728
Adjusted_p_Value_for_Diff_of_Tr2	go:0016226	6	0	0.0515839	0.221209	-0.571198	0.567865	0.245755	0.72728
Adjusted_p_Value_for_Diff_of_Tr2	go:0016805	6	0	0.0515839	0.221209	-0.571198	0.567865	0.245755	0.72728
Adjusted_p_Value_for_Diff_of_Tr2	go:0016820	6	0	0.0515839	0.221209	-0.571198	0.567865	0.245755	0.72728
Adjusted_p_Value_for_Diff_of_Tr2	go:0019288	6	0	0.0515839	0.221209	-0.571198	0.567865	0.245755	0.72728
Adjusted_p_Value_for_Diff_of_Tr2	go:0033961	6	0	0.0515839	0.221209	-0.571198	0.567865	0.245755	0.72728
Adjusted_p_Value_for_Diff_of_Tr2	go:0035335	6	0	0.0515839	0.221209	-0.571198	0.567865	0.245755	0.72728
Adjusted_p_Value_for_Diff_of_Tr2	go:0036361	6	0	0.0515839	0.221209	-0.571198	0.567865	0.245755	0.72728
Adjusted_p_Value_for_Diff_of_Tr2	go:0042602	6	0	0.0515839	0.221209	-0.571198	0.567865	0.245755	0.72728
Adjusted_p_Value_for_Diff_of_Tr2	go:0046854	6	0	0.0515839	0.221209	-0.571198	0.567865	0.245755	0.72728
Adjusted_p_Value_for_Diff_of_Tr2	go:0046933	6	0	0.0515839	0.221209	-0.571198	0.567865	0.245755	0.72728
Adjusted_p_Value_for_Diff_of_Tr2	go:0050136	6	0	0.0515839	0.221209	-0.571198	0.567865	0.245755	0.72728
Adjusted_p_Value_for_Diff_of_Tr2	go:0003676	43	0.0697674	0.0515839	0.221209	0.539026	0.589869	0.229244	0.72728
Adjusted_p_Value_for_Diff_of_Tr2	go:0000271	5	0	0.0515839	0.221209	-0.52143	0.602067	0.220355	0.72728
Adjusted_p_Value_for_Diff_of_Tr2	go:0001676	5	0	0.0515839	0.221209	-0.52143	0.602067	0.220355	0.72728
Adjusted_p_Value_for_Diff_of_Tr2	go:0003899	5	0	0.0515839	0.221209	-0.52143	0.602067	0.220355	0.72728
Adjusted_p_Value_for_Diff_of_Tr2	go:0003984	5	0	0.0515839	0.221209	-0.52143	0.602067	0.220355	0.72728
Adjusted_p_Value_for_Diff_of_Tr2	go:0004129	5	0	0.0515839	0.221209	-0.52143	0.602067	0.220355	0.72728
Adjusted_p_Value_for_Diff_of_Tr2	go:0004146	5	0	0.0515839	0.221209	-0.52143	0.602067	0.220355	0.72728
Adjusted_p_Value_for_Diff_of_Tr2	go:0004321	5	0	0.0515839	0.221209	-0.52143	0.602067	0.220355	0.72728
Adjusted_p_Value_for_Diff_of_Tr2	go:0004467	5	0	0.0515839	0.221209	-0.52143	0.602067	0.220355	0.72728
Adjusted_p_Value_for_Diff_of_Tr2	go:0006694	5	0	0.0515839	0.221209	-0.52143	0.602067	0.220355	0.72728
Adjusted_p_Value_for_Diff_of_Tr2	go:0008171	5	0	0.0515839	0.221209	-0.52143	0.602067	0.220355	0.72728
Adjusted_p_Value_for_Diff_of_Tr2	go:0008662	5	0	0.0515839	0.221209	-0.52143	0.602067	0.220355	0.72728
Adjusted_p_Value_for_Diff_of_Tr2	go:0008745	5	0	0.0515839	0.221209	-0.52143	0.602067	0.220355	0.72728
Adjusted_p_Value_for_Diff_of_Tr2	go:0008750	5	0	0.0515839	0.221209	-0.52143	0.602067	0.220355	0.72728
Adjusted_p_Value_for_Diff_of_Tr2	go:0008815	5	0	0.0515839	0.221209	-0.52143	0.602067	0.220355	0.72728
Adjusted_p_Value_for_Diff_of_Tr2	go:0008940	5	0	0.0515839	0.221209	-0.52143	0.602067	0.220355	0.72728
Adjusted_p_Value_for_Diff_of_Tr2	go:0008965	5	0	0.0515839	0.221209	-0.52143	0.602067	0.220355	0.72728
Adjusted_p_Value_for_Diff_of_Tr2	go:0009116	5	0	0.0515839	0.221209	-0.52143	0.602067	0.220355	0.72728
Adjusted_p_Value_for_Diff_of_Tr2	go:0009234	5	0	0.0515839	0.221209	-0.52143	0.602067	0.220355	0.72728
Adjusted_p_Value_for_Diff_of_Tr2	go:0009253	5	0	0.0515839	0.221209	-0.52143	0.602067	0.220355	0.72728
Adjusted_p_Value_for_Diff_of_Tr2	go:0009279	5	0	0.0515839	0.221209	-0.52143	0.602067	0.220355	0.72728
Adjusted_p_Value_for_Diff_of_Tr2	go:0009331	5	0	0.0515839	0.221209	-0.52143	0.602067	0.220355	0.72728
Adjusted_p_Value_for_Diff_of_Tr2	go:0009346	5	0	0.0515839	0.221209	-0.52143	0.602067	0.220355	0.72728
Adjusted_p_Value_for_Diff_of_Tr2	go:0009982	5	0	0.0515839	0.221209	-0.52143	0.602067	0.220355	0.72728
Adjusted_p_Value_for_Diff_of_Tr2	go:0010498	5	0	0.0515839	0.221209	-0.52143	0.602067	0.220355	0.72728
Adjusted_p_Value_for_Diff_of_Tr2	go:0015299	5	0	0.0515839	0.221209	-0.52143	0.602067	0.220355	0.72728
Adjusted_p_Value_for_Diff_of_Tr2	go:0015408	5	0	0.0515839	0.221209	-0.52143	0.602067	0.220355	0.72728
Adjusted_p_Value_for_Diff_of_Tr2	go:0015833	5	0	0.0515839	0.221209	-0.52143	0.602067	0.220355	0.72728
Adjusted_p_Value_for_Diff_of_Tr2	go:0016042	5	0	0.0515839	0.221209	-0.52143	0.602067	0.220355	0.72728
Adjusted_p_Value_for_Diff_of_Tr2	go:0016614	5	0	0.0515839	0.221209	-0.52143	0.602067	0.220355	0.72728
Adjusted_p_Value_for_Diff_of_Tr2	go:0016742	5	0	0.0515839	0.221209	-0.52143	0.602067	0.220355	0.72728
Adjusted_p_Value_for_Diff_of_Tr2	go:0016813	5	0	0.0515839	0.221209	-0.52143	0.602067	0.220355	0.72728
Adjusted_p_Value_for_Diff_of_Tr2	go:0018189	5	0	0.0515839	0.221209	-0.52143	0.602067	0.220355	0.72728
Adjusted_p_Value_for_Diff_of_Tr2	go:0019556	5	0	0.0515839	0.221209	-0.52143	0.602067	0.220355	0.72728
Adjusted_p_Value_for_Diff_of_Tr2	go:0046405	5	0	0.0515839	0.221209	-0.52143	0.602067	0.220355	0.72728
Adjusted_p_Value_for_Diff_of_Tr2	go:0047091	5	0	0.0515839	0.221209	-0.52143	0.602067	0.220355	0.72728
Adjusted_p_Value_for_Diff_of_Tr2	go:0006508	77	0.038961	0.0515839	0.221209	-0.500726	0.616564	0.210022	0.72728
Adjusted_p_Value_for_Diff_of_Tr2	go:0000049	12	0.0833333	0.0515839	0.221209	0.497191	0.619054	0.208271	0.72728
Adjusted_p_Value_for_Diff_of_Tr2	go:0004222	12	0.0833333	0.0515839	0.221209	0.497191	0.619054	0.208271	0.72728
Adjusted_p_Value_for_Diff_of_Tr2	go:0006807	31	0.0322581	0.0515839	0.221209	-0.486425	0.626666	0.202964	0.72728
Adjusted_p_Value_for_Diff_of_Tr2	go:0008080	28	0.0714286	0.0515839	0.221209	0.474701	0.635	0.197226	0.72728
Adjusted_p_Value_for_Diff_of_Tr2	go:0000162	4	0	0.0515839	0.221209	-0.466381	0.640943	0.193181	0.72728
Adjusted_p_Value_for_Diff_of_Tr2	go:0003840	4	0	0.0515839	0.221209	-0.466381	0.640943	0.193181	0.72728
Adjusted_p_Value_for_Diff_of_Tr2	go:0003867	4	0	0.0515839	0.221209	-0.466381	0.640943	0.193181	0.72728
Adjusted_p_Value_for_Diff_of_Tr2	go:0003896	4	0	0.0515839	0.221209	-0.466381	0.640943	0.193181	0.72728
Adjusted_p_Value_for_Diff_of_Tr2	go:0003906	4	0	0.0515839	0.221209	-0.466381	0.640943	0.193181	0.72728
Adjusted_p_Value_for_Diff_of_Tr2	go:0003910	4	0	0.0515839	0.221209	-0.466381	0.640943	0.193181	0.72728
Adjusted_p_Value_for_Diff_of_Tr2	go:0004016	4	0	0.0515839	0.221209	-0.466381	0.640943	0.193181	0.72728
Adjusted_p_Value_for_Diff_of_Tr2	go:0004042	4	0	0.0515839	0.221209	-0.466381	0.640943	0.193181	0.72728
Adjusted_p_Value_for_Diff_of_Tr2	go:0004091	4	0	0.0515839	0.221209	-0.466381	0.640943	0.193181	0.72728
Adjusted_p_Value_for_Diff_of_Tr2	go:0004328	4	0	0.0515839	0.221209	-0.466381	0.640943	0.193181	0.72728
Adjusted_p_Value_for_Diff_of_Tr2	go:0004332	4	0	0.0515839	0.221209	-0.466381	0.640943	0.193181	0.72728
Adjusted_p_Value_for_Diff_of_Tr2	go:0004357	4	0	0.0515839	0.221209	-0.466381	0.640943	0.193181	0.72728
Adjusted_p_Value_for_Diff_of_Tr2	go:0004358	4	0	0.0515839	0.221209	-0.466381	0.640943	0.193181	0.72728
Adjusted_p_Value_for_Diff_of_Tr2	go:0004360	4	0	0.0515839	0.221209	-0.466381	0.640943	0.193181	0.72728
Adjusted_p_Value_for_Diff_of_Tr2	go:0004416	4	0	0.0515839	0.221209	-0.466381	0.640943	0.193181	0.72728
Adjusted_p_Value_for_Diff_of_Tr2	go:0004462	4	0	0.0515839	0.221209	-0.466381	0.640943	0.193181	0.72728
Adjusted_p_Value_for_Diff_of_Tr2	go:0004739	4	0	0.0515839	0.221209	-0.466381	0.640943	0.193181	0.72728
Adjusted_p_Value_for_Diff_of_Tr2	go:0004792	4	0	0.0515839	0.221209	-0.466381	0.640943	0.193181	0.72728
Adjusted_p_Value_for_Diff_of_Tr2	go:0004802	4	0	0.0515839	0.221209	-0.466381	0.640943	0.193181	0.72728
Adjusted_p_Value_for_Diff_of_Tr2	go:0004806	4	0	0.0515839	0.221209	-0.466381	0.640943	0.193181	0.72728
Adjusted_p_Value_for_Diff_of_Tr2	go:0005315	4	0	0.0515839	0.221209	-0.466381	0.640943	0.193181	0.72728
Adjusted_p_Value_for_Diff_of_Tr2	go:0005615	4	0	0.0515839	0.221209	-0.466381	0.640943	0.193181	0.72728
Adjusted_p_Value_for_Diff_of_Tr2	go:0005887	4	0	0.0515839	0.221209	-0.466381	0.640943	0.193181	0.72728
Adjusted_p_Value_for_Diff_of_Tr2	go:0005992	4	0	0.0515839	0.221209	-0.466381	0.640943	0.193181	0.72728
Adjusted_p_Value_for_Diff_of_Tr2	go:0006171	4	0	0.0515839	0.221209	-0.466381	0.640943	0.193181	0.72728
Adjusted_p_Value_for_Diff_of_Tr2	go:0006261	4	0	0.0515839	0.221209	-0.466381	0.640943	0.193181	0.72728
Adjusted_p_Value_for_Diff_of_Tr2	go:0006450	4	0	0.0515839	0.221209	-0.466381	0.640943	0.193181	0.72728
Adjusted_p_Value_for_Diff_of_Tr2	go:0006662	4	0	0.0515839	0.221209	-0.466381	0.640943	0.193181	0.72728
Adjusted_p_Value_for_Diff_of_Tr2	go:0006749	4	0	0.0515839	0.221209	-0.466381	0.640943	0.193181	0.72728
Adjusted_p_Value_for_Diff_of_Tr2	go:0006796	4	0	0.0515839	0.221209	-0.466381	0.640943	0.193181	0.72728
Adjusted_p_Value_for_Diff_of_Tr2	go:0006811	4	0	0.0515839	0.221209	-0.466381	0.640943	0.193181	0.72728
Adjusted_p_Value_for_Diff_of_Tr2	go:0006817	4	0	0.0515839	0.221209	-0.466381	0.640943	0.193181	0.72728
Adjusted_p_Value_for_Diff_of_Tr2	go:0008113	4	0	0.0515839	0.221209	-0.466381	0.640943	0.193181	0.72728
Adjusted_p_Value_for_Diff_of_Tr2	go:0008173	4	0	0.0515839	0.221209	-0.466381	0.640943	0.193181	0.72728
Adjusted_p_Value_for_Diff_of_Tr2	go:0008239	4	0	0.0515839	0.221209	-0.466381	0.640943	0.193181	0.72728
Adjusted_p_Value_for_Diff_of_Tr2	go:0008324	4	0	0.0515839	0.221209	-0.466381	0.640943	0.193181	0.72728
Adjusted_p_Value_for_Diff_of_Tr2	go:0008756	4	0	0.0515839	0.221209	-0.466381	0.640943	0.193181	0.72728
Adjusted_p_Value_for_Diff_of_Tr2	go:0008783	4	0	0.0515839	0.221209	-0.466381	0.640943	0.193181	0.72728
Adjusted_p_Value_for_Diff_of_Tr2	go:0008807	4	0	0.0515839	0.221209	-0.466381	0.640943	0.193181	0.72728
Adjusted_p_Value_for_Diff_of_Tr2	go:0008860	4	0	0.0515839	0.221209	-0.466381	0.640943	0.193181	0.72728
Adjusted_p_Value_for_Diff_of_Tr2	go:0008984	4	0	0.0515839	0.221209	-0.466381	0.640943	0.193181	0.72728
Adjusted_p_Value_for_Diff_of_Tr2	go:0009306	4	0	0.0515839	0.221209	-0.466381	0.640943	0.193181	0.72728
Adjusted_p_Value_for_Diff_of_Tr2	go:0015128	4	0	0.0515839	0.221209	-0.466381	0.640943	0.193181	0.72728
Adjusted_p_Value_for_Diff_of_Tr2	go:0015288	4	0	0.0515839	0.221209	-0.466381	0.640943	0.193181	0.72728
Adjusted_p_Value_for_Diff_of_Tr2	go:0015411	4	0	0.0515839	0.221209	-0.466381	0.640943	0.193181	0.72728
Adjusted_p_Value_for_Diff_of_Tr2	go:0015415	4	0	0.0515839	0.221209	-0.466381	0.640943	0.193181	0.72728
Adjusted_p_Value_for_Diff_of_Tr2	go:0016791	4	0	0.0515839	0.221209	-0.466381	0.640943	0.193181	0.72728
Adjusted_p_Value_for_Diff_of_Tr2	go:0016811	4	0	0.0515839	0.221209	-0.466381	0.640943	0.193181	0.72728
Adjusted_p_Value_for_Diff_of_Tr2	go:0016998	4	0	0.0515839	0.221209	-0.466381	0.640943	0.193181	0.72728
Adjusted_p_Value_for_Diff_of_Tr2	go:0018625	4	0	0.0515839	0.221209	-0.466381	0.640943	0.193181	0.72728
Adjusted_p_Value_for_Diff_of_Tr2	go:0019752	4	0	0.0515839	0.221209	-0.466381	0.640943	0.193181	0.72728
Adjusted_p_Value_for_Diff_of_Tr2	go:0019825	4	0	0.0515839	0.221209	-0.466381	0.640943	0.193181	0.72728
Adjusted_p_Value_for_Diff_of_Tr2	go:0019877	4	0	0.0515839	0.221209	-0.466381	0.640943	0.193181	0.72728
Adjusted_p_Value_for_Diff_of_Tr2	go:0019941	4	0	0.0515839	0.221209	-0.466381	0.640943	0.193181	0.72728
Adjusted_p_Value_for_Diff_of_Tr2	go:0022891	4	0	0.0515839	0.221209	-0.466381	0.640943	0.193181	0.72728
Adjusted_p_Value_for_Diff_of_Tr2	go:0030261	4	0	0.0515839	0.221209	-0.466381	0.640943	0.193181	0.72728
Adjusted_p_Value_for_Diff_of_Tr2	go:0031167	4	0	0.0515839	0.221209	-0.466381	0.640943	0.193181	0.72728
Adjusted_p_Value_for_Diff_of_Tr2	go:0044262	4	0	0.0515839	0.221209	-0.466381	0.640943	0.193181	0.72728
Adjusted_p_Value_for_Diff_of_Tr2	go:0045261	4	0	0.0515839	0.221209	-0.466381	0.640943	0.193181	0.72728
Adjusted_p_Value_for_Diff_of_Tr2	go:0045263	4	0	0.0515839	0.221209	-0.466381	0.640943	0.193181	0.72728
Adjusted_p_Value_for_Diff_of_Tr2	go:0046930	4	0	0.0515839	0.221209	-0.466381	0.640943	0.193181	0.72728
Adjusted_p_Value_for_Diff_of_Tr2	go:0047571	4	0	0.0515839	0.221209	-0.466381	0.640943	0.193181	0.72728
Adjusted_p_Value_for_Diff_of_Tr2	go:0047681	4	0	0.0515839	0.221209	-0.466381	0.640943	0.193181	0.72728
Adjusted_p_Value_for_Diff_of_Tr2	go:0047964	4	0	0.0515839	0.221209	-0.466381	0.640943	0.193181	0.72728
Adjusted_p_Value_for_Diff_of_Tr2	go:0050215	4	0	0.0515839	0.221209	-0.466381	0.640943	0.193181	0.72728
Adjusted_p_Value_for_Diff_of_Tr2	go:0051715	4	0	0.0515839	0.221209	-0.466381	0.640943	0.193181	0.72728
Adjusted_p_Value_for_Diff_of_Tr2	go:0052704	4	0	0.0515839	0.221209	-0.466381	0.640943	0.193181	0.72728
Adjusted_p_Value_for_Diff_of_Tr2	go:0080030	4	0	0.0515839	0.221209	-0.466381	0.640943	0.193181	0.72728
Adjusted_p_Value_for_Diff_of_Tr2	go:0080031	4	0	0.0515839	0.221209	-0.466381	0.640943	0.193181	0.72728
Adjusted_p_Value_for_Diff_of_Tr2	go:0080032	4	0	0.0515839	0.221209	-0.466381	0.640943	0.193181	0.72728
Adjusted_p_Value_for_Diff_of_Tr2	go:0009058	30	0.0333333	0.0515839	0.221209	-0.451891	0.651347	0.186187	0.72728
Adjusted_p_Value_for_Diff_of_Tr2	go:0000155	29	0.0344828	0.0515839	0.221209	-0.416314	0.67718	0.169296	0.72728
Adjusted_p_Value_for_Diff_of_Tr2	go:0006352	29	0.0344828	0.0515839	0.221209	-0.416314	0.67718	0.169296	0.72728
Adjusted_p_Value_for_Diff_of_Tr2	go:0016987	29	0.0344828	0.0515839	0.221209	-0.416314	0.67718	0.169296	0.72728
Adjusted_p_Value_for_Diff_of_Tr2	go:0023014	29	0.0344828	0.0515839	0.221209	-0.416314	0.67718	0.169296	0.72728
Adjusted_p_Value_for_Diff_of_Tr2	go:0006189	13	0.0769231	0.0515839	0.221209	0.41301	0.679599	0.167747	0.72728
Adjusted_p_Value_for_Diff_of_Tr2	go:0000160	3	0	0.0515839	0.221209	-0.403898	0.686288	0.163494	0.72728
Adjusted_p_Value_for_Diff_of_Tr2	go:0000917	3	0	0.0515839	0.221209	-0.403898	0.686288	0.163494	0.72728
Adjusted_p_Value_for_Diff_of_Tr2	go:0001522	3	0	0.0515839	0.221209	-0.403898	0.686288	0.163494	0.72728
Adjusted_p_Value_for_Diff_of_Tr2	go:0002161	3	0	0.0515839	0.221209	-0.403898	0.686288	0.163494	0.72728
Adjusted_p_Value_for_Diff_of_Tr2	go:0003841	3	0	0.0515839	0.221209	-0.403898	0.686288	0.163494	0.72728
Adjusted_p_Value_for_Diff_of_Tr2	go:0003908	3	0	0.0515839	0.221209	-0.403898	0.686288	0.163494	0.72728
Adjusted_p_Value_for_Diff_of_Tr2	go:0003954	3	0	0.0515839	0.221209	-0.403898	0.686288	0.163494	0.72728
Adjusted_p_Value_for_Diff_of_Tr2	go:0003987	3	0	0.0515839	0.221209	-0.403898	0.686288	0.163494	0.72728
Adjusted_p_Value_for_Diff_of_Tr2	go:0004035	3	0	0.0515839	0.221209	-0.403898	0.686288	0.163494	0.72728
Adjusted_p_Value_for_Diff_of_Tr2	go:0004039	3	0	0.0515839	0.221209	-0.403898	0.686288	0.163494	0.72728
Adjusted_p_Value_for_Diff_of_Tr2	go:0004088	3	0	0.0515839	0.221209	-0.403898	0.686288	0.163494	0.72728
Adjusted_p_Value_for_Diff_of_Tr2	go:0004089	3	0	0.0515839	0.221209	-0.403898	0.686288	0.163494	0.72728
Adjusted_p_Value_for_Diff_of_Tr2	go:0004090	3	0	0.0515839	0.221209	-0.403898	0.686288	0.163494	0.72728
Adjusted_p_Value_for_Diff_of_Tr2	go:0004099	3	0	0.0515839	0.221209	-0.403898	0.686288	0.163494	0.72728
Adjusted_p_Value_for_Diff_of_Tr2	go:0004108	3	0	0.0515839	0.221209	-0.403898	0.686288	0.163494	0.72728
Adjusted_p_Value_for_Diff_of_Tr2	go:0004157	3	0	0.0515839	0.221209	-0.403898	0.686288	0.163494	0.72728
Adjusted_p_Value_for_Diff_of_Tr2	go:0004160	3	0	0.0515839	0.221209	-0.403898	0.686288	0.163494	0.72728
Adjusted_p_Value_for_Diff_of_Tr2	go:0004341	3	0	0.0515839	0.221209	-0.403898	0.686288	0.163494	0.72728
Adjusted_p_Value_for_Diff_of_Tr2	go:0004355	3	0	0.0515839	0.221209	-0.403898	0.686288	0.163494	0.72728
Adjusted_p_Value_for_Diff_of_Tr2	go:0004361	3	0	0.0515839	0.221209	-0.403898	0.686288	0.163494	0.72728
Adjusted_p_Value_for_Diff_of_Tr2	go:0004370	3	0	0.0515839	0.221209	-0.403898	0.686288	0.163494	0.72728
Adjusted_p_Value_for_Diff_of_Tr2	go:0004399	3	0	0.0515839	0.221209	-0.403898	0.686288	0.163494	0.72728
Adjusted_p_Value_for_Diff_of_Tr2	go:0004400	3	0	0.0515839	0.221209	-0.403898	0.686288	0.163494	0.72728
Adjusted_p_Value_for_Diff_of_Tr2	go:0004494	3	0	0.0515839	0.221209	-0.403898	0.686288	0.163494	0.72728
Adjusted_p_Value_for_Diff_of_Tr2	go:0004644	3	0	0.0515839	0.221209	-0.403898	0.686288	0.163494	0.72728
Adjusted_p_Value_for_Diff_of_Tr2	go:0004664	3	0	0.0515839	0.221209	-0.403898	0.686288	0.163494	0.72728
Adjusted_p_Value_for_Diff_of_Tr2	go:0004747	3	0	0.0515839	0.221209	-0.403898	0.686288	0.163494	0.72728
Adjusted_p_Value_for_Diff_of_Tr2	go:0004748	3	0	0.0515839	0.221209	-0.403898	0.686288	0.163494	0.72728
Adjusted_p_Value_for_Diff_of_Tr2	go:0004751	3	0	0.0515839	0.221209	-0.403898	0.686288	0.163494	0.72728
Adjusted_p_Value_for_Diff_of_Tr2	go:0004764	3	0	0.0515839	0.221209	-0.403898	0.686288	0.163494	0.72728
Adjusted_p_Value_for_Diff_of_Tr2	go:0004784	3	0	0.0515839	0.221209	-0.403898	0.686288	0.163494	0.72728
Adjusted_p_Value_for_Diff_of_Tr2	go:0004807	3	0	0.0515839	0.221209	-0.403898	0.686288	0.163494	0.72728
Adjusted_p_Value_for_Diff_of_Tr2	go:0004812	3	0	0.0515839	0.221209	-0.403898	0.686288	0.163494	0.72728
Adjusted_p_Value_for_Diff_of_Tr2	go:0004845	3	0	0.0515839	0.221209	-0.403898	0.686288	0.163494	0.72728
Adjusted_p_Value_for_Diff_of_Tr2	go:0005509	3	0	0.0515839	0.221209	-0.403898	0.686288	0.163494	0.72728
Adjusted_p_Value_for_Diff_of_Tr2	go:0005835	3	0	0.0515839	0.221209	-0.403898	0.686288	0.163494	0.72728
Adjusted_p_Value_for_Diff_of_Tr2	go:0006012	3	0	0.0515839	0.221209	-0.403898	0.686288	0.163494	0.72728
Adjusted_p_Value_for_Diff_of_Tr2	go:0006014	3	0	0.0515839	0.221209	-0.403898	0.686288	0.163494	0.72728
Adjusted_p_Value_for_Diff_of_Tr2	go:0006044	3	0	0.0515839	0.221209	-0.403898	0.686288	0.163494	0.72728
Adjusted_p_Value_for_Diff_of_Tr2	go:0006144	3	0	0.0515839	0.221209	-0.403898	0.686288	0.163494	0.72728
Adjusted_p_Value_for_Diff_of_Tr2	go:0006166	3	0	0.0515839	0.221209	-0.403898	0.686288	0.163494	0.72728
Adjusted_p_Value_for_Diff_of_Tr2	go:0006207	3	0	0.0515839	0.221209	-0.403898	0.686288	0.163494	0.72728
Adjusted_p_Value_for_Diff_of_Tr2	go:0006208	3	0	0.0515839	0.221209	-0.403898	0.686288	0.163494	0.72728
Adjusted_p_Value_for_Diff_of_Tr2	go:0006418	3	0	0.0515839	0.221209	-0.403898	0.686288	0.163494	0.72728
Adjusted_p_Value_for_Diff_of_Tr2	go:0006461	3	0	0.0515839	0.221209	-0.403898	0.686288	0.163494	0.72728
Adjusted_p_Value_for_Diff_of_Tr2	go:0006564	3	0	0.0515839	0.221209	-0.403898	0.686288	0.163494	0.72728
Adjusted_p_Value_for_Diff_of_Tr2	go:0006754	3	0	0.0515839	0.221209	-0.403898	0.686288	0.163494	0.72728
Adjusted_p_Value_for_Diff_of_Tr2	go:0006801	3	0	0.0515839	0.221209	-0.403898	0.686288	0.163494	0.72728
Adjusted_p_Value_for_Diff_of_Tr2	go:0008047	3	0	0.0515839	0.221209	-0.403898	0.686288	0.163494	0.72728
Adjusted_p_Value_for_Diff_of_Tr2	go:0008111	3	0	0.0515839	0.221209	-0.403898	0.686288	0.163494	0.72728
Adjusted_p_Value_for_Diff_of_Tr2	go:0008236	3	0	0.0515839	0.221209	-0.403898	0.686288	0.163494	0.72728
Adjusted_p_Value_for_Diff_of_Tr2	go:0008276	3	0	0.0515839	0.221209	-0.403898	0.686288	0.163494	0.72728
Adjusted_p_Value_for_Diff_of_Tr2	go:0008299	3	0	0.0515839	0.221209	-0.403898	0.686288	0.163494	0.72728
Adjusted_p_Value_for_Diff_of_Tr2	go:0008422	3	0	0.0515839	0.221209	-0.403898	0.686288	0.163494	0.72728
Adjusted_p_Value_for_Diff_of_Tr2	go:0008519	3	0	0.0515839	0.221209	-0.403898	0.686288	0.163494	0.72728
Adjusted_p_Value_for_Diff_of_Tr2	go:0008556	3	0	0.0515839	0.221209	-0.403898	0.686288	0.163494	0.72728
Adjusted_p_Value_for_Diff_of_Tr2	go:0008652	3	0	0.0515839	0.221209	-0.403898	0.686288	0.163494	0.72728
Adjusted_p_Value_for_Diff_of_Tr2	go:0008677	3	0	0.0515839	0.221209	-0.403898	0.686288	0.163494	0.72728
Adjusted_p_Value_for_Diff_of_Tr2	go:0008678	3	0	0.0515839	0.221209	-0.403898	0.686288	0.163494	0.72728
Adjusted_p_Value_for_Diff_of_Tr2	go:0008774	3	0	0.0515839	0.221209	-0.403898	0.686288	0.163494	0.72728
Adjusted_p_Value_for_Diff_of_Tr2	go:0008794	3	0	0.0515839	0.221209	-0.403898	0.686288	0.163494	0.72728
Adjusted_p_Value_for_Diff_of_Tr2	go:0008806	3	0	0.0515839	0.221209	-0.403898	0.686288	0.163494	0.72728
Adjusted_p_Value_for_Diff_of_Tr2	go:0008840	3	0	0.0515839	0.221209	-0.403898	0.686288	0.163494	0.72728
Adjusted_p_Value_for_Diff_of_Tr2	go:0008854	3	0	0.0515839	0.221209	-0.403898	0.686288	0.163494	0.72728
Adjusted_p_Value_for_Diff_of_Tr2	go:0008872	3	0	0.0515839	0.221209	-0.403898	0.686288	0.163494	0.72728
Adjusted_p_Value_for_Diff_of_Tr2	go:0008901	3	0	0.0515839	0.221209	-0.403898	0.686288	0.163494	0.72728
Adjusted_p_Value_for_Diff_of_Tr2	go:0008934	3	0	0.0515839	0.221209	-0.403898	0.686288	0.163494	0.72728
Adjusted_p_Value_for_Diff_of_Tr2	go:0008967	3	0	0.0515839	0.221209	-0.403898	0.686288	0.163494	0.72728
Adjusted_p_Value_for_Diff_of_Tr2	go:0009063	3	0	0.0515839	0.221209	-0.403898	0.686288	0.163494	0.72728
Adjusted_p_Value_for_Diff_of_Tr2	go:0009273	3	0	0.0515839	0.221209	-0.403898	0.686288	0.163494	0.72728
Adjusted_p_Value_for_Diff_of_Tr2	go:0009316	3	0	0.0515839	0.221209	-0.403898	0.686288	0.163494	0.72728
Adjusted_p_Value_for_Diff_of_Tr2	go:0009325	3	0	0.0515839	0.221209	-0.403898	0.686288	0.163494	0.72728
Adjusted_p_Value_for_Diff_of_Tr2	go:0009381	3	0	0.0515839	0.221209	-0.403898	0.686288	0.163494	0.72728
Adjusted_p_Value_for_Diff_of_Tr2	go:0009399	3	0	0.0515839	0.221209	-0.403898	0.686288	0.163494	0.72728
Adjusted_p_Value_for_Diff_of_Tr2	go:0009408	3	0	0.0515839	0.221209	-0.403898	0.686288	0.163494	0.72728
Adjusted_p_Value_for_Diff_of_Tr2	go:0009448	3	0	0.0515839	0.221209	-0.403898	0.686288	0.163494	0.72728
Adjusted_p_Value_for_Diff_of_Tr2	go:0009712	3	0	0.0515839	0.221209	-0.403898	0.686288	0.163494	0.72728
Adjusted_p_Value_for_Diff_of_Tr2	go:0015116	3	0	0.0515839	0.221209	-0.403898	0.686288	0.163494	0.72728
Adjusted_p_Value_for_Diff_of_Tr2	go:0015412	3	0	0.0515839	0.221209	-0.403898	0.686288	0.163494	0.72728
Adjusted_p_Value_for_Diff_of_Tr2	go:0015426	3	0	0.0515839	0.221209	-0.403898	0.686288	0.163494	0.72728
Adjusted_p_Value_for_Diff_of_Tr2	go:0015446	3	0	0.0515839	0.221209	-0.403898	0.686288	0.163494	0.72728
Adjusted_p_Value_for_Diff_of_Tr2	go:0015991	3	0	0.0515839	0.221209	-0.403898	0.686288	0.163494	0.72728
Adjusted_p_Value_for_Diff_of_Tr2	go:0015995	3	0	0.0515839	0.221209	-0.403898	0.686288	0.163494	0.72728
Adjusted_p_Value_for_Diff_of_Tr2	go:0016051	3	0	0.0515839	0.221209	-0.403898	0.686288	0.163494	0.72728
Adjusted_p_Value_for_Diff_of_Tr2	go:0016149	3	0	0.0515839	0.221209	-0.403898	0.686288	0.163494	0.72728
Adjusted_p_Value_for_Diff_of_Tr2	go:0016213	3	0	0.0515839	0.221209	-0.403898	0.686288	0.163494	0.72728
Adjusted_p_Value_for_Diff_of_Tr2	go:0016799	3	0	0.0515839	0.221209	-0.403898	0.686288	0.163494	0.72728
Adjusted_p_Value_for_Diff_of_Tr2	go:0016830	3	0	0.0515839	0.221209	-0.403898	0.686288	0.163494	0.72728
Adjusted_p_Value_for_Diff_of_Tr2	go:0016901	3	0	0.0515839	0.221209	-0.403898	0.686288	0.163494	0.72728
Adjusted_p_Value_for_Diff_of_Tr2	go:0016999	3	0	0.0515839	0.221209	-0.403898	0.686288	0.163494	0.72728
Adjusted_p_Value_for_Diff_of_Tr2	go:0017153	3	0	0.0515839	0.221209	-0.403898	0.686288	0.163494	0.72728
Adjusted_p_Value_for_Diff_of_Tr2	go:0018576	3	0	0.0515839	0.221209	-0.403898	0.686288	0.163494	0.72728
Adjusted_p_Value_for_Diff_of_Tr2	go:0018620	3	0	0.0515839	0.221209	-0.403898	0.686288	0.163494	0.72728
Adjusted_p_Value_for_Diff_of_Tr2	go:0018784	3	0	0.0515839	0.221209	-0.403898	0.686288	0.163494	0.72728
Adjusted_p_Value_for_Diff_of_Tr2	go:0018820	3	0	0.0515839	0.221209	-0.403898	0.686288	0.163494	0.72728
Adjusted_p_Value_for_Diff_of_Tr2	go:0019464	3	0	0.0515839	0.221209	-0.403898	0.686288	0.163494	0.72728
Adjusted_p_Value_for_Diff_of_Tr2	go:0019543	3	0	0.0515839	0.221209	-0.403898	0.686288	0.163494	0.72728
Adjusted_p_Value_for_Diff_of_Tr2	go:0019557	3	0	0.0515839	0.221209	-0.403898	0.686288	0.163494	0.72728
Adjusted_p_Value_for_Diff_of_Tr2	go:0019563	3	0	0.0515839	0.221209	-0.403898	0.686288	0.163494	0.72728
Adjusted_p_Value_for_Diff_of_Tr2	go:0033732	3	0	0.0515839	0.221209	-0.403898	0.686288	0.163494	0.72728
Adjusted_p_Value_for_Diff_of_Tr2	go:0033748	3	0	0.0515839	0.221209	-0.403898	0.686288	0.163494	0.72728
Adjusted_p_Value_for_Diff_of_Tr2	go:0035999	3	0	0.0515839	0.221209	-0.403898	0.686288	0.163494	0.72728
Adjusted_p_Value_for_Diff_of_Tr2	go:0042026	3	0	0.0515839	0.221209	-0.403898	0.686288	0.163494	0.72728
Adjusted_p_Value_for_Diff_of_Tr2	go:0042254	3	0	0.0515839	0.221209	-0.403898	0.686288	0.163494	0.72728
Adjusted_p_Value_for_Diff_of_Tr2	go:0042286	3	0	0.0515839	0.221209	-0.403898	0.686288	0.163494	0.72728
Adjusted_p_Value_for_Diff_of_Tr2	go:0042597	3	0	0.0515839	0.221209	-0.403898	0.686288	0.163494	0.72728
Adjusted_p_Value_for_Diff_of_Tr2	go:0042803	3	0	0.0515839	0.221209	-0.403898	0.686288	0.163494	0.72728
Adjusted_p_Value_for_Diff_of_Tr2	go:0043085	3	0	0.0515839	0.221209	-0.403898	0.686288	0.163494	0.72728
Adjusted_p_Value_for_Diff_of_Tr2	go:0043115	3	0	0.0515839	0.221209	-0.403898	0.686288	0.163494	0.72728
Adjusted_p_Value_for_Diff_of_Tr2	go:0043750	3	0	0.0515839	0.221209	-0.403898	0.686288	0.163494	0.72728
Adjusted_p_Value_for_Diff_of_Tr2	go:0044038	3	0	0.0515839	0.221209	-0.403898	0.686288	0.163494	0.72728
Adjusted_p_Value_for_Diff_of_Tr2	go:0046961	3	0	0.0515839	0.221209	-0.403898	0.686288	0.163494	0.72728
Adjusted_p_Value_for_Diff_of_Tr2	go:0047536	3	0	0.0515839	0.221209	-0.403898	0.686288	0.163494	0.72728
Adjusted_p_Value_for_Diff_of_Tr2	go:0047547	3	0	0.0515839	0.221209	-0.403898	0.686288	0.163494	0.72728
Adjusted_p_Value_for_Diff_of_Tr2	go:0047646	3	0	0.0515839	0.221209	-0.403898	0.686288	0.163494	0.72728
Adjusted_p_Value_for_Diff_of_Tr2	go:0050538	3	0	0.0515839	0.221209	-0.403898	0.686288	0.163494	0.72728
Adjusted_p_Value_for_Diff_of_Tr2	go:0051903	3	0	0.0515839	0.221209	-0.403898	0.686288	0.163494	0.72728
Adjusted_p_Value_for_Diff_of_Tr2	go:0052591	3	0	0.0515839	0.221209	-0.403898	0.686288	0.163494	0.72728
Adjusted_p_Value_for_Diff_of_Tr2	go:0052832	3	0	0.0515839	0.221209	-0.403898	0.686288	0.163494	0.72728
Adjusted_p_Value_for_Diff_of_Tr2	go:0052833	3	0	0.0515839	0.221209	-0.403898	0.686288	0.163494	0.72728
Adjusted_p_Value_for_Diff_of_Tr2	go:0055129	3	0	0.0515839	0.221209	-0.403898	0.686288	0.163494	0.72728
Adjusted_p_Value_for_Diff_of_Tr2	go:0070490	3	0	0.0515839	0.221209	-0.403898	0.686288	0.163494	0.72728
Adjusted_p_Value_for_Diff_of_Tr2	go:0071266	3	0	0.0515839	0.221209	-0.403898	0.686288	0.163494	0.72728
Adjusted_p_Value_for_Diff_of_Tr2	go:0071555	3	0	0.0515839	0.221209	-0.403898	0.686288	0.163494	0.72728
Adjusted_p_Value_for_Diff_of_Tr2	go:0071722	3	0	0.0515839	0.221209	-0.403898	0.686288	0.163494	0.72728
Adjusted_p_Value_for_Diff_of_Tr2	go:0071766	3	0	0.0515839	0.221209	-0.403898	0.686288	0.163494	0.72728
Adjusted_p_Value_for_Diff_of_Tr2	go:0080109	3	0	0.0515839	0.221209	-0.403898	0.686288	0.163494	0.72728
Adjusted_p_Value_for_Diff_of_Tr2	go:0016740	83	0.060241	0.0515839	0.221209	0.356538	0.721437	0.141801	0.763059
Adjusted_p_Value_for_Diff_of_Tr2	go:0003960	14	0.0714286	0.0515839	0.221209	0.335664	0.737124	0.132459	0.772225
Adjusted_p_Value_for_Diff_of_Tr2	go:0004803	14	0.0714286	0.0515839	0.221209	0.335664	0.737124	0.132459	0.772225
Adjusted_p_Value_for_Diff_of_Tr2	go:0006313	14	0.0714286	0.0515839	0.221209	0.335664	0.737124	0.132459	0.772225
Adjusted_p_Value_for_Diff_of_Tr2	go:0008654	14	0.0714286	0.0515839	0.221209	0.335664	0.737124	0.132459	0.772225
Adjusted_p_Value_for_Diff_of_Tr2	go:0030151	14	0.0714286	0.0515839	0.221209	0.335664	0.737124	0.132459	0.772225
Adjusted_p_Value_for_Diff_of_Tr2	go:0043565	91	0.043956	0.0515839	0.221209	-0.328943	0.742199	0.12948	0.776064
Adjusted_p_Value_for_Diff_of_Tr2	go:0016887	85	0.0588235	0.0515839	0.221209	0.301733	0.762856	0.117558	0.796149
Adjusted_p_Value_for_Diff_of_Tr2	go:0006810	32	0.0625	0.0515839	0.221209	0.279151	0.780129	0.107834	0.812634
Adjusted_p_Value_for_Diff_of_Tr2	go:0008137	15	0.0666667	0.0515839	0.221209	0.264073	0.791724	0.101426	0.823153
Adjusted_p_Value_for_Diff_of_Tr2	go:0016746	25	0.04	0.0515839	0.221209	-0.261831	0.793451	0.10048	0.823393
Adjusted_p_Value_for_Diff_of_Tr2	go:0051536	33	0.0606061	0.0515839	0.221209	0.234296	0.814755	0.0889727	0.843909
Adjusted_p_Value_for_Diff_of_Tr2	go:0004252	24	0.0416667	0.0515839	0.221209	-0.219631	0.826159	0.0829365	0.854111
Adjusted_p_Value_for_Diff_of_Tr2	go:0008762	16	0.0625	0.0515839	0.221209	0.19739	0.843523	0.0739033	0.870427
Adjusted_p_Value_for_Diff_of_Tr2	go:0017111	34	0.0588235	0.0515839	0.221209	0.190833	0.848657	0.0712679	0.874085
Adjusted_p_Value_for_Diff_of_Tr2	go:0008152	91	0.0549451	0.0515839	0.221209	0.144946	0.884754	0.0531776	0.90956
Adjusted_p_Value_for_Diff_of_Tr2	go:0006099	17	0.0588235	0.0515839	0.221209	0.134939	0.89266	0.0493139	0.91427
Adjusted_p_Value_for_Diff_of_Tr2	go:0006633	17	0.0588235	0.0515839	0.221209	0.134939	0.89266	0.0493139	0.91427
Adjusted_p_Value_for_Diff_of_Tr2	go:0016853	54	0.0555556	0.0515839	0.221209	0.131937	0.895035	0.0481602	0.914893
Adjusted_p_Value_for_Diff_of_Tr2	go:0050661	22	0.0454546	0.0515839	0.221209	-0.129964	0.896595	0.0474038	0.914893
Adjusted_p_Value_for_Diff_of_Tr2	go:0005975	62	0.0483871	0.0515839	0.221209	-0.113791	0.909403	0.0412435	0.926244
Adjusted_p_Value_for_Diff_of_Tr2	go:0004601	18	0.0555556	0.0515839	0.221209	0.0761736	0.939281	0.0272045	0.949641
Adjusted_p_Value_for_Diff_of_Tr2	go:0005576	18	0.0555556	0.0515839	0.221209	0.0761736	0.939281	0.0272045	0.949641
Adjusted_p_Value_for_Diff_of_Tr2	go:0030976	18	0.0555556	0.0515839	0.221209	0.0761736	0.939281	0.0272045	0.949641
Adjusted_p_Value_for_Diff_of_Tr2	go:0042626	18	0.0555556	0.0515839	0.221209	0.0761736	0.939281	0.0272045	0.949641
Adjusted_p_Value_for_Diff_of_Tr2	go:0030246	20	0.05	0.0515839	0.221209	-0.0320214	0.974455	0.0112382	0.983395
Adjusted_p_Value_for_Diff_of_Tr2	go:0004177	19	0.0526316	0.0515839	0.221209	0.0206443	0.983529	0.00721265	0.983529
Adjusted_p_Value_for_Diff_of_Tr2	go:0008483	19	0.0526316	0.0515839	0.221209	0.0206443	0.983529	0.00721265	0.983529
Adjusted_p_Value_for_Diff_of_Tr2	go:0009236	19	0.0526316	0.0515839	0.221209	0.0206443	0.983529	0.00721265	0.983529
Adjusted_p_Value_for_Diff_of_Tr2	go:0016620	19	0.0526316	0.0515839	0.221209	0.0206443	0.983529	0.00721265	0.983529
Adjusted_p_Value_for_Diff_of_Tr2	go:0051920	19	0.0526316	0.0515839	0.221209	0.0206443	0.983529	0.00721265	0.983529

## Sheet: Ka vs Nc
Continuous Significance Variable	Gene_ontology_IDs Category	Frequency	Category Mean	Overall Mean	Overall Std	PAGE Z-Score	PAGE Raw p-value	#NAME?	PAGE False Discovery Rate p-value
Adjusted_p_Value_for_Diff_of_Tr2	go:0006605	6	1	0.183005	0.386712	5.17496	2.27957e-07	6.64215	4.97887e-05
Adjusted_p_Value_for_Diff_of_Tr2	go:0009252	21	0.619048	0.183005	0.386712	5.16715	2.37697e-07	6.62398	4.97887e-05
Adjusted_p_Value_for_Diff_of_Tr2	go:0008658	14	0.714286	0.183005	0.386712	5.14044	2.74098e-07	6.56209	4.97887e-05
Adjusted_p_Value_for_Diff_of_Tr2	go:0008360	19	0.631579	0.183005	0.386712	5.05618	4.27727e-07	6.36883	4.97887e-05
Adjusted_p_Value_for_Diff_of_Tr2	go:0006265	10	0.8	0.183005	0.386712	5.04538	4.52624e-07	6.34426	4.97887e-05
Adjusted_p_Value_for_Diff_of_Tr2	go:0009088	5	1	0.183005	0.386712	4.72407	2.31168e-06	5.63607	0.0002119
Adjusted_p_Value_for_Diff_of_Tr2	go:0005694	11	0.727273	0.183005	0.386712	4.66789	3.04302e-06	5.5167	0.00023909
Adjusted_p_Value_for_Diff_of_Tr2	go:0003918	9	0.777778	0.183005	0.386712	4.61407	3.94854e-06	5.40356	0.00024346
Adjusted_p_Value_for_Diff_of_Tr2	go:0045227	7	0.857143	0.183005	0.386712	4.61222	3.98394e-06	5.39969	0.00024346
Adjusted_p_Value_for_Diff_of_Tr2	go:0004222	12	0.666667	0.183005	0.386712	4.33256	1.47387e-05	4.83154	0.00081063
Adjusted_p_Value_for_Diff_of_Tr2	go:0004721	6	0.833333	0.183005	0.386712	4.11927	3.80072e-05	4.42013	0.00190036
Adjusted_p_Value_for_Diff_of_Tr2	go:0004674	21	0.52381	0.183005	0.386712	4.03856	5.378e-05	4.26939	0.00246488
Adjusted_p_Value_for_Diff_of_Tr2	go:0016757	11	0.636364	0.183005	0.386712	3.88822	0.00010098	3.99575	0.0042724
Adjusted_p_Value_for_Diff_of_Tr2	go:0008610	9	0.666667	0.183005	0.386712	3.75211	0.00017536	3.75608	0.00662498
Adjusted_p_Value_for_Diff_of_Tr2	go:0006099	17	0.529412	0.183005	0.386712	3.69337	0.0002213	3.65502	0.00662498
Adjusted_p_Value_for_Diff_of_Tr2	go:0002161	3	1	0.183005	0.386712	3.65925	0.00025295	3.59696	0.00662498
Adjusted_p_Value_for_Diff_of_Tr2	go:0019491	3	1	0.183005	0.386712	3.65925	0.00025295	3.59696	0.00662498
Adjusted_p_Value_for_Diff_of_Tr2	go:0043952	3	1	0.183005	0.386712	3.65925	0.00025295	3.59696	0.00662498
Adjusted_p_Value_for_Diff_of_Tr2	go:0044038	3	1	0.183005	0.386712	3.65925	0.00025295	3.59696	0.00662498
Adjusted_p_Value_for_Diff_of_Tr2	go:0065002	3	1	0.183005	0.386712	3.65925	0.00025295	3.59696	0.00662498
Adjusted_p_Value_for_Diff_of_Tr2	go:0071555	3	1	0.183005	0.386712	3.65925	0.00025295	3.59696	0.00662498
Adjusted_p_Value_for_Diff_of_Tr2	go:0003697	7	0.714286	0.183005	0.386712	3.63484	0.00027815	3.55571	0.00695386
Adjusted_p_Value_for_Diff_of_Tr2	go:0009229	5	0.8	0.183005	0.386712	3.56762	0.00036024	3.44341	0.00861435
Adjusted_p_Value_for_Diff_of_Tr2	go:0046677	18	0.5	0.183005	0.386712	3.47777	0.00050561	3.29619	0.0115868
Adjusted_p_Value_for_Diff_of_Tr2	go:0006508	77	0.324675	0.183005	0.386712	3.21467	0.00130596	2.88407	0.0287311
Adjusted_p_Value_for_Diff_of_Tr2	go:0007049	33	0.393939	0.183005	0.386712	3.1334	0.00172792	2.76248	0.0365521
Adjusted_p_Value_for_Diff_of_Tr2	go:0009432	11	0.545455	0.183005	0.386712	3.10854	0.00188017	2.7258	0.0382997
Adjusted_p_Value_for_Diff_of_Tr2	go:0009435	6	0.666667	0.183005	0.386712	3.06358	0.00218705	2.66014	0.0429599
Adjusted_p_Value_for_Diff_of_Tr2	go:0006450	4	0.75	0.183005	0.386712	2.93239	0.00336367	2.47319	0.0578131
Adjusted_p_Value_for_Diff_of_Tr2	go:0015450	4	0.75	0.183005	0.386712	2.93239	0.00336367	2.47319	0.0578131
Adjusted_p_Value_for_Diff_of_Tr2	go:0016798	4	0.75	0.183005	0.386712	2.93239	0.00336367	2.47319	0.0578131
Adjusted_p_Value_for_Diff_of_Tr2	go:0045261	4	0.75	0.183005	0.386712	2.93239	0.00336367	2.47319	0.0578131
Adjusted_p_Value_for_Diff_of_Tr2	go:0008408	9	0.555556	0.183005	0.386712	2.89014	0.00385073	2.41446	0.0641789
Adjusted_p_Value_for_Diff_of_Tr2	go:0008026	12	0.5	0.183005	0.386712	2.83959	0.00451721	2.34513	0.0730725
Adjusted_p_Value_for_Diff_of_Tr2	go:0009055	97	0.072165	0.183005	0.386712	-2.8229	0.00475916	2.32247	0.0734049
Adjusted_p_Value_for_Diff_of_Tr2	go:0004497	89	0.0674157	0.183005	0.386712	-2.81985	0.00480468	2.31834	0.0734049
Adjusted_p_Value_for_Diff_of_Tr2	go:0051301	32	0.375	0.183005	0.386712	2.80852	0.00497705	2.30303	0.0739832
Adjusted_p_Value_for_Diff_of_Tr2	go:0009236	19	0.421053	0.183005	0.386712	2.6832	0.00729219	2.13714	0.105545
Adjusted_p_Value_for_Diff_of_Tr2	go:0008825	7	0.571429	0.183005	0.386712	2.65746	0.0078732	2.10385	0.108257
Adjusted_p_Value_for_Diff_of_Tr2	go:0009295	7	0.571429	0.183005	0.386712	2.65746	0.0078732	2.10385	0.108257
Adjusted_p_Value_for_Diff_of_Tr2	go:0006189	13	0.461538	0.183005	0.386712	2.59693	0.00940598	2.0266	0.121986
Adjusted_p_Value_for_Diff_of_Tr2	go:0004003	10	0.5	0.183005	0.386712	2.59218	0.0095371	2.02058	0.121986
Adjusted_p_Value_for_Diff_of_Tr2	go:0009405	10	0.5	0.183005	0.386712	2.59218	0.0095371	2.02058	0.121986
Adjusted_p_Value_for_Diff_of_Tr2	go:0016702	48	0.0416667	0.183005	0.386712	-2.53217	0.0113358	1.94555	0.141698
Adjusted_p_Value_for_Diff_of_Tr2	go:0006260	27	0.37037	0.183005	0.386712	2.51758	0.0118164	1.92751	0.144423
Adjusted_p_Value_for_Diff_of_Tr2	go:0006950	35	0.342857	0.183005	0.386712	2.44548	0.0144659	1.83965	0.172337
Adjusted_p_Value_for_Diff_of_Tr2	go:0006541	17	0.411765	0.183005	0.386712	2.43902	0.014727	1.83189	0.172337
Adjusted_p_Value_for_Diff_of_Tr2	go:0006779	5	0.6	0.183005	0.386712	2.41117	0.0159014	1.79856	0.178485
Adjusted_p_Value_for_Diff_of_Tr2	go:0015197	5	0.6	0.183005	0.386712	2.41117	0.0159014	1.79856	0.178485
Adjusted_p_Value_for_Diff_of_Tr2	go:0008654	14	0.428571	0.183005	0.386712	2.37599	0.0175018	1.75692	0.18954
Adjusted_p_Value_for_Diff_of_Tr2	go:0004316	69	0.0724638	0.183005	0.386712	-2.37444	0.0175755	1.75509	0.18954
Adjusted_p_Value_for_Diff_of_Tr2	go:0005525	32	0.34375	0.183005	0.386712	2.35139	0.0187035	1.72808	0.197054
Adjusted_p_Value_for_Diff_of_Tr2	go:0043565	91	0.0879121	0.183005	0.386712	-2.34575	0.0189889	1.7215	0.197054
Adjusted_p_Value_for_Diff_of_Tr2	go:0003743	8	0.5	0.183005	0.386712	2.31851	0.0204215	1.68991	0.205672
Adjusted_p_Value_for_Diff_of_Tr2	go:0003887	18	0.388889	0.183005	0.386712	2.25876	0.0238982	1.62164	0.205672
Adjusted_p_Value_for_Diff_of_Tr2	go:0006281	37	0.324324	0.183005	0.386712	2.22287	0.0262245	1.58129	0.205672
Adjusted_p_Value_for_Diff_of_Tr2	go:0003962	3	0.666667	0.183005	0.386712	2.16628	0.0302899	1.5187	0.205672
Adjusted_p_Value_for_Diff_of_Tr2	go:0004143	3	0.666667	0.183005	0.386712	2.16628	0.0302899	1.5187	0.205672
Adjusted_p_Value_for_Diff_of_Tr2	go:0004523	3	0.666667	0.183005	0.386712	2.16628	0.0302899	1.5187	0.205672
Adjusted_p_Value_for_Diff_of_Tr2	go:0004644	3	0.666667	0.183005	0.386712	2.16628	0.0302899	1.5187	0.205672
Adjusted_p_Value_for_Diff_of_Tr2	go:0004834	3	0.666667	0.183005	0.386712	2.16628	0.0302899	1.5187	0.205672
Adjusted_p_Value_for_Diff_of_Tr2	go:0006166	3	0.666667	0.183005	0.386712	2.16628	0.0302899	1.5187	0.205672
Adjusted_p_Value_for_Diff_of_Tr2	go:0007155	3	0.666667	0.183005	0.386712	2.16628	0.0302899	1.5187	0.205672
Adjusted_p_Value_for_Diff_of_Tr2	go:0007205	3	0.666667	0.183005	0.386712	2.16628	0.0302899	1.5187	0.205672
Adjusted_p_Value_for_Diff_of_Tr2	go:0008691	3	0.666667	0.183005	0.386712	2.16628	0.0302899	1.5187	0.205672
Adjusted_p_Value_for_Diff_of_Tr2	go:0008800	3	0.666667	0.183005	0.386712	2.16628	0.0302899	1.5187	0.205672
Adjusted_p_Value_for_Diff_of_Tr2	go:0008854	3	0.666667	0.183005	0.386712	2.16628	0.0302899	1.5187	0.205672
Adjusted_p_Value_for_Diff_of_Tr2	go:0008967	3	0.666667	0.183005	0.386712	2.16628	0.0302899	1.5187	0.205672
Adjusted_p_Value_for_Diff_of_Tr2	go:0009274	3	0.666667	0.183005	0.386712	2.16628	0.0302899	1.5187	0.205672
Adjusted_p_Value_for_Diff_of_Tr2	go:0009381	3	0.666667	0.183005	0.386712	2.16628	0.0302899	1.5187	0.205672
Adjusted_p_Value_for_Diff_of_Tr2	go:0015412	3	0.666667	0.183005	0.386712	2.16628	0.0302899	1.5187	0.205672
Adjusted_p_Value_for_Diff_of_Tr2	go:0015420	3	0.666667	0.183005	0.386712	2.16628	0.0302899	1.5187	0.205672
Adjusted_p_Value_for_Diff_of_Tr2	go:0015991	3	0.666667	0.183005	0.386712	2.16628	0.0302899	1.5187	0.205672
Adjusted_p_Value_for_Diff_of_Tr2	go:0016290	3	0.666667	0.183005	0.386712	2.16628	0.0302899	1.5187	0.205672
Adjusted_p_Value_for_Diff_of_Tr2	go:0016639	3	0.666667	0.183005	0.386712	2.16628	0.0302899	1.5187	0.205672
Adjusted_p_Value_for_Diff_of_Tr2	go:0022904	3	0.666667	0.183005	0.386712	2.16628	0.0302899	1.5187	0.205672
Adjusted_p_Value_for_Diff_of_Tr2	go:0042026	3	0.666667	0.183005	0.386712	2.16628	0.0302899	1.5187	0.205672
Adjusted_p_Value_for_Diff_of_Tr2	go:0042158	3	0.666667	0.183005	0.386712	2.16628	0.0302899	1.5187	0.205672
Adjusted_p_Value_for_Diff_of_Tr2	go:0046961	3	0.666667	0.183005	0.386712	2.16628	0.0302899	1.5187	0.205672
Adjusted_p_Value_for_Diff_of_Tr2	go:0051188	3	0.666667	0.183005	0.386712	2.16628	0.0302899	1.5187	0.205672
Adjusted_p_Value_for_Diff_of_Tr2	go:0071766	3	0.666667	0.183005	0.386712	2.16628	0.0302899	1.5187	0.205672
Adjusted_p_Value_for_Diff_of_Tr2	go:0005975	62	0.0806452	0.183005	0.386712	-2.08419	0.0371425	1.43013	0.249126
Adjusted_p_Value_for_Diff_of_Tr2	go:0015407	19	0	0.183005	0.386712	-2.06278	0.0391338	1.40745	0.25932
Adjusted_p_Value_for_Diff_of_Tr2	go:0006631	9	0.444444	0.183005	0.386712	2.02817	0.0425429	1.37117	0.26417
Adjusted_p_Value_for_Diff_of_Tr2	go:0009097	9	0.444444	0.183005	0.386712	2.02817	0.0425429	1.37117	0.26417
Adjusted_p_Value_for_Diff_of_Tr2	go:0004075	6	0.5	0.183005	0.386712	2.00789	0.0446549	1.35013	0.26417
Adjusted_p_Value_for_Diff_of_Tr2	go:0006637	6	0.5	0.183005	0.386712	2.00789	0.0446549	1.35013	0.26417
Adjusted_p_Value_for_Diff_of_Tr2	go:0009086	6	0.5	0.183005	0.386712	2.00789	0.0446549	1.35013	0.26417
Adjusted_p_Value_for_Diff_of_Tr2	go:0009228	6	0.5	0.183005	0.386712	2.00789	0.0446549	1.35013	0.26417
Adjusted_p_Value_for_Diff_of_Tr2	go:0009247	6	0.5	0.183005	0.386712	2.00789	0.0446549	1.35013	0.26417
Adjusted_p_Value_for_Diff_of_Tr2	go:0009360	6	0.5	0.183005	0.386712	2.00789	0.0446549	1.35013	0.26417
Adjusted_p_Value_for_Diff_of_Tr2	go:0046933	6	0.5	0.183005	0.386712	2.00789	0.0446549	1.35013	0.26417
Adjusted_p_Value_for_Diff_of_Tr2	go:0004022	18	0	0.183005	0.386712	-2.00776	0.0446688	1.35	0.26417
Adjusted_p_Value_for_Diff_of_Tr2	go:0004252	24	0.333333	0.183005	0.386712	1.9044	0.0568581	1.24521	0.33268
Adjusted_p_Value_for_Diff_of_Tr2	go:0016884	16	0	0.183005	0.386712	-1.89293	0.0583666	1.23384	0.337912
Adjusted_p_Value_for_Diff_of_Tr2	go:0000105	13	0.384615	0.183005	0.386712	1.87973	0.0601443	1.22081	0.344577
Adjusted_p_Value_for_Diff_of_Tr2	go:0006184	17	0.352941	0.183005	0.386712	1.81185	0.0700094	1.15484	0.396961
Adjusted_p_Value_for_Diff_of_Tr2	go:0022857	24	0.0416667	0.183005	0.386712	-1.79052	0.073371	1.13448	0.411776
Adjusted_p_Value_for_Diff_of_Tr2	go:0003924	21	0.333333	0.183005	0.386712	1.7814	0.0748465	1.12583	0.415814
Adjusted_p_Value_for_Diff_of_Tr2	go:0016829	25	0.32	0.183005	0.386712	1.77128	0.0765146	1.11626	0.420831
Adjusted_p_Value_for_Diff_of_Tr2	go:0020037	62	0.0967742	0.183005	0.386712	-1.75578	0.0791252	1.10169	0.43088
Adjusted_p_Value_for_Diff_of_Tr2	go:0030288	23	0.0434783	0.183005	0.386712	-1.73035	0.0835677	1.07796	0.441505
Adjusted_p_Value_for_Diff_of_Tr2	go:0003960	14	0.357143	0.183005	0.386712	1.68488	0.0920116	1.03616	0.441505
Adjusted_p_Value_for_Diff_of_Tr2	go:0003995	88	0.113636	0.183005	0.386712	-1.68274	0.092425	1.03421	0.441505
Adjusted_p_Value_for_Diff_of_Tr2	go:0008033	7	0.428571	0.183005	0.386712	1.68008	0.0929417	1.03179	0.441505
Adjusted_p_Value_for_Diff_of_Tr2	go:0015986	7	0.428571	0.183005	0.386712	1.68008	0.0929417	1.03179	0.441505
Adjusted_p_Value_for_Diff_of_Tr2	go:0046488	7	0.428571	0.183005	0.386712	1.68008	0.0929417	1.03179	0.441505
Adjusted_p_Value_for_Diff_of_Tr2	go:0051537	53	0.0943396	0.183005	0.386712	-1.66919	0.0950804	1.02191	0.441505
Adjusted_p_Value_for_Diff_of_Tr2	go:0050661	22	0.318182	0.183005	0.386712	1.63955	0.101098	0.995256	0.441505
Adjusted_p_Value_for_Diff_of_Tr2	go:0000162	4	0.5	0.183005	0.386712	1.63944	0.101123	0.995152	0.441505
Adjusted_p_Value_for_Diff_of_Tr2	go:0003896	4	0.5	0.183005	0.386712	1.63944	0.101123	0.995152	0.441505
Adjusted_p_Value_for_Diff_of_Tr2	go:0004016	4	0.5	0.183005	0.386712	1.63944	0.101123	0.995152	0.441505
Adjusted_p_Value_for_Diff_of_Tr2	go:0004091	4	0.5	0.183005	0.386712	1.63944	0.101123	0.995152	0.441505
Adjusted_p_Value_for_Diff_of_Tr2	go:0005315	4	0.5	0.183005	0.386712	1.63944	0.101123	0.995152	0.441505
Adjusted_p_Value_for_Diff_of_Tr2	go:0005992	4	0.5	0.183005	0.386712	1.63944	0.101123	0.995152	0.441505
Adjusted_p_Value_for_Diff_of_Tr2	go:0006171	4	0.5	0.183005	0.386712	1.63944	0.101123	0.995152	0.441505
Adjusted_p_Value_for_Diff_of_Tr2	go:0006261	4	0.5	0.183005	0.386712	1.63944	0.101123	0.995152	0.441505
Adjusted_p_Value_for_Diff_of_Tr2	go:0009306	4	0.5	0.183005	0.386712	1.63944	0.101123	0.995152	0.441505
Adjusted_p_Value_for_Diff_of_Tr2	go:0015937	4	0.5	0.183005	0.386712	1.63944	0.101123	0.995152	0.441505
Adjusted_p_Value_for_Diff_of_Tr2	go:0019941	4	0.5	0.183005	0.386712	1.63944	0.101123	0.995152	0.441505
Adjusted_p_Value_for_Diff_of_Tr2	go:0022891	4	0.5	0.183005	0.386712	1.63944	0.101123	0.995152	0.441505
Adjusted_p_Value_for_Diff_of_Tr2	go:0052704	4	0.5	0.183005	0.386712	1.63944	0.101123	0.995152	0.441505
Adjusted_p_Value_for_Diff_of_Tr2	go:0080030	4	0.5	0.183005	0.386712	1.63944	0.101123	0.995152	0.441505
Adjusted_p_Value_for_Diff_of_Tr2	go:0080031	4	0.5	0.183005	0.386712	1.63944	0.101123	0.995152	0.441505
Adjusted_p_Value_for_Diff_of_Tr2	go:0080032	4	0.5	0.183005	0.386712	1.63944	0.101123	0.995152	0.441505
Adjusted_p_Value_for_Diff_of_Tr2	go:0009231	12	0	0.183005	0.386712	-1.63933	0.101145	0.995057	0.441505
Adjusted_p_Value_for_Diff_of_Tr2	go:0010181	52	0.0961538	0.183005	0.386712	-1.61953	0.105332	0.977438	0.456164
Adjusted_p_Value_for_Diff_of_Tr2	go:0006629	11	0	0.183005	0.386712	-1.56954	0.116523	0.93359	0.500683
Adjusted_p_Value_for_Diff_of_Tr2	go:0006725	20	0.05	0.183005	0.386712	-1.53814	0.124015	0.906527	0.528744
Adjusted_p_Value_for_Diff_of_Tr2	go:0016887	85	0.247059	0.183005	0.386712	1.52709	0.126738	0.897095	0.536198
Adjusted_p_Value_for_Diff_of_Tr2	go:0016620	19	0.0526316	0.183005	0.386712	-1.46953	0.141689	0.848664	0.594878
Adjusted_p_Value_for_Diff_of_Tr2	go:0000287	54	0.259259	0.183005	0.386712	1.44901	0.147334	0.831698	0.613891
Adjusted_p_Value_for_Diff_of_Tr2	go:0003746	8	0.375	0.183005	0.386712	1.40426	0.160242	0.795223	0.648069
Adjusted_p_Value_for_Diff_of_Tr2	go:0006094	8	0.375	0.183005	0.386712	1.40426	0.160242	0.795223	0.648069
Adjusted_p_Value_for_Diff_of_Tr2	go:0042773	8	0.375	0.183005	0.386712	1.40426	0.160242	0.795223	0.648069
Adjusted_p_Value_for_Diff_of_Tr2	go:0016853	54	0.111111	0.183005	0.386712	-1.36616	0.171888	0.764753	0.648069
Adjusted_p_Value_for_Diff_of_Tr2	go:0000049	12	0.333333	0.183005	0.386712	1.34661	0.178104	0.749325	0.648069
Adjusted_p_Value_for_Diff_of_Tr2	go:0004040	8	0	0.183005	0.386712	-1.33851	0.180731	0.742966	0.648069
Adjusted_p_Value_for_Diff_of_Tr2	go:0008442	8	0	0.183005	0.386712	-1.33851	0.180731	0.742966	0.648069
Adjusted_p_Value_for_Diff_of_Tr2	go:0008839	8	0	0.183005	0.386712	-1.33851	0.180731	0.742966	0.648069
Adjusted_p_Value_for_Diff_of_Tr2	go:0016706	8	0	0.183005	0.386712	-1.33851	0.180731	0.742966	0.648069
Adjusted_p_Value_for_Diff_of_Tr2	go:0018580	8	0	0.183005	0.386712	-1.33851	0.180731	0.742966	0.648069
Adjusted_p_Value_for_Diff_of_Tr2	go:0048038	17	0.0588235	0.183005	0.386712	-1.32402	0.185497	0.731663	0.648069
Adjusted_p_Value_for_Diff_of_Tr2	go:0006810	32	0.09375	0.183005	0.386712	-1.30563	0.191678	0.717427	0.648069
Adjusted_p_Value_for_Diff_of_Tr2	go:0000104	5	0.4	0.183005	0.386712	1.25472	0.209581	0.678649	0.648069
Adjusted_p_Value_for_Diff_of_Tr2	go:0009103	5	0.4	0.183005	0.386712	1.25472	0.209581	0.678649	0.648069
Adjusted_p_Value_for_Diff_of_Tr2	go:0009234	5	0.4	0.183005	0.386712	1.25472	0.209581	0.678649	0.648069
Adjusted_p_Value_for_Diff_of_Tr2	go:0009982	5	0.4	0.183005	0.386712	1.25472	0.209581	0.678649	0.648069
Adjusted_p_Value_for_Diff_of_Tr2	go:0010498	5	0.4	0.183005	0.386712	1.25472	0.209581	0.678649	0.648069
Adjusted_p_Value_for_Diff_of_Tr2	go:0031071	5	0.4	0.183005	0.386712	1.25472	0.209581	0.678649	0.648069
Adjusted_p_Value_for_Diff_of_Tr2	go:0006071	7	0	0.183005	0.386712	-1.25206	0.210549	0.676648	0.648069
Adjusted_p_Value_for_Diff_of_Tr2	go:0006573	7	0	0.183005	0.386712	-1.25206	0.210549	0.676648	0.648069
Adjusted_p_Value_for_Diff_of_Tr2	go:0006979	7	0	0.183005	0.386712	-1.25206	0.210549	0.676648	0.648069
Adjusted_p_Value_for_Diff_of_Tr2	go:0015035	7	0	0.183005	0.386712	-1.25206	0.210549	0.676648	0.648069
Adjusted_p_Value_for_Diff_of_Tr2	go:0015934	7	0	0.183005	0.386712	-1.25206	0.210549	0.676648	0.648069
Adjusted_p_Value_for_Diff_of_Tr2	go:0016616	7	0	0.183005	0.386712	-1.25206	0.210549	0.676648	0.648069
Adjusted_p_Value_for_Diff_of_Tr2	go:0016627	7	0	0.183005	0.386712	-1.25206	0.210549	0.676648	0.648069
Adjusted_p_Value_for_Diff_of_Tr2	go:0018786	7	0	0.183005	0.386712	-1.25206	0.210549	0.676648	0.648069
Adjusted_p_Value_for_Diff_of_Tr2	go:0033702	7	0	0.183005	0.386712	-1.25206	0.210549	0.676648	0.648069
Adjusted_p_Value_for_Diff_of_Tr2	go:0008168	78	0.128205	0.183005	0.386712	-1.25153	0.210742	0.676248	0.648069
Adjusted_p_Value_for_Diff_of_Tr2	go:0003676	43	0.255814	0.183005	0.386712	1.23461	0.216975	0.66359	0.648069
Adjusted_p_Value_for_Diff_of_Tr2	go:0017111	34	0.264706	0.183005	0.386712	1.23191	0.217984	0.661575	0.648069
Adjusted_p_Value_for_Diff_of_Tr2	go:0008233	21	0.285714	0.183005	0.386712	1.21711	0.223561	0.650604	0.648069
Adjusted_p_Value_for_Diff_of_Tr2	go:0016810	23	0.0869565	0.183005	0.386712	-1.19115	0.233594	0.631539	0.648069
Adjusted_p_Value_for_Diff_of_Tr2	go:0009058	30	0.1	0.183005	0.386712	-1.17565	0.239735	0.620269	0.648069
Adjusted_p_Value_for_Diff_of_Tr2	go:0050662	30	0.1	0.183005	0.386712	-1.17565	0.239735	0.620269	0.648069
Adjusted_p_Value_for_Diff_of_Tr2	go:0005351	15	0.0666667	0.183005	0.386712	-1.16515	0.243959	0.612683	0.648069
Adjusted_p_Value_for_Diff_of_Tr2	go:0009401	15	0.0666667	0.183005	0.386712	-1.16515	0.243959	0.612683	0.648069
Adjusted_p_Value_for_Diff_of_Tr2	go:0016772	15	0.0666667	0.183005	0.386712	-1.16515	0.243959	0.612683	0.648069
Adjusted_p_Value_for_Diff_of_Tr2	go:0006096	13	0.307692	0.183005	0.386712	1.16253	0.245019	0.610801	0.648069
Adjusted_p_Value_for_Diff_of_Tr2	go:0003861	6	0	0.183005	0.386712	-1.15918	0.246383	0.60839	0.648069
Adjusted_p_Value_for_Diff_of_Tr2	go:0003978	6	0	0.183005	0.386712	-1.15918	0.246383	0.60839	0.648069
Adjusted_p_Value_for_Diff_of_Tr2	go:0003988	6	0	0.183005	0.386712	-1.15918	0.246383	0.60839	0.648069
Adjusted_p_Value_for_Diff_of_Tr2	go:0004371	6	0	0.183005	0.386712	-1.15918	0.246383	0.60839	0.648069
Adjusted_p_Value_for_Diff_of_Tr2	go:0004527	6	0	0.183005	0.386712	-1.15918	0.246383	0.60839	0.648069
Adjusted_p_Value_for_Diff_of_Tr2	go:0004725	6	0	0.183005	0.386712	-1.15918	0.246383	0.60839	0.648069
Adjusted_p_Value_for_Diff_of_Tr2	go:0004854	6	0	0.183005	0.386712	-1.15918	0.246383	0.60839	0.648069
Adjusted_p_Value_for_Diff_of_Tr2	go:0006072	6	0	0.183005	0.386712	-1.15918	0.246383	0.60839	0.648069
Adjusted_p_Value_for_Diff_of_Tr2	go:0006750	6	0	0.183005	0.386712	-1.15918	0.246383	0.60839	0.648069
Adjusted_p_Value_for_Diff_of_Tr2	go:0006865	6	0	0.183005	0.386712	-1.15918	0.246383	0.60839	0.648069
Adjusted_p_Value_for_Diff_of_Tr2	go:0008703	6	0	0.183005	0.386712	-1.15918	0.246383	0.60839	0.648069
Adjusted_p_Value_for_Diff_of_Tr2	go:0009013	6	0	0.183005	0.386712	-1.15918	0.246383	0.60839	0.648069
Adjusted_p_Value_for_Diff_of_Tr2	go:0035335	6	0	0.183005	0.386712	-1.15918	0.246383	0.60839	0.648069
Adjusted_p_Value_for_Diff_of_Tr2	go:0042602	6	0	0.183005	0.386712	-1.15918	0.246383	0.60839	0.648069
Adjusted_p_Value_for_Diff_of_Tr2	go:0050136	6	0	0.183005	0.386712	-1.15918	0.246383	0.60839	0.648069
Adjusted_p_Value_for_Diff_of_Tr2	go:0042823	22	0.0909091	0.183005	0.386712	-1.11703	0.263982	0.578426	0.648069
Adjusted_p_Value_for_Diff_of_Tr2	go:0019843	36	0.111111	0.183005	0.386712	-1.11547	0.264651	0.577327	0.648069
Adjusted_p_Value_for_Diff_of_Tr2	go:0090305	22	0.272727	0.183005	0.386712	1.08824	0.276491	0.558319	0.648069
Adjusted_p_Value_for_Diff_of_Tr2	go:0000271	5	0	0.183005	0.386712	-1.05818	0.289972	0.537643	0.648069
Adjusted_p_Value_for_Diff_of_Tr2	go:0001676	5	0	0.183005	0.386712	-1.05818	0.289972	0.537643	0.648069
Adjusted_p_Value_for_Diff_of_Tr2	go:0003984	5	0	0.183005	0.386712	-1.05818	0.289972	0.537643	0.648069
Adjusted_p_Value_for_Diff_of_Tr2	go:0004129	5	0	0.183005	0.386712	-1.05818	0.289972	0.537643	0.648069
Adjusted_p_Value_for_Diff_of_Tr2	go:0004146	5	0	0.183005	0.386712	-1.05818	0.289972	0.537643	0.648069
Adjusted_p_Value_for_Diff_of_Tr2	go:0004321	5	0	0.183005	0.386712	-1.05818	0.289972	0.537643	0.648069
Adjusted_p_Value_for_Diff_of_Tr2	go:0004467	5	0	0.183005	0.386712	-1.05818	0.289972	0.537643	0.648069
Adjusted_p_Value_for_Diff_of_Tr2	go:0006694	5	0	0.183005	0.386712	-1.05818	0.289972	0.537643	0.648069
Adjusted_p_Value_for_Diff_of_Tr2	go:0008171	5	0	0.183005	0.386712	-1.05818	0.289972	0.537643	0.648069
Adjusted_p_Value_for_Diff_of_Tr2	go:0008662	5	0	0.183005	0.386712	-1.05818	0.289972	0.537643	0.648069
Adjusted_p_Value_for_Diff_of_Tr2	go:0008815	5	0	0.183005	0.386712	-1.05818	0.289972	0.537643	0.648069
Adjusted_p_Value_for_Diff_of_Tr2	go:0008940	5	0	0.183005	0.386712	-1.05818	0.289972	0.537643	0.648069
Adjusted_p_Value_for_Diff_of_Tr2	go:0008965	5	0	0.183005	0.386712	-1.05818	0.289972	0.537643	0.648069
Adjusted_p_Value_for_Diff_of_Tr2	go:0009279	5	0	0.183005	0.386712	-1.05818	0.289972	0.537643	0.648069
Adjusted_p_Value_for_Diff_of_Tr2	go:0009346	5	0	0.183005	0.386712	-1.05818	0.289972	0.537643	0.648069
Adjusted_p_Value_for_Diff_of_Tr2	go:0015299	5	0	0.183005	0.386712	-1.05818	0.289972	0.537643	0.648069
Adjusted_p_Value_for_Diff_of_Tr2	go:0015833	5	0	0.183005	0.386712	-1.05818	0.289972	0.537643	0.648069
Adjusted_p_Value_for_Diff_of_Tr2	go:0016042	5	0	0.183005	0.386712	-1.05818	0.289972	0.537643	0.648069
Adjusted_p_Value_for_Diff_of_Tr2	go:0016742	5	0	0.183005	0.386712	-1.05818	0.289972	0.537643	0.648069
Adjusted_p_Value_for_Diff_of_Tr2	go:0016813	5	0	0.183005	0.386712	-1.05818	0.289972	0.537643	0.648069
Adjusted_p_Value_for_Diff_of_Tr2	go:0019556	5	0	0.183005	0.386712	-1.05818	0.289972	0.537643	0.648069
Adjusted_p_Value_for_Diff_of_Tr2	go:0046405	5	0	0.183005	0.386712	-1.05818	0.289972	0.537643	0.648069
Adjusted_p_Value_for_Diff_of_Tr2	go:0047091	5	0	0.183005	0.386712	-1.05818	0.289972	0.537643	0.648069
Adjusted_p_Value_for_Diff_of_Tr2	go:0015171	28	0.107143	0.183005	0.386712	-1.03805	0.299248	0.523969	0.648069
Adjusted_p_Value_for_Diff_of_Tr2	go:0019439	13	0.0769231	0.183005	0.386712	-0.989067	0.32263	0.491295	0.648069
Adjusted_p_Value_for_Diff_of_Tr2	go:0004519	20	0.1	0.183005	0.386712	-0.959914	0.337099	0.472243	0.648069
Adjusted_p_Value_for_Diff_of_Tr2	go:0004733	20	0.1	0.183005	0.386712	-0.959914	0.337099	0.472243	0.648069
Adjusted_p_Value_for_Diff_of_Tr2	go:0030246	20	0.1	0.183005	0.386712	-0.959914	0.337099	0.472243	0.648069
Adjusted_p_Value_for_Diff_of_Tr2	go:0003684	10	0.3	0.183005	0.386712	0.956707	0.338715	0.470165	0.648069
Adjusted_p_Value_for_Diff_of_Tr2	go:0004085	10	0.3	0.183005	0.386712	0.956707	0.338715	0.470165	0.648069
Adjusted_p_Value_for_Diff_of_Tr2	go:0031419	10	0.3	0.183005	0.386712	0.956707	0.338715	0.470165	0.648069
Adjusted_p_Value_for_Diff_of_Tr2	go:0004315	6	0.333333	0.183005	0.386712	0.9522	0.340995	0.467251	0.648069
Adjusted_p_Value_for_Diff_of_Tr2	go:0004553	6	0.333333	0.183005	0.386712	0.9522	0.340995	0.467251	0.648069
Adjusted_p_Value_for_Diff_of_Tr2	go:0004871	6	0.333333	0.183005	0.386712	0.9522	0.340995	0.467251	0.648069
Adjusted_p_Value_for_Diff_of_Tr2	go:0005978	6	0.333333	0.183005	0.386712	0.9522	0.340995	0.467251	0.648069
Adjusted_p_Value_for_Diff_of_Tr2	go:0006396	6	0.333333	0.183005	0.386712	0.9522	0.340995	0.467251	0.648069
Adjusted_p_Value_for_Diff_of_Tr2	go:0006782	6	0.333333	0.183005	0.386712	0.9522	0.340995	0.467251	0.648069
Adjusted_p_Value_for_Diff_of_Tr2	go:0008237	6	0.333333	0.183005	0.386712	0.9522	0.340995	0.467251	0.648069
Adjusted_p_Value_for_Diff_of_Tr2	go:0016773	6	0.333333	0.183005	0.386712	0.9522	0.340995	0.467251	0.648069
Adjusted_p_Value_for_Diff_of_Tr2	go:0022900	6	0.333333	0.183005	0.386712	0.9522	0.340995	0.467251	0.648069
Adjusted_p_Value_for_Diff_of_Tr2	go:0030145	6	0.333333	0.183005	0.386712	0.9522	0.340995	0.467251	0.648069
Adjusted_p_Value_for_Diff_of_Tr2	go:0046854	6	0.333333	0.183005	0.386712	0.9522	0.340995	0.467251	0.648069
Adjusted_p_Value_for_Diff_of_Tr2	go:0048037	6	0.333333	0.183005	0.386712	0.9522	0.340995	0.467251	0.648069
Adjusted_p_Value_for_Diff_of_Tr2	go:0003906	4	0	0.183005	0.386712	-0.946467	0.34391	0.463555	0.648069
Adjusted_p_Value_for_Diff_of_Tr2	go:0003910	4	0	0.183005	0.386712	-0.946467	0.34391	0.463555	0.648069
Adjusted_p_Value_for_Diff_of_Tr2	go:0004068	4	0	0.183005	0.386712	-0.946467	0.34391	0.463555	0.648069
Adjusted_p_Value_for_Diff_of_Tr2	go:0004328	4	0	0.183005	0.386712	-0.946467	0.34391	0.463555	0.648069
Adjusted_p_Value_for_Diff_of_Tr2	go:0004332	4	0	0.183005	0.386712	-0.946467	0.34391	0.463555	0.648069
Adjusted_p_Value_for_Diff_of_Tr2	go:0004357	4	0	0.183005	0.386712	-0.946467	0.34391	0.463555	0.648069
Adjusted_p_Value_for_Diff_of_Tr2	go:0004416	4	0	0.183005	0.386712	-0.946467	0.34391	0.463555	0.648069
Adjusted_p_Value_for_Diff_of_Tr2	go:0004462	4	0	0.183005	0.386712	-0.946467	0.34391	0.463555	0.648069
Adjusted_p_Value_for_Diff_of_Tr2	go:0004802	4	0	0.183005	0.386712	-0.946467	0.34391	0.463555	0.648069
Adjusted_p_Value_for_Diff_of_Tr2	go:0004806	4	0	0.183005	0.386712	-0.946467	0.34391	0.463555	0.648069
Adjusted_p_Value_for_Diff_of_Tr2	go:0005615	4	0	0.183005	0.386712	-0.946467	0.34391	0.463555	0.648069
Adjusted_p_Value_for_Diff_of_Tr2	go:0006523	4	0	0.183005	0.386712	-0.946467	0.34391	0.463555	0.648069
Adjusted_p_Value_for_Diff_of_Tr2	go:0006662	4	0	0.183005	0.386712	-0.946467	0.34391	0.463555	0.648069
Adjusted_p_Value_for_Diff_of_Tr2	go:0006796	4	0	0.183005	0.386712	-0.946467	0.34391	0.463555	0.648069
Adjusted_p_Value_for_Diff_of_Tr2	go:0006811	4	0	0.183005	0.386712	-0.946467	0.34391	0.463555	0.648069
Adjusted_p_Value_for_Diff_of_Tr2	go:0008173	4	0	0.183005	0.386712	-0.946467	0.34391	0.463555	0.648069
Adjusted_p_Value_for_Diff_of_Tr2	go:0008239	4	0	0.183005	0.386712	-0.946467	0.34391	0.463555	0.648069
Adjusted_p_Value_for_Diff_of_Tr2	go:0008756	4	0	0.183005	0.386712	-0.946467	0.34391	0.463555	0.648069
Adjusted_p_Value_for_Diff_of_Tr2	go:0008783	4	0	0.183005	0.386712	-0.946467	0.34391	0.463555	0.648069
Adjusted_p_Value_for_Diff_of_Tr2	go:0008860	4	0	0.183005	0.386712	-0.946467	0.34391	0.463555	0.648069
Adjusted_p_Value_for_Diff_of_Tr2	go:0015288	4	0	0.183005	0.386712	-0.946467	0.34391	0.463555	0.648069
Adjusted_p_Value_for_Diff_of_Tr2	go:0015411	4	0	0.183005	0.386712	-0.946467	0.34391	0.463555	0.648069
Adjusted_p_Value_for_Diff_of_Tr2	go:0016998	4	0	0.183005	0.386712	-0.946467	0.34391	0.463555	0.648069
Adjusted_p_Value_for_Diff_of_Tr2	go:0019752	4	0	0.183005	0.386712	-0.946467	0.34391	0.463555	0.648069
Adjusted_p_Value_for_Diff_of_Tr2	go:0030001	4	0	0.183005	0.386712	-0.946467	0.34391	0.463555	0.648069
Adjusted_p_Value_for_Diff_of_Tr2	go:0045263	4	0	0.183005	0.386712	-0.946467	0.34391	0.463555	0.648069
Adjusted_p_Value_for_Diff_of_Tr2	go:0046930	4	0	0.183005	0.386712	-0.946467	0.34391	0.463555	0.648069
Adjusted_p_Value_for_Diff_of_Tr2	go:0047571	4	0	0.183005	0.386712	-0.946467	0.34391	0.463555	0.648069
Adjusted_p_Value_for_Diff_of_Tr2	go:0047681	4	0	0.183005	0.386712	-0.946467	0.34391	0.463555	0.648069
Adjusted_p_Value_for_Diff_of_Tr2	go:0047964	4	0	0.183005	0.386712	-0.946467	0.34391	0.463555	0.648069
Adjusted_p_Value_for_Diff_of_Tr2	go:0050215	4	0	0.183005	0.386712	-0.946467	0.34391	0.463555	0.648069
Adjusted_p_Value_for_Diff_of_Tr2	go:0051715	4	0	0.183005	0.386712	-0.946467	0.34391	0.463555	0.648069
Adjusted_p_Value_for_Diff_of_Tr2	go:0008152	91	0.21978	0.183005	0.386712	0.907166	0.364319	0.438518	0.648069
Adjusted_p_Value_for_Diff_of_Tr2	go:0004177	19	0.263158	0.183005	0.386712	0.903457	0.366283	0.436183	0.648069
Adjusted_p_Value_for_Diff_of_Tr2	go:0051536	33	0.242424	0.183005	0.386712	0.882664	0.377418	0.423177	0.648069
Adjusted_p_Value_for_Diff_of_Tr2	go:0051920	19	0.105263	0.183005	0.386712	-0.876283	0.380876	0.419216	0.648069
Adjusted_p_Value_for_Diff_of_Tr2	go:0007059	15	0.266667	0.183005	0.386712	0.837884	0.402096	0.39567	0.648069
Adjusted_p_Value_for_Diff_of_Tr2	go:0000160	3	0	0.183005	0.386712	-0.819665	0.412407	0.384674	0.648069
Adjusted_p_Value_for_Diff_of_Tr2	go:0003908	3	0	0.183005	0.386712	-0.819665	0.412407	0.384674	0.648069
Adjusted_p_Value_for_Diff_of_Tr2	go:0003954	3	0	0.183005	0.386712	-0.819665	0.412407	0.384674	0.648069
Adjusted_p_Value_for_Diff_of_Tr2	go:0003987	3	0	0.183005	0.386712	-0.819665	0.412407	0.384674	0.648069
Adjusted_p_Value_for_Diff_of_Tr2	go:0004039	3	0	0.183005	0.386712	-0.819665	0.412407	0.384674	0.648069
Adjusted_p_Value_for_Diff_of_Tr2	go:0004089	3	0	0.183005	0.386712	-0.819665	0.412407	0.384674	0.648069
Adjusted_p_Value_for_Diff_of_Tr2	go:0004090	3	0	0.183005	0.386712	-0.819665	0.412407	0.384674	0.648069
Adjusted_p_Value_for_Diff_of_Tr2	go:0004099	3	0	0.183005	0.386712	-0.819665	0.412407	0.384674	0.648069
Adjusted_p_Value_for_Diff_of_Tr2	go:0004157	3	0	0.183005	0.386712	-0.819665	0.412407	0.384674	0.648069
Adjusted_p_Value_for_Diff_of_Tr2	go:0004341	3	0	0.183005	0.386712	-0.819665	0.412407	0.384674	0.648069
Adjusted_p_Value_for_Diff_of_Tr2	go:0004355	3	0	0.183005	0.386712	-0.819665	0.412407	0.384674	0.648069
Adjusted_p_Value_for_Diff_of_Tr2	go:0004361	3	0	0.183005	0.386712	-0.819665	0.412407	0.384674	0.648069
Adjusted_p_Value_for_Diff_of_Tr2	go:0004370	3	0	0.183005	0.386712	-0.819665	0.412407	0.384674	0.648069
Adjusted_p_Value_for_Diff_of_Tr2	go:0004399	3	0	0.183005	0.386712	-0.819665	0.412407	0.384674	0.648069
Adjusted_p_Value_for_Diff_of_Tr2	go:0004400	3	0	0.183005	0.386712	-0.819665	0.412407	0.384674	0.648069
Adjusted_p_Value_for_Diff_of_Tr2	go:0004664	3	0	0.183005	0.386712	-0.819665	0.412407	0.384674	0.648069
Adjusted_p_Value_for_Diff_of_Tr2	go:0004747	3	0	0.183005	0.386712	-0.819665	0.412407	0.384674	0.648069
Adjusted_p_Value_for_Diff_of_Tr2	go:0004748	3	0	0.183005	0.386712	-0.819665	0.412407	0.384674	0.648069
Adjusted_p_Value_for_Diff_of_Tr2	go:0004751	3	0	0.183005	0.386712	-0.819665	0.412407	0.384674	0.648069
Adjusted_p_Value_for_Diff_of_Tr2	go:0004807	3	0	0.183005	0.386712	-0.819665	0.412407	0.384674	0.648069
Adjusted_p_Value_for_Diff_of_Tr2	go:0004812	3	0	0.183005	0.386712	-0.819665	0.412407	0.384674	0.648069
Adjusted_p_Value_for_Diff_of_Tr2	go:0004845	3	0	0.183005	0.386712	-0.819665	0.412407	0.384674	0.648069
Adjusted_p_Value_for_Diff_of_Tr2	go:0005835	3	0	0.183005	0.386712	-0.819665	0.412407	0.384674	0.648069
Adjusted_p_Value_for_Diff_of_Tr2	go:0006012	3	0	0.183005	0.386712	-0.819665	0.412407	0.384674	0.648069
Adjusted_p_Value_for_Diff_of_Tr2	go:0006014	3	0	0.183005	0.386712	-0.819665	0.412407	0.384674	0.648069
Adjusted_p_Value_for_Diff_of_Tr2	go:0006044	3	0	0.183005	0.386712	-0.819665	0.412407	0.384674	0.648069
Adjusted_p_Value_for_Diff_of_Tr2	go:0006144	3	0	0.183005	0.386712	-0.819665	0.412407	0.384674	0.648069
Adjusted_p_Value_for_Diff_of_Tr2	go:0006208	3	0	0.183005	0.386712	-0.819665	0.412407	0.384674	0.648069
Adjusted_p_Value_for_Diff_of_Tr2	go:0006418	3	0	0.183005	0.386712	-0.819665	0.412407	0.384674	0.648069
Adjusted_p_Value_for_Diff_of_Tr2	go:0006461	3	0	0.183005	0.386712	-0.819665	0.412407	0.384674	0.648069
Adjusted_p_Value_for_Diff_of_Tr2	go:0006754	3	0	0.183005	0.386712	-0.819665	0.412407	0.384674	0.648069
Adjusted_p_Value_for_Diff_of_Tr2	go:0008047	3	0	0.183005	0.386712	-0.819665	0.412407	0.384674	0.648069
Adjusted_p_Value_for_Diff_of_Tr2	go:0008111	3	0	0.183005	0.386712	-0.819665	0.412407	0.384674	0.648069
Adjusted_p_Value_for_Diff_of_Tr2	go:0008299	3	0	0.183005	0.386712	-0.819665	0.412407	0.384674	0.648069
Adjusted_p_Value_for_Diff_of_Tr2	go:0008422	3	0	0.183005	0.386712	-0.819665	0.412407	0.384674	0.648069
Adjusted_p_Value_for_Diff_of_Tr2	go:0008519	3	0	0.183005	0.386712	-0.819665	0.412407	0.384674	0.648069
Adjusted_p_Value_for_Diff_of_Tr2	go:0008556	3	0	0.183005	0.386712	-0.819665	0.412407	0.384674	0.648069
Adjusted_p_Value_for_Diff_of_Tr2	go:0008652	3	0	0.183005	0.386712	-0.819665	0.412407	0.384674	0.648069
Adjusted_p_Value_for_Diff_of_Tr2	go:0008677	3	0	0.183005	0.386712	-0.819665	0.412407	0.384674	0.648069
Adjusted_p_Value_for_Diff_of_Tr2	go:0008678	3	0	0.183005	0.386712	-0.819665	0.412407	0.384674	0.648069
Adjusted_p_Value_for_Diff_of_Tr2	go:0008774	3	0	0.183005	0.386712	-0.819665	0.412407	0.384674	0.648069
Adjusted_p_Value_for_Diff_of_Tr2	go:0008794	3	0	0.183005	0.386712	-0.819665	0.412407	0.384674	0.648069
Adjusted_p_Value_for_Diff_of_Tr2	go:0008806	3	0	0.183005	0.386712	-0.819665	0.412407	0.384674	0.648069
Adjusted_p_Value_for_Diff_of_Tr2	go:0008840	3	0	0.183005	0.386712	-0.819665	0.412407	0.384674	0.648069
Adjusted_p_Value_for_Diff_of_Tr2	go:0008872	3	0	0.183005	0.386712	-0.819665	0.412407	0.384674	0.648069
Adjusted_p_Value_for_Diff_of_Tr2	go:0008901	3	0	0.183005	0.386712	-0.819665	0.412407	0.384674	0.648069
Adjusted_p_Value_for_Diff_of_Tr2	go:0009063	3	0	0.183005	0.386712	-0.819665	0.412407	0.384674	0.648069
Adjusted_p_Value_for_Diff_of_Tr2	go:0009273	3	0	0.183005	0.386712	-0.819665	0.412407	0.384674	0.648069
Adjusted_p_Value_for_Diff_of_Tr2	go:0009316	3	0	0.183005	0.386712	-0.819665	0.412407	0.384674	0.648069
Adjusted_p_Value_for_Diff_of_Tr2	go:0009325	3	0	0.183005	0.386712	-0.819665	0.412407	0.384674	0.648069
Adjusted_p_Value_for_Diff_of_Tr2	go:0009408	3	0	0.183005	0.386712	-0.819665	0.412407	0.384674	0.648069
Adjusted_p_Value_for_Diff_of_Tr2	go:0009448	3	0	0.183005	0.386712	-0.819665	0.412407	0.384674	0.648069
Adjusted_p_Value_for_Diff_of_Tr2	go:0009712	3	0	0.183005	0.386712	-0.819665	0.412407	0.384674	0.648069
Adjusted_p_Value_for_Diff_of_Tr2	go:0015116	3	0	0.183005	0.386712	-0.819665	0.412407	0.384674	0.648069
Adjusted_p_Value_for_Diff_of_Tr2	go:0015426	3	0	0.183005	0.386712	-0.819665	0.412407	0.384674	0.648069
Adjusted_p_Value_for_Diff_of_Tr2	go:0015446	3	0	0.183005	0.386712	-0.819665	0.412407	0.384674	0.648069
Adjusted_p_Value_for_Diff_of_Tr2	go:0016213	3	0	0.183005	0.386712	-0.819665	0.412407	0.384674	0.648069
Adjusted_p_Value_for_Diff_of_Tr2	go:0016799	3	0	0.183005	0.386712	-0.819665	0.412407	0.384674	0.648069
Adjusted_p_Value_for_Diff_of_Tr2	go:0016830	3	0	0.183005	0.386712	-0.819665	0.412407	0.384674	0.648069
Adjusted_p_Value_for_Diff_of_Tr2	go:0016999	3	0	0.183005	0.386712	-0.819665	0.412407	0.384674	0.648069
Adjusted_p_Value_for_Diff_of_Tr2	go:0017153	3	0	0.183005	0.386712	-0.819665	0.412407	0.384674	0.648069
Adjusted_p_Value_for_Diff_of_Tr2	go:0018576	3	0	0.183005	0.386712	-0.819665	0.412407	0.384674	0.648069
Adjusted_p_Value_for_Diff_of_Tr2	go:0018620	3	0	0.183005	0.386712	-0.819665	0.412407	0.384674	0.648069
Adjusted_p_Value_for_Diff_of_Tr2	go:0018784	3	0	0.183005	0.386712	-0.819665	0.412407	0.384674	0.648069
Adjusted_p_Value_for_Diff_of_Tr2	go:0019464	3	0	0.183005	0.386712	-0.819665	0.412407	0.384674	0.648069
Adjusted_p_Value_for_Diff_of_Tr2	go:0019543	3	0	0.183005	0.386712	-0.819665	0.412407	0.384674	0.648069
Adjusted_p_Value_for_Diff_of_Tr2	go:0019557	3	0	0.183005	0.386712	-0.819665	0.412407	0.384674	0.648069
Adjusted_p_Value_for_Diff_of_Tr2	go:0019563	3	0	0.183005	0.386712	-0.819665	0.412407	0.384674	0.648069
Adjusted_p_Value_for_Diff_of_Tr2	go:0033748	3	0	0.183005	0.386712	-0.819665	0.412407	0.384674	0.648069
Adjusted_p_Value_for_Diff_of_Tr2	go:0035999	3	0	0.183005	0.386712	-0.819665	0.412407	0.384674	0.648069
Adjusted_p_Value_for_Diff_of_Tr2	go:0042286	3	0	0.183005	0.386712	-0.819665	0.412407	0.384674	0.648069
Adjusted_p_Value_for_Diff_of_Tr2	go:0042597	3	0	0.183005	0.386712	-0.819665	0.412407	0.384674	0.648069
Adjusted_p_Value_for_Diff_of_Tr2	go:0042803	3	0	0.183005	0.386712	-0.819665	0.412407	0.384674	0.648069
Adjusted_p_Value_for_Diff_of_Tr2	go:0043085	3	0	0.183005	0.386712	-0.819665	0.412407	0.384674	0.648069
Adjusted_p_Value_for_Diff_of_Tr2	go:0047536	3	0	0.183005	0.386712	-0.819665	0.412407	0.384674	0.648069
Adjusted_p_Value_for_Diff_of_Tr2	go:0047547	3	0	0.183005	0.386712	-0.819665	0.412407	0.384674	0.648069
Adjusted_p_Value_for_Diff_of_Tr2	go:0047646	3	0	0.183005	0.386712	-0.819665	0.412407	0.384674	0.648069
Adjusted_p_Value_for_Diff_of_Tr2	go:0050538	3	0	0.183005	0.386712	-0.819665	0.412407	0.384674	0.648069
Adjusted_p_Value_for_Diff_of_Tr2	go:0051903	3	0	0.183005	0.386712	-0.819665	0.412407	0.384674	0.648069
Adjusted_p_Value_for_Diff_of_Tr2	go:0052591	3	0	0.183005	0.386712	-0.819665	0.412407	0.384674	0.648069
Adjusted_p_Value_for_Diff_of_Tr2	go:0055129	3	0	0.183005	0.386712	-0.819665	0.412407	0.384674	0.648069
Adjusted_p_Value_for_Diff_of_Tr2	go:0071722	3	0	0.183005	0.386712	-0.819665	0.412407	0.384674	0.648069
Adjusted_p_Value_for_Diff_of_Tr2	go:0055085	99	0.151515	0.183005	0.386712	-0.810219	0.417814	0.379017	0.654695
Adjusted_p_Value_for_Diff_of_Tr2	go:0006284	11	0.0909091	0.183005	0.386712	-0.789859	0.42961	0.366925	0.658884
Adjusted_p_Value_for_Diff_of_Tr2	go:0008643	11	0.0909091	0.183005	0.386712	-0.789859	0.42961	0.366925	0.658884
Adjusted_p_Value_for_Diff_of_Tr2	go:0008982	11	0.0909091	0.183005	0.386712	-0.789859	0.42961	0.366925	0.658884
Adjusted_p_Value_for_Diff_of_Tr2	go:0018537	11	0.0909091	0.183005	0.386712	-0.789859	0.42961	0.366925	0.658884
Adjusted_p_Value_for_Diff_of_Tr2	go:0004601	18	0.111111	0.183005	0.386712	-0.788753	0.430256	0.366273	0.658884
Adjusted_p_Value_for_Diff_of_Tr2	go:0016151	18	0.111111	0.183005	0.386712	-0.788753	0.430256	0.366273	0.658884
Adjusted_p_Value_for_Diff_of_Tr2	go:0042626	18	0.111111	0.183005	0.386712	-0.788753	0.430256	0.366273	0.658884
Adjusted_p_Value_for_Diff_of_Tr2	go:0006807	31	0.129032	0.183005	0.386712	-0.777085	0.437109	0.359411	0.658884
Adjusted_p_Value_for_Diff_of_Tr2	go:0003857	11	0.272727	0.183005	0.386712	0.769499	0.441597	0.354974	0.658884
Adjusted_p_Value_for_Diff_of_Tr2	go:0016758	11	0.272727	0.183005	0.386712	0.769499	0.441597	0.354974	0.658884
Adjusted_p_Value_for_Diff_of_Tr2	go:0004300	37	0.135135	0.183005	0.386712	-0.752968	0.451469	0.345372	0.658884
Adjusted_p_Value_for_Diff_of_Tr2	go:0035556	74	0.216216	0.183005	0.386712	0.738773	0.460045	0.3372	0.658884
Adjusted_p_Value_for_Diff_of_Tr2	go:0016747	25	0.24	0.183005	0.386712	0.736916	0.461173	0.336136	0.658884
Adjusted_p_Value_for_Diff_of_Tr2	go:0051287	30	0.133333	0.183005	0.386712	-0.70353	0.481725	0.3172	0.658884
Adjusted_p_Value_for_Diff_of_Tr2	go:0006066	7	0.285714	0.183005	0.386712	0.702701	0.482242	0.316735	0.658884
Adjusted_p_Value_for_Diff_of_Tr2	go:0006537	7	0.285714	0.183005	0.386712	0.702701	0.482242	0.316735	0.658884
Adjusted_p_Value_for_Diff_of_Tr2	go:0008081	7	0.285714	0.183005	0.386712	0.702701	0.482242	0.316735	0.658884
Adjusted_p_Value_for_Diff_of_Tr2	go:0008235	7	0.285714	0.183005	0.386712	0.702701	0.482242	0.316735	0.658884
Adjusted_p_Value_for_Diff_of_Tr2	go:0009073	7	0.285714	0.183005	0.386712	0.702701	0.482242	0.316735	0.658884
Adjusted_p_Value_for_Diff_of_Tr2	go:0009423	7	0.285714	0.183005	0.386712	0.702701	0.482242	0.316735	0.658884
Adjusted_p_Value_for_Diff_of_Tr2	go:0015935	7	0.285714	0.183005	0.386712	0.702701	0.482242	0.316735	0.658884
Adjusted_p_Value_for_Diff_of_Tr2	go:0016311	7	0.285714	0.183005	0.386712	0.702701	0.482242	0.316735	0.658884
Adjusted_p_Value_for_Diff_of_Tr2	go:0031177	7	0.285714	0.183005	0.386712	0.702701	0.482242	0.316735	0.658884
Adjusted_p_Value_for_Diff_of_Tr2	go:0044205	7	0.285714	0.183005	0.386712	0.702701	0.482242	0.316735	0.658884
Adjusted_p_Value_for_Diff_of_Tr2	go:0050253	7	0.285714	0.183005	0.386712	0.702701	0.482242	0.316735	0.658884
Adjusted_p_Value_for_Diff_of_Tr2	go:0016874	36	0.138889	0.183005	0.386712	-0.684482	0.493671	0.306563	0.658884
Adjusted_p_Value_for_Diff_of_Tr2	go:0008863	10	0.1	0.183005	0.386712	-0.678762	0.497289	0.303391	0.658884
Adjusted_p_Value_for_Diff_of_Tr2	go:0015419	10	0.1	0.183005	0.386712	-0.678762	0.497289	0.303391	0.658884
Adjusted_p_Value_for_Diff_of_Tr2	go:0000917	3	0.333333	0.183005	0.386712	0.673307	0.500752	0.300377	0.658884
Adjusted_p_Value_for_Diff_of_Tr2	go:0001522	3	0.333333	0.183005	0.386712	0.673307	0.500752	0.300377	0.658884
Adjusted_p_Value_for_Diff_of_Tr2	go:0003841	3	0.333333	0.183005	0.386712	0.673307	0.500752	0.300377	0.658884
Adjusted_p_Value_for_Diff_of_Tr2	go:0004035	3	0.333333	0.183005	0.386712	0.673307	0.500752	0.300377	0.658884
Adjusted_p_Value_for_Diff_of_Tr2	go:0004088	3	0.333333	0.183005	0.386712	0.673307	0.500752	0.300377	0.658884
Adjusted_p_Value_for_Diff_of_Tr2	go:0004108	3	0.333333	0.183005	0.386712	0.673307	0.500752	0.300377	0.658884
Adjusted_p_Value_for_Diff_of_Tr2	go:0004160	3	0.333333	0.183005	0.386712	0.673307	0.500752	0.300377	0.658884
Adjusted_p_Value_for_Diff_of_Tr2	go:0004176	3	0.333333	0.183005	0.386712	0.673307	0.500752	0.300377	0.658884
Adjusted_p_Value_for_Diff_of_Tr2	go:0004494	3	0.333333	0.183005	0.386712	0.673307	0.500752	0.300377	0.658884
Adjusted_p_Value_for_Diff_of_Tr2	go:0004764	3	0.333333	0.183005	0.386712	0.673307	0.500752	0.300377	0.658884
Adjusted_p_Value_for_Diff_of_Tr2	go:0004784	3	0.333333	0.183005	0.386712	0.673307	0.500752	0.300377	0.658884
Adjusted_p_Value_for_Diff_of_Tr2	go:0005509	3	0.333333	0.183005	0.386712	0.673307	0.500752	0.300377	0.658884
Adjusted_p_Value_for_Diff_of_Tr2	go:0006207	3	0.333333	0.183005	0.386712	0.673307	0.500752	0.300377	0.658884
Adjusted_p_Value_for_Diff_of_Tr2	go:0006400	3	0.333333	0.183005	0.386712	0.673307	0.500752	0.300377	0.658884
Adjusted_p_Value_for_Diff_of_Tr2	go:0006564	3	0.333333	0.183005	0.386712	0.673307	0.500752	0.300377	0.658884
Adjusted_p_Value_for_Diff_of_Tr2	go:0006730	3	0.333333	0.183005	0.386712	0.673307	0.500752	0.300377	0.658884
Adjusted_p_Value_for_Diff_of_Tr2	go:0006801	3	0.333333	0.183005	0.386712	0.673307	0.500752	0.300377	0.658884
Adjusted_p_Value_for_Diff_of_Tr2	go:0008236	3	0.333333	0.183005	0.386712	0.673307	0.500752	0.300377	0.658884
Adjusted_p_Value_for_Diff_of_Tr2	go:0008276	3	0.333333	0.183005	0.386712	0.673307	0.500752	0.300377	0.658884
Adjusted_p_Value_for_Diff_of_Tr2	go:0008934	3	0.333333	0.183005	0.386712	0.673307	0.500752	0.300377	0.658884
Adjusted_p_Value_for_Diff_of_Tr2	go:0009102	3	0.333333	0.183005	0.386712	0.673307	0.500752	0.300377	0.658884
Adjusted_p_Value_for_Diff_of_Tr2	go:0009326	3	0.333333	0.183005	0.386712	0.673307	0.500752	0.300377	0.658884
Adjusted_p_Value_for_Diff_of_Tr2	go:0009399	3	0.333333	0.183005	0.386712	0.673307	0.500752	0.300377	0.658884
Adjusted_p_Value_for_Diff_of_Tr2	go:0015995	3	0.333333	0.183005	0.386712	0.673307	0.500752	0.300377	0.658884
Adjusted_p_Value_for_Diff_of_Tr2	go:0016051	3	0.333333	0.183005	0.386712	0.673307	0.500752	0.300377	0.658884
Adjusted_p_Value_for_Diff_of_Tr2	go:0016149	3	0.333333	0.183005	0.386712	0.673307	0.500752	0.300377	0.658884
Adjusted_p_Value_for_Diff_of_Tr2	go:0016901	3	0.333333	0.183005	0.386712	0.673307	0.500752	0.300377	0.658884
Adjusted_p_Value_for_Diff_of_Tr2	go:0018820	3	0.333333	0.183005	0.386712	0.673307	0.500752	0.300377	0.658884
Adjusted_p_Value_for_Diff_of_Tr2	go:0033732	3	0.333333	0.183005	0.386712	0.673307	0.500752	0.300377	0.658884
Adjusted_p_Value_for_Diff_of_Tr2	go:0042254	3	0.333333	0.183005	0.386712	0.673307	0.500752	0.300377	0.658884
Adjusted_p_Value_for_Diff_of_Tr2	go:0042744	3	0.333333	0.183005	0.386712	0.673307	0.500752	0.300377	0.658884
Adjusted_p_Value_for_Diff_of_Tr2	go:0043115	3	0.333333	0.183005	0.386712	0.673307	0.500752	0.300377	0.658884
Adjusted_p_Value_for_Diff_of_Tr2	go:0043750	3	0.333333	0.183005	0.386712	0.673307	0.500752	0.300377	0.658884
Adjusted_p_Value_for_Diff_of_Tr2	go:0047617	3	0.333333	0.183005	0.386712	0.673307	0.500752	0.300377	0.658884
Adjusted_p_Value_for_Diff_of_Tr2	go:0052832	3	0.333333	0.183005	0.386712	0.673307	0.500752	0.300377	0.658884
Adjusted_p_Value_for_Diff_of_Tr2	go:0052833	3	0.333333	0.183005	0.386712	0.673307	0.500752	0.300377	0.658884
Adjusted_p_Value_for_Diff_of_Tr2	go:0070490	3	0.333333	0.183005	0.386712	0.673307	0.500752	0.300377	0.658884
Adjusted_p_Value_for_Diff_of_Tr2	go:0071266	3	0.333333	0.183005	0.386712	0.673307	0.500752	0.300377	0.658884
Adjusted_p_Value_for_Diff_of_Tr2	go:0080109	3	0.333333	0.183005	0.386712	0.673307	0.500752	0.300377	0.658884
Adjusted_p_Value_for_Diff_of_Tr2	go:0003723	36	0.222222	0.183005	0.386712	0.608469	0.542876	0.265299	0.710909
Adjusted_p_Value_for_Diff_of_Tr2	go:0051539	36	0.222222	0.183005	0.386712	0.608469	0.542876	0.265299	0.710909
Adjusted_p_Value_for_Diff_of_Tr2	go:0004616	16	0.125	0.183005	0.386712	-0.599983	0.548518	0.260809	0.713203
Adjusted_p_Value_for_Diff_of_Tr2	go:0008762	16	0.125	0.183005	0.386712	-0.599983	0.548518	0.260809	0.713203
Adjusted_p_Value_for_Diff_of_Tr2	go:0044237	16	0.125	0.183005	0.386712	-0.599983	0.548518	0.260809	0.713203
Adjusted_p_Value_for_Diff_of_Tr2	go:0005506	76	0.157895	0.183005	0.386712	-0.566073	0.571344	0.243102	0.734641
Adjusted_p_Value_for_Diff_of_Tr2	go:0004619	9	0.111111	0.183005	0.386712	-0.557733	0.577027	0.238804	0.734641
Adjusted_p_Value_for_Diff_of_Tr2	go:0006777	9	0.111111	0.183005	0.386712	-0.557733	0.577027	0.238804	0.734641
Adjusted_p_Value_for_Diff_of_Tr2	go:0008199	9	0.111111	0.183005	0.386712	-0.557733	0.577027	0.238804	0.734641
Adjusted_p_Value_for_Diff_of_Tr2	go:0008726	9	0.111111	0.183005	0.386712	-0.557733	0.577027	0.238804	0.734641
Adjusted_p_Value_for_Diff_of_Tr2	go:0009098	9	0.111111	0.183005	0.386712	-0.557733	0.577027	0.238804	0.734641
Adjusted_p_Value_for_Diff_of_Tr2	go:0015205	9	0.111111	0.183005	0.386712	-0.557733	0.577027	0.238804	0.734641
Adjusted_p_Value_for_Diff_of_Tr2	go:0016788	9	0.111111	0.183005	0.386712	-0.557733	0.577027	0.238804	0.734641
Adjusted_p_Value_for_Diff_of_Tr2	go:0047575	9	0.111111	0.183005	0.386712	-0.557733	0.577027	0.238804	0.734641
Adjusted_p_Value_for_Diff_of_Tr2	go:0003735	58	0.155172	0.183005	0.386712	-0.548128	0.583604	0.233882	0.741298
Adjusted_p_Value_for_Diff_of_Tr2	go:0005840	46	0.152174	0.183005	0.386712	-0.540732	0.588692	0.230112	0.746039
Adjusted_p_Value_for_Diff_of_Tr2	go:0016740	83	0.204819	0.183005	0.386712	0.513913	0.607313	0.216587	0.767867
Adjusted_p_Value_for_Diff_of_Tr2	go:0008137	15	0.133333	0.183005	0.386712	-0.497471	0.618857	0.20841	0.773136
Adjusted_p_Value_for_Diff_of_Tr2	go:0033608	15	0.133333	0.183005	0.386712	-0.497471	0.618857	0.20841	0.773136
Adjusted_p_Value_for_Diff_of_Tr2	go:0008812	8	0.25	0.183005	0.386712	0.490003	0.624132	0.204724	0.773136
Adjusted_p_Value_for_Diff_of_Tr2	go:0009190	8	0.25	0.183005	0.386712	0.490003	0.624132	0.204724	0.773136
Adjusted_p_Value_for_Diff_of_Tr2	go:0016597	8	0.25	0.183005	0.386712	0.490003	0.624132	0.204724	0.773136
Adjusted_p_Value_for_Diff_of_Tr2	go:0016849	8	0.25	0.183005	0.386712	0.490003	0.624132	0.204724	0.773136
Adjusted_p_Value_for_Diff_of_Tr2	go:0045017	8	0.25	0.183005	0.386712	0.490003	0.624132	0.204724	0.773136
Adjusted_p_Value_for_Diff_of_Tr2	go:0050525	8	0.25	0.183005	0.386712	0.490003	0.624132	0.204724	0.773136
Adjusted_p_Value_for_Diff_of_Tr2	go:0070403	8	0.25	0.183005	0.386712	0.490003	0.624132	0.204724	0.773136
Adjusted_p_Value_for_Diff_of_Tr2	go:0000156	63	0.206349	0.183005	0.386712	0.479136	0.631842	0.199392	0.780928
Adjusted_p_Value_for_Diff_of_Tr2	go:0016301	39	0.153846	0.183005	0.386712	-0.470887	0.637721	0.195369	0.786428
Adjusted_p_Value_for_Diff_of_Tr2	go:0000413	13	0.230769	0.183005	0.386712	0.445334	0.656079	0.183044	0.801874
Adjusted_p_Value_for_Diff_of_Tr2	go:0003755	13	0.230769	0.183005	0.386712	0.445334	0.656079	0.183044	0.801874
Adjusted_p_Value_for_Diff_of_Tr2	go:0043169	13	0.230769	0.183005	0.386712	0.445334	0.656079	0.183044	0.801874
Adjusted_p_Value_for_Diff_of_Tr2	go:0046914	13	0.230769	0.183005	0.386712	0.445334	0.656079	0.183044	0.801874
Adjusted_p_Value_for_Diff_of_Tr2	go:0030976	18	0.222222	0.183005	0.386712	0.430253	0.667012	0.175867	0.804488
Adjusted_p_Value_for_Diff_of_Tr2	go:0043190	18	0.222222	0.183005	0.386712	0.430253	0.667012	0.175867	0.804488
Adjusted_p_Value_for_Diff_of_Tr2	go:0045454	18	0.222222	0.183005	0.386712	0.430253	0.667012	0.175867	0.804488
Adjusted_p_Value_for_Diff_of_Tr2	go:0004029	8	0.125	0.183005	0.386712	-0.424252	0.671382	0.17303	0.804488
Adjusted_p_Value_for_Diff_of_Tr2	go:0004049	8	0.125	0.183005	0.386712	-0.424252	0.671382	0.17303	0.804488
Adjusted_p_Value_for_Diff_of_Tr2	go:0004658	8	0.125	0.183005	0.386712	-0.424252	0.671382	0.17303	0.804488
Adjusted_p_Value_for_Diff_of_Tr2	go:0006520	8	0.125	0.183005	0.386712	-0.424252	0.671382	0.17303	0.804488
Adjusted_p_Value_for_Diff_of_Tr2	go:0008198	8	0.125	0.183005	0.386712	-0.424252	0.671382	0.17303	0.804488
Adjusted_p_Value_for_Diff_of_Tr2	go:0018492	8	0.125	0.183005	0.386712	-0.424252	0.671382	0.17303	0.804488
Adjusted_p_Value_for_Diff_of_Tr2	go:0006412	67	0.164179	0.183005	0.386712	-0.398482	0.690275	0.160978	0.811616
Adjusted_p_Value_for_Diff_of_Tr2	go:0004803	14	0.142857	0.183005	0.386712	-0.388454	0.69768	0.156344	0.811616
Adjusted_p_Value_for_Diff_of_Tr2	go:0006313	14	0.142857	0.183005	0.386712	-0.388454	0.69768	0.156344	0.811616
Adjusted_p_Value_for_Diff_of_Tr2	go:0015074	14	0.142857	0.183005	0.386712	-0.388454	0.69768	0.156344	0.811616
Adjusted_p_Value_for_Diff_of_Tr2	go:0030151	14	0.142857	0.183005	0.386712	-0.388454	0.69768	0.156344	0.811616
Adjusted_p_Value_for_Diff_of_Tr2	go:0006310	20	0.15	0.183005	0.386712	-0.381688	0.702693	0.153235	0.811616
Adjusted_p_Value_for_Diff_of_Tr2	go:0003840	4	0.25	0.183005	0.386712	0.346484	0.728979	0.137285	0.811616
Adjusted_p_Value_for_Diff_of_Tr2	go:0003867	4	0.25	0.183005	0.386712	0.346484	0.728979	0.137285	0.811616
Adjusted_p_Value_for_Diff_of_Tr2	go:0004042	4	0.25	0.183005	0.386712	0.346484	0.728979	0.137285	0.811616
Adjusted_p_Value_for_Diff_of_Tr2	go:0004043	4	0.25	0.183005	0.386712	0.346484	0.728979	0.137285	0.811616
Adjusted_p_Value_for_Diff_of_Tr2	go:0004358	4	0.25	0.183005	0.386712	0.346484	0.728979	0.137285	0.811616
Adjusted_p_Value_for_Diff_of_Tr2	go:0004360	4	0.25	0.183005	0.386712	0.346484	0.728979	0.137285	0.811616
Adjusted_p_Value_for_Diff_of_Tr2	go:0004673	4	0.25	0.183005	0.386712	0.346484	0.728979	0.137285	0.811616
Adjusted_p_Value_for_Diff_of_Tr2	go:0004739	4	0.25	0.183005	0.386712	0.346484	0.728979	0.137285	0.811616
Adjusted_p_Value_for_Diff_of_Tr2	go:0004792	4	0.25	0.183005	0.386712	0.346484	0.728979	0.137285	0.811616
Adjusted_p_Value_for_Diff_of_Tr2	go:0005887	4	0.25	0.183005	0.386712	0.346484	0.728979	0.137285	0.811616
Adjusted_p_Value_for_Diff_of_Tr2	go:0006749	4	0.25	0.183005	0.386712	0.346484	0.728979	0.137285	0.811616
Adjusted_p_Value_for_Diff_of_Tr2	go:0006817	4	0.25	0.183005	0.386712	0.346484	0.728979	0.137285	0.811616
Adjusted_p_Value_for_Diff_of_Tr2	go:0006879	4	0.25	0.183005	0.386712	0.346484	0.728979	0.137285	0.811616
Adjusted_p_Value_for_Diff_of_Tr2	go:0008113	4	0.25	0.183005	0.386712	0.346484	0.728979	0.137285	0.811616
Adjusted_p_Value_for_Diff_of_Tr2	go:0008324	4	0.25	0.183005	0.386712	0.346484	0.728979	0.137285	0.811616
Adjusted_p_Value_for_Diff_of_Tr2	go:0008807	4	0.25	0.183005	0.386712	0.346484	0.728979	0.137285	0.811616
Adjusted_p_Value_for_Diff_of_Tr2	go:0008984	4	0.25	0.183005	0.386712	0.346484	0.728979	0.137285	0.811616
Adjusted_p_Value_for_Diff_of_Tr2	go:0009002	4	0.25	0.183005	0.386712	0.346484	0.728979	0.137285	0.811616
Adjusted_p_Value_for_Diff_of_Tr2	go:0015128	4	0.25	0.183005	0.386712	0.346484	0.728979	0.137285	0.811616
Adjusted_p_Value_for_Diff_of_Tr2	go:0015415	4	0.25	0.183005	0.386712	0.346484	0.728979	0.137285	0.811616
Adjusted_p_Value_for_Diff_of_Tr2	go:0016791	4	0.25	0.183005	0.386712	0.346484	0.728979	0.137285	0.811616
Adjusted_p_Value_for_Diff_of_Tr2	go:0016811	4	0.25	0.183005	0.386712	0.346484	0.728979	0.137285	0.811616
Adjusted_p_Value_for_Diff_of_Tr2	go:0018625	4	0.25	0.183005	0.386712	0.346484	0.728979	0.137285	0.811616
Adjusted_p_Value_for_Diff_of_Tr2	go:0019305	4	0.25	0.183005	0.386712	0.346484	0.728979	0.137285	0.811616
Adjusted_p_Value_for_Diff_of_Tr2	go:0019825	4	0.25	0.183005	0.386712	0.346484	0.728979	0.137285	0.811616
Adjusted_p_Value_for_Diff_of_Tr2	go:0019877	4	0.25	0.183005	0.386712	0.346484	0.728979	0.137285	0.811616
Adjusted_p_Value_for_Diff_of_Tr2	go:0030261	4	0.25	0.183005	0.386712	0.346484	0.728979	0.137285	0.811616
Adjusted_p_Value_for_Diff_of_Tr2	go:0031167	4	0.25	0.183005	0.386712	0.346484	0.728979	0.137285	0.811616
Adjusted_p_Value_for_Diff_of_Tr2	go:0044262	4	0.25	0.183005	0.386712	0.346484	0.728979	0.137285	0.811616
Adjusted_p_Value_for_Diff_of_Tr2	go:0004144	9	0.222222	0.183005	0.386712	0.304235	0.760949	0.118644	0.845499
Adjusted_p_Value_for_Diff_of_Tr2	go:0006457	19	0.157895	0.183005	0.386712	-0.283037	0.777149	0.109496	0.850019
Adjusted_p_Value_for_Diff_of_Tr2	go:0008483	19	0.157895	0.183005	0.386712	-0.283037	0.777149	0.109496	0.850019
Adjusted_p_Value_for_Diff_of_Tr2	go:0005507	7	0.142857	0.183005	0.386712	-0.274679	0.783563	0.105926	0.850019
Adjusted_p_Value_for_Diff_of_Tr2	go:0005618	7	0.142857	0.183005	0.386712	-0.274679	0.783563	0.105926	0.850019
Adjusted_p_Value_for_Diff_of_Tr2	go:0006289	7	0.142857	0.183005	0.386712	-0.274679	0.783563	0.105926	0.850019
Adjusted_p_Value_for_Diff_of_Tr2	go:0006542	7	0.142857	0.183005	0.386712	-0.274679	0.783563	0.105926	0.850019
Adjusted_p_Value_for_Diff_of_Tr2	go:0008272	7	0.142857	0.183005	0.386712	-0.274679	0.783563	0.105926	0.850019
Adjusted_p_Value_for_Diff_of_Tr2	go:0015940	7	0.142857	0.183005	0.386712	-0.274679	0.783563	0.105926	0.850019
Adjusted_p_Value_for_Diff_of_Tr2	go:0016779	7	0.142857	0.183005	0.386712	-0.274679	0.783563	0.105926	0.850019
Adjusted_p_Value_for_Diff_of_Tr2	go:0018667	7	0.142857	0.183005	0.386712	-0.274679	0.783563	0.105926	0.850019
Adjusted_p_Value_for_Diff_of_Tr2	go:0030259	7	0.142857	0.183005	0.386712	-0.274679	0.783563	0.105926	0.850019
Adjusted_p_Value_for_Diff_of_Tr2	go:0032259	7	0.142857	0.183005	0.386712	-0.274679	0.783563	0.105926	0.850019
Adjusted_p_Value_for_Diff_of_Tr2	go:0006098	25	0.2	0.183005	0.386712	0.219735	0.826077	0.0829793	0.892618
Adjusted_p_Value_for_Diff_of_Tr2	go:0016746	25	0.2	0.183005	0.386712	0.219735	0.826077	0.0829793	0.892618
Adjusted_p_Value_for_Diff_of_Tr2	go:0005576	18	0.166667	0.183005	0.386712	-0.17925	0.857741	0.0666437	0.925015
Adjusted_p_Value_for_Diff_of_Tr2	go:0000155	29	0.172414	0.183005	0.386712	-0.14749	0.882745	0.0541646	0.930175
Adjusted_p_Value_for_Diff_of_Tr2	go:0006352	29	0.172414	0.183005	0.386712	-0.14749	0.882745	0.0541646	0.930175
Adjusted_p_Value_for_Diff_of_Tr2	go:0016987	29	0.172414	0.183005	0.386712	-0.14749	0.882745	0.0541646	0.930175
Adjusted_p_Value_for_Diff_of_Tr2	go:0023014	29	0.172414	0.183005	0.386712	-0.14749	0.882745	0.0541646	0.930175
Adjusted_p_Value_for_Diff_of_Tr2	go:0006526	12	0.166667	0.183005	0.386712	-0.146357	0.883639	0.0537249	0.930175
Adjusted_p_Value_for_Diff_of_Tr2	go:0045892	12	0.166667	0.183005	0.386712	-0.146357	0.883639	0.0537249	0.930175
Adjusted_p_Value_for_Diff_of_Tr2	go:0004356	10	0.2	0.183005	0.386712	0.138973	0.889472	0.0508679	0.930175
Adjusted_p_Value_for_Diff_of_Tr2	go:0008784	10	0.2	0.183005	0.386712	0.138973	0.889472	0.0508679	0.930175
Adjusted_p_Value_for_Diff_of_Tr2	go:0009987	10	0.2	0.183005	0.386712	0.138973	0.889472	0.0508679	0.930175
Adjusted_p_Value_for_Diff_of_Tr2	go:0001510	6	0.166667	0.183005	0.386712	-0.10349	0.917574	0.0373589	0.930175
Adjusted_p_Value_for_Diff_of_Tr2	go:0004386	6	0.166667	0.183005	0.386712	-0.10349	0.917574	0.0373589	0.930175
Adjusted_p_Value_for_Diff_of_Tr2	go:0006364	6	0.166667	0.183005	0.386712	-0.10349	0.917574	0.0373589	0.930175
Adjusted_p_Value_for_Diff_of_Tr2	go:0006464	6	0.166667	0.183005	0.386712	-0.10349	0.917574	0.0373589	0.930175
Adjusted_p_Value_for_Diff_of_Tr2	go:0009099	6	0.166667	0.183005	0.386712	-0.10349	0.917574	0.0373589	0.930175
Adjusted_p_Value_for_Diff_of_Tr2	go:0009396	6	0.166667	0.183005	0.386712	-0.10349	0.917574	0.0373589	0.930175
Adjusted_p_Value_for_Diff_of_Tr2	go:0016114	6	0.166667	0.183005	0.386712	-0.10349	0.917574	0.0373589	0.930175
Adjusted_p_Value_for_Diff_of_Tr2	go:0016226	6	0.166667	0.183005	0.386712	-0.10349	0.917574	0.0373589	0.930175
Adjusted_p_Value_for_Diff_of_Tr2	go:0016805	6	0.166667	0.183005	0.386712	-0.10349	0.917574	0.0373589	0.930175
Adjusted_p_Value_for_Diff_of_Tr2	go:0016820	6	0.166667	0.183005	0.386712	-0.10349	0.917574	0.0373589	0.930175
Adjusted_p_Value_for_Diff_of_Tr2	go:0019288	6	0.166667	0.183005	0.386712	-0.10349	0.917574	0.0373589	0.930175
Adjusted_p_Value_for_Diff_of_Tr2	go:0033961	6	0.166667	0.183005	0.386712	-0.10349	0.917574	0.0373589	0.930175
Adjusted_p_Value_for_Diff_of_Tr2	go:0036361	6	0.166667	0.183005	0.386712	-0.10349	0.917574	0.0373589	0.930175
Adjusted_p_Value_for_Diff_of_Tr2	go:0003899	5	0.2	0.183005	0.386712	0.0982686	0.921719	0.0354015	0.930175
Adjusted_p_Value_for_Diff_of_Tr2	go:0006353	5	0.2	0.183005	0.386712	0.0982686	0.921719	0.0354015	0.930175
Adjusted_p_Value_for_Diff_of_Tr2	go:0008745	5	0.2	0.183005	0.386712	0.0982686	0.921719	0.0354015	0.930175
Adjusted_p_Value_for_Diff_of_Tr2	go:0008750	5	0.2	0.183005	0.386712	0.0982686	0.921719	0.0354015	0.930175
Adjusted_p_Value_for_Diff_of_Tr2	go:0009039	5	0.2	0.183005	0.386712	0.0982686	0.921719	0.0354015	0.930175
Adjusted_p_Value_for_Diff_of_Tr2	go:0009116	5	0.2	0.183005	0.386712	0.0982686	0.921719	0.0354015	0.930175
Adjusted_p_Value_for_Diff_of_Tr2	go:0009253	5	0.2	0.183005	0.386712	0.0982686	0.921719	0.0354015	0.930175
Adjusted_p_Value_for_Diff_of_Tr2	go:0009331	5	0.2	0.183005	0.386712	0.0982686	0.921719	0.0354015	0.930175
Adjusted_p_Value_for_Diff_of_Tr2	go:0015408	5	0.2	0.183005	0.386712	0.0982686	0.921719	0.0354015	0.930175
Adjusted_p_Value_for_Diff_of_Tr2	go:0016614	5	0.2	0.183005	0.386712	0.0982686	0.921719	0.0354015	0.930175
Adjusted_p_Value_for_Diff_of_Tr2	go:0018189	5	0.2	0.183005	0.386712	0.0982686	0.921719	0.0354015	0.930175
Adjusted_p_Value_for_Diff_of_Tr2	go:0043419	5	0.2	0.183005	0.386712	0.0982686	0.921719	0.0354015	0.930175
Adjusted_p_Value_for_Diff_of_Tr2	go:0045226	5	0.2	0.183005	0.386712	0.0982686	0.921719	0.0354015	0.930175
Adjusted_p_Value_for_Diff_of_Tr2	go:0030170	64	0.1875	0.183005	0.386712	0.0929862	0.925914	0.0334291	0.932698
Adjusted_p_Value_for_Diff_of_Tr2	go:0006633	17	0.176471	0.183005	0.386712	-0.069671	0.944455	0.0248185	0.949635
Adjusted_p_Value_for_Diff_of_Tr2	go:0008080	28	0.178571	0.183005	0.386712	-0.0606678	0.951624	0.0215347	0.955097
Adjusted_p_Value_for_Diff_of_Tr2	go:0009089	16	0.1875	0.183005	0.386712	0.0464931	0.962917	0.016411	0.964671
Adjusted_p_Value_for_Diff_of_Tr2	go:0004096	11	0.181818	0.183005	0.386712	-0.0101799	0.991878	0.00354184	0.991878

## Sheet: Fa vs Pa
Continuous Significance Variable	Gene_ontology_IDs Category	Frequency	Category Mean	Overall Mean	Overall Std	PAGE Z-Score	PAGE Raw p-value	#NAME?	PAGE False Discovery Rate p-value
Adjusted_p_Value_for_Diff_1_2	l-threonine ammonia-lyase activity	13	0.00531859	0.439027	0.325756	-4.8004	1.58353e-06	5.80037	0.00043563
Adjusted_p_Value_for_Diff_1_2	aromatic amino acid family biosynthetic process	28	0.167498	0.439027	0.325756	-4.41065	1.03061e-05	4.98691	0.00159658
Adjusted_p_Value_for_Diff_1_2	chorismate biosynthetic process	28	0.167498	0.439027	0.325756	-4.41065	1.03061e-05	4.98691	0.00159658
Adjusted_p_Value_for_Diff_1_2	nucleic acid phosphodiester bond hydrolysis	49	0.245782	0.439027	0.325756	-4.15255	3.288e-05	4.48307	0.00323042
Adjusted_p_Value_for_Diff_1_2	cutinase activity	27	0.180138	0.439027	0.325756	-4.12955	3.63477e-05	4.43952	0.00347196
Adjusted_p_Value_for_Diff_1_2	glycogen biosynthetic process	12	0.809841	0.439027	0.325756	3.94325	8.03853e-05	4.09482	0.00581947
Adjusted_p_Value_for_Diff_1_2	3-deoxy-7-phosphoheptulonate synthase activity	15	0.108388	0.439027	0.325756	-3.93103	8.45815e-05	4.07272	0.00587821
Adjusted_p_Value_for_Diff_1_2	protein transport by the tat complex	13	0.791466	0.439027	0.325756	3.90087	9.5846e-05	4.01843	0.0062054
Adjusted_p_Value_for_Diff_1_2	lipid biosynthetic process	20	0.156164	0.439027	0.325756	-3.88328	0.00010306	3.98693	0.00647272
Adjusted_p_Value_for_Diff_1_2	ergothioneine biosynthesis from histidine via n-alpha,n-alpha,n-	8	0.0124082	0.439027	0.325756	-3.70418	0.00021207	3.67351	0.0103635
Adjusted_p_Value_for_Diff_1_2	alanine biosynthetic process	8	0.852238	0.439027	0.325756	3.58776	0.00033353	3.47687	0.0139443
Adjusted_p_Value_for_Diff_1_2	aspartate 1-decarboxylase activity	8	0.852238	0.439027	0.325756	3.58776	0.00033353	3.47687	0.0139443
Adjusted_p_Value_for_Diff_1_2	trna binding	26	0.215108	0.439027	0.325756	-3.50499	0.00045663	3.34043	0.017303
Adjusted_p_Value_for_Diff_1_2	pantothenate biosynthetic process	14	0.732373	0.439027	0.325756	3.36938	0.00075336	3.123	0.0251517
Adjusted_p_Value_for_Diff_1_2	protein secretion	20	0.684128	0.439027	0.325756	3.36486	0.00076582	3.11587	0.0253828
Adjusted_p_Value_for_Diff_1_2	cellular metabolic process	33	0.626684	0.439027	0.325756	3.30924	0.00093549	3.02896	0.0289301
Adjusted_p_Value_for_Diff_1_2	[protein-pii] uridylyltransferase activity	15	0.71385	0.439027	0.325756	3.26743	0.00108529	2.96445	0.0312306
Adjusted_p_Value_for_Diff_1_2	capsule polysaccharide biosynthetic process	17	0.696533	0.439027	0.325756	3.25926	0.00111704	2.95193	0.0315962
Adjusted_p_Value_for_Diff_1_2	chlorophyll biosynthetic process	6	0.864734	0.439027	0.325756	3.20106	0.00136924	2.86352	0.0352086
Adjusted_p_Value_for_Diff_1_2	citrate hydro-lyase (cis-aconitate-forming) activity	4	0.960117	0.439027	0.325756	3.19926	0.00137781	2.86081	0.0352921
Adjusted_p_Value_for_Diff_1_2	isocitrate hydro-lyase (cis-aconitate-forming) activity	4	0.960117	0.439027	0.325756	3.19926	0.00137781	2.86081	0.0352921
Adjusted_p_Value_for_Diff_1_2	ectoine biosynthetic process	6	0.0138583	0.439027	0.325756	-3.19701	0.00138859	2.85743	0.0353704
Adjusted_p_Value_for_Diff_1_2	pyrroloquinoline quinone biosynthetic process	11	0.13036	0.439027	0.325756	-3.14263	0.00167436	2.77615	0.0401234
Adjusted_p_Value_for_Diff_1_2	coenzyme binding	62	0.567616	0.439027	0.325756	3.10818	0.00188243	2.72528	0.0437379
Adjusted_p_Value_for_Diff_1_2	arginine biosynthetic process	39	0.277344	0.439027	0.325756	-3.0996	0.00193783	2.71268	0.0441306
Adjusted_p_Value_for_Diff_1_2	ferric iron binding	19	0.670439	0.439027	0.325756	3.09649	0.00195826	2.70813	0.0443421
Adjusted_p_Value_for_Diff_1_2	transferase activity, transferring acyl groups	55	0.304375	0.439027	0.325756	-3.06552	0.00217295	2.66295	0.047218
Adjusted_p_Value_for_Diff_1_2	proton-transporting atp synthase complex, coupling factor f(o)	8	0.791764	0.439027	0.325756	3.06269	0.00219355	2.65885	0.047277
Adjusted_p_Value_for_Diff_1_2	nucleobase transmembrane transporter activity	18	0.673563	0.439027	0.325756	3.05459	0.0022537	2.6471	0.047407
Adjusted_p_Value_for_Diff_1_2	protein pupylation	6	0.845093	0.439027	0.325756	3.05337	0.00226286	2.64534	0.0474476
