# Supplementary material for: Determining the mode of action of anti-mycobacterial C17 diyne natural products using expression profiling: evidence for fatty acid biosynthesis inhibition
Source: BMC Genomics. 2016 Aug 11;17:621. doi: 10.1186/s12864-016-2949-y (PMC4981992; doi:10.1186/s12864-016-2949-y)
Supplement: Additional file 5: — Predicted bioactivities for falcarinol and panaxydol from PASS. (XLSX 81 kb) [file 12864_2016_2949_MOESM5_ESM.xlsx]

## Sheet: Falcarinol
Pa	Pi	Activity name
0,964	0,002	Hepatic disorders treatment
0,899	0,005	Antieczematic
0,865	0,007	Beta-adrenergic receptor kinase inhibitor
0,865	0,007	G-protein-coupled receptor kinase inhibitor
0,841	0,006	GST A substrate
0,840	0,012	CYP2J substrate
0,820	0,008	Alkylacetylglycerophosphatase inhibitor
0,821	0,010	CYP2J2 substrate
0,815	0,004	Macrophage colony stimulating factor agonist
0,821	0,016	Acrocylindropepsin inhibitor
0,821	0,016	Chymosin inhibitor
0,821	0,016	Saccharopepsin inhibitor
0,796	0,005	Fatty-acyl-CoA synthase inhibitor
0,780	0,004	Hepatoprotectant
0,792	0,017	Sugar-phosphatase inhibitor
0,772	0,004	Lactase inhibitor
0,760	0,018	Acylcarnitine hydrolase inhibitor
0,745	0,007	All-trans-retinyl-palmitate hydrolase inhibitor
0,731	0,003	BRAF expression inhibitor
0,723	0,004	Alcohol O-acetyltransferase inhibitor
0,718	0,003	Phosphoenolpyruvate-protein phosphotransferase inhibitor
0,746	0,037	Mucomembranous protector
0,700	0,006	Platelet aggregation stimulant
0,745	0,052	Ubiquinol-cytochrome-c reductase inhibitor
0,725	0,034	Polyporopepsin inhibitor
0,696	0,007	Xylan endo-1,3-beta-xylosidase inhibitor
0,711	0,023	Sphinganine kinase inhibitor
0,708	0,027	Pro-opiomelanocortin converting enzyme inhibitor
0,681	0,005	Protein-tyrosine sulfotransferase inhibitor
0,681	0,005	Leukotriene-B4 20-monooxygenase inhibitor
0,685	0,010	Antifungal
0,686	0,012	Lipid metabolism regulator
0,677	0,011	Glucan 1,4-alpha-maltotriohydrolase inhibitor
0,664	0,004	Phosphatidylinositol diacylglycerol-lyase inhibitor
0,662	0,004	Platelet adhesion inhibitor
0,664	0,017	Lipoprotein lipase inhibitor
0,660	0,015	Acetylesterase inhibitor
0,662	0,025	Carboxypeptidase Taq inhibitor
0,637	0,007	GABA aminotransferase inhibitor
0,638	0,009	CYP2E substrate
0,633	0,005	CYP2E1 inhibitor
0,634	0,009	CYP2E1 substrate
0,629	0,007	GST P substrate
0,645	0,024	Antiinflammatory
0,688	0,067	Aspulvinone dimethylallyltransferase inhibitor
0,637	0,018	Gluconate 5-dehydrogenase inhibitor
0,626	0,014	CYP2C8 inhibitor
0,616	0,007	CYP4A11 substrate
0,625	0,016	Gastrin inhibitor
0,662	0,056	Membrane permeability inhibitor
0,615	0,009	Phosphatidylglycerophosphatase inhibitor
0,623	0,022	Fucosterol-epoxide lyase inhibitor
0,600	0,006	GST P1-1 substrate
0,614	0,024	Prostaglandin-E2 9-reductase inhibitor
0,608	0,019	Linoleate diol synthase inhibitor
0,601	0,013	Prostaglandin-A1 DELTA-isomerase inhibitor
0,606	0,019	HMOX1 expression enhancer
0,599	0,013	Steroid N-acetylglucosaminyltransferase inhibitor
0,590	0,007	Antiviral (Rhinovirus)
0,624	0,042	Alkenylglycerophosphocholine hydrolase inhibitor
0,586	0,004	Nitric oxide antagonist
0,601	0,020	Ecdysone 20-monooxygenase inhibitor
0,606	0,028	Exoribonuclease II inhibitor
0,580	0,014	Choline-phosphate cytidylyltransferase inhibitor
0,615	0,049	Glutamyl endopeptidase II inhibitor
0,604	0,042	Benzoate-CoA ligase inhibitor
0,564	0,003	Deoxyribose-phosphate aldolase inhibitor
0,573	0,016	Antiprotozoal (Leishmania)
0,602	0,049	TP53 expression enhancer
0,629	0,079	Testosterone 17beta-dehydrogenase (NADP+) inhibitor
0,555	0,009	4-Hydroxybenzoate nonaprenyltransferase inhibitor
0,571	0,025	Leukopoiesis stimulant
0,566	0,024	Trimethylamine-oxide aldolase inhibitor
0,543	0,008	Angiogenesis stimulant
0,540	0,007	Acyl-CoA hydrolase inhibitor
0,540	0,007	Palmitoyl-CoA hydrolase inhibitor
0,566	0,036	Lysine 2,3-aminomutase inhibitor
0,546	0,017	Eye irritation, inactive
0,532	0,005	Vanilloid 1 agonist
0,533	0,006	Leukotriene-C4 synthase inhibitor
0,562	0,036	Phosphatidylcholine-retinol O-acyltransferase inhibitor
0,541	0,017	Phosphatidate phosphatase inhibitor
0,550	0,026	IgA-specific serine endopeptidase inhibitor
0,565	0,043	Cytoprotectant
0,525	0,003	Alcohol dehydrogenase substrate
0,535	0,014	Phosphatidylcholine-sterol O-acyltransferase inhibitor
0,533	0,012	Ethanolamine-phosphate cytidylyltransferase inhibitor
0,529	0,013	Cyclomaltodextrinase inhibitor
0,530	0,016	FMO1 substrate
0,527	0,017	Transcription factor NF kappa B stimulant
0,527	0,017	Transcription factor stimulant
0,515	0,007	Methane monooxygenase inhibitor
0,617	0,110	Gluconate 2-dehydrogenase (acceptor) inhibitor
0,519	0,012	N-(long-chain-acyl)ethanolamine deacylase inhibitor
0,519	0,020	Cutinase inhibitor
0,500	0,002	Cyclooxygenase 1 substrate
0,513	0,016	Glutarate-semialdehyde dehydrogenase inhibitor
0,535	0,039	Ovulation inhibitor
0,520	0,024	Chitinase inhibitor
0,500	0,005	[acyl-carrier-protein] S-acetyltransferase inhibitor
0,515	0,022	Plastoquinol-plastocyanin reductase inhibitor
0,505	0,012	Licheninase inhibitor
0,525	0,034	Endopeptidase So inhibitor
0,528	0,038	Vasodilator, peripheral
0,501	0,015	Antimutagenic
0,500	0,014	CDP-diacylglycerol-serine O-phosphatidyltransferase inhibitor
0,524	0,039	1,4-Lactonase inhibitor
0,518	0,034	Cholesterol antagonist
0,489	0,006	Histone acetyltransferase inhibitor
0,490	0,012	CYP4A substrate
0,501	0,024	D-lactaldehyde dehydrogenase inhibitor
0,501	0,026	1-Alkylglycerophosphocholine O-acetyltransferase inhibitor
0,499	0,024	CYP2C11 substrate
0,477	0,003	Thromboxane synthase stimulant
0,508	0,037	Antipruritic, allergic
0,479	0,009	Sclerosant
0,480	0,014	Sphinganine-1-phosphate aldolase inhibitor
0,493	0,030	CYP3A3 substrate
0,486	0,023	Dolichyl-diphosphooligosaccharide-protein glycotransferase inhibitor
0,501	0,040	Vasoprotector
0,478	0,018	Prenyl-diphosphatase inhibitor
0,503	0,046	Feruloyl esterase inhibitor
0,465	0,011	Antiinflammatory, intestinal
0,478	0,023	IgA-specific metalloendopeptidase inhibitor
0,459	0,005	CYP4A2 substrate
0,457	0,003	Antiviral (CMV)
0,462	0,010	2-Acylglycerol O-acyltransferase inhibitor
0,466	0,014	UGT2B4 substrate
0,473	0,022	Poly(beta-D-mannuronate) lyase inhibitor
0,470	0,019	CYP2C9 inducer
0,516	0,067	Ribulose-phosphate 3-epimerase inhibitor
0,465	0,017	Procollagen N-endopeptidase inhibitor
0,514	0,067	CYP3A2 substrate
0,459	0,014	Plasmanylethanolamine desaturase inhibitor
0,478	0,032	MMP9 expression inhibitor
0,466	0,020	Glycerol-3-phosphate dehydrogenase inhibitor
0,456	0,012	Pediculicide
0,477	0,033	Antithrombotic
0,522	0,078	Chlordecone reductase inhibitor
0,448	0,005	Cerebroside-sulfatase inhibitor
0,511	0,068	Antineoplastic
0,497	0,057	Limulus clotting factor B inhibitor
0,455	0,016	GST M substrate
0,477	0,041	Hypolipemic
0,466	0,030	Peptide-N4-(N-acetyl-beta-glucosaminyl)asparagine amidase inhibitor
0,437	0,002	Propionate CoA-transferase inhibitor
0,460	0,025	Menopausal disorders treatment
0,463	0,029	Aspergillopepsin I inhibitor
0,443	0,010	Myosin-light-chain-phosphatase inhibitor
0,436	0,008	Ganglioside galactosyltransferase inhibitor
0,458	0,030	Gonadotropin antagonist
0,487	0,059	Venombin AB inhibitor
0,504	0,076	Omptin inhibitor
0,455	0,028	Alcohol dehydrogenase (acceptor) inhibitor
0,444	0,016	CDP-diacylglycerol-glycerol-3-phosphate 3-phosphatidyltransferase inhibitor
0,463	0,038	Antisecretoric
0,486	0,063	Glucan endo-1,3-beta-D-glucosidase inhibitor
0,473	0,051	Nitrate reductase (cytochrome) inhibitor
0,437	0,017	Oryzin inhibitor
0,439	0,019	Anthranilate-CoA ligase inhibitor
0,437	0,017	Galactolipase inhibitor
0,466	0,047	Cl--transporting ATPase inhibitor
0,451	0,033	Membrane permeability enhancer
0,428	0,010	Retinol dehydrogenase inhibitor
0,469	0,053	Fragilysin inhibitor
0,420	0,004	Alpha-N-acetylgalactosaminidase inhibitor
0,488	0,074	Protein-disulfide reductase (glutathione) inhibitor
0,425	0,011	Farnesyltranstransferase inhibitor
0,422	0,008	UGT2B17 substrate
0,471	0,057	5 Hydroxytryptamine release stimulant
0,501	0,089	CYP2C12 substrate
0,457	0,045	Phenol O-methyltransferase inhibitor
0,422	0,011	Antipruritic, non-allergic
0,454	0,043	Alkenylglycerophosphoethanolamine hydrolase inhibitor
0,413	0,005	Oxytocic
0,424	0,019	Protein-Npi-phosphohistidine-sugar phosphotransferase inhibitor
0,414	0,011	Acetate-CoA ligase inhibitor
0,416	0,013	Phospholipase C inhibitor
0,404	0,004	CYP4F2 substrate
0,417	0,017	Antiprotozoal
0,420	0,021	Sorbitol-6-phosphate 2-dehydrogenase inhibitor
0,453	0,055	Cyclic AMP agonist
0,438	0,040	Glyoxylate reductase inhibitor
0,419	0,022	N-Acyl-D-aspartate deacylase inhibitor
0,407	0,010	UGT2B28 substrate
0,409	0,015	Dolichyl-phosphatase inhibitor
0,414	0,020	Non-steroidal antiinflammatory agent
0,454	0,062	Dehydro-L-gulonate decarboxylase inhibitor
0,412	0,019	Oxidizing agent
0,395	0,004	Amidase inhibitor
0,428	0,039	Caspase 8 stimulant
0,426	0,040	Pullulanase inhibitor
0,411	0,025	Shikimate O-hydroxycinnamoyltransferase inhibitor
0,393	0,008	Glycerol-3-phosphate O-acyltransferase inhibitor
0,390	0,005	Cyclooxygenase substrate
0,385	0,005	Lipoxygenase substrate
0,427	0,047	CYP2F1 substrate
0,387	0,008	Cycloartenol synthase inhibitor
0,406	0,027	Carminative
0,404	0,025	Skin irritation, inactive
0,443	0,065	Fibrinogen receptor antagonist
0,435	0,060	CYP2C substrate
0,393	0,018	CYP2C6 substrate
0,385	0,011	Cholesterol oxidase inhibitor
0,391	0,017	Glucan 1,4-beta-glucosidase inhibitor
0,393	0,020	Rhamnulose-1-phosphate aldolase inhibitor
0,458	0,085	Electron-transferring-flavoprotein dehydrogenase inhibitor
0,377	0,004	Galactosylgalactosylglucosylceramidase inhibitor
0,431	0,060	Biotinidase inhibitor
0,428	0,057	CYP2C8 substrate
0,401	0,032	4-Hydroxymandelate oxidase inhibitor
0,468	0,100	5-O-(4-coumaroyl)-D-quinate 3'-monooxygenase inhibitor
0,473	0,106	Fusarinine-C ornithinesterase inhibitor
0,397	0,032	Gestagen antagonist
0,371	0,006	(S)-2-hydroxy-acid oxidase inhibitor
0,388	0,025	Diuretic inhibitor
0,421	0,058	Apyrase inhibitor
0,383	0,021	2,4-Dichlorophenol 6-monooxygenase inhibitor
0,372	0,016	15-Hydroxyprostaglandin-D dehydrogenase (NADP+) inhibitor
0,436	0,080	UDP-N-acetylglucosamine 4-epimerase inhibitor
0,360	0,005	Vanilloid agonist
0,363	0,010	Prostaglandin E1 antagonist
0,395	0,043	Calcium regulator
0,355	0,003	Leukotriene agonist
0,417	0,066	Apoptosis agonist
0,363	0,013	Cyclopropane-fatty-acyl-phospholipid synthase inhibitor
0,383	0,034	Antibacterial
0,398	0,051	Bilirubin oxidase inhibitor
0,402	0,055	Hydroxylamine oxidase inhibitor
0,400	0,053	Chemosensitizer
0,382	0,039	NADH kinase inhibitor
0,358	0,016	Phosphatidate cytidylyltransferase inhibitor
0,347	0,009	CYP4B substrate
0,418	0,081	CYP3A1 substrate
0,366	0,029	Poly(alpha-L-guluronate) lyase inhibitor
0,377	0,041	Mannose isomerase inhibitor
0,369	0,034	Undecaprenyl-phosphate mannosyltransferase inhibitor
0,358	0,026	4-Chlorobenzoyl-CoA dehalogenase inhibitor
0,388	0,056	CYP2B6 substrate
0,428	0,098	Oxidoreductase inhibitor
0,377	0,047	Myc inhibitor
0,354	0,024	TRPA1 agonist
0,388	0,058	Simian immunodeficiency virus proteinase inhibitor
0,390	0,060	Histidine N-acetyltransferase inhibitor
0,355	0,027	Peroxidase substrate
0,364	0,038	Levanase inhibitor
0,368	0,042	Dextranase inhibitor
0,340	0,015	3-Methylbutanal reductase inhibitor
0,332	0,006	UGT2B10 substrate
0,431	0,106	Complement factor D inhibitor
0,385	0,061	N-acetylneuraminate 7-O(or 9-O)-acetyltransferase inhibitor
0,355	0,033	2,3,4,5-Tetrahydropyridine-2,6-dicarboxylate N-succinyltransferase inhibitor
0,332	0,012	Carnitine 3-dehydrogenase inhibitor
0,358	0,038	Hydroxylamine reductase (NADH) inhibitor
0,331	0,011	Adenylate kinase inhibitor
0,379	0,060	N-hydroxyarylamine O-acetyltransferase inhibitor
0,390	0,072	Glucose oxidase inhibitor
0,346	0,028	Flavin-containing monooxygenase inhibitor
0,351	0,034	Antileukemic
0,333	0,016	Alpha-N-arabinofuranosidase inhibitor
0,334	0,017	Beta-mannosidase inhibitor
0,366	0,052	Phosphopantothenoylcysteine decarboxylase inhibitor
0,339	0,026	Alpha-Methylacyl-CoA racemase inhibitor
0,357	0,044	Undecaprenyldiphospho-muramoylpentapeptide beta-N-acetylglucosaminyltransferase inhibitor
0,317	0,005	Uroporphyrinogen decarboxylase inhibitor
0,364	0,053	Antiviral (Herpes)
0,340	0,030	Phenylacetate-CoA ligase inhibitor
0,390	0,083	Radiosensitizer
0,343	0,037	Levansucrase inhibitor
0,363	0,058	Antimetastatic
0,380	0,075	Polyamine-transporting ATPase inhibitor
0,317	0,012	GABA C receptor antagonist
0,369	0,064	CYP2A6 substrate
0,319	0,015	Acyl-CoA oxidase inhibitor
0,334	0,032	Urease inhibitor
0,316	0,016	Formaldehyde dehydrogenase inhibitor
0,364	0,064	Mucinaminylserine mucinaminidase inhibitor
0,300	0,002	Parathyroid hormone antagonist
0,358	0,059	CYP2D2 inhibitor
0,405	0,108	5 Hydroxytryptamine uptake stimulant
0,324	0,027	Dynein ATPase inhibitor
0,318	0,021	Undecaprenyl-diphosphatase inhibitor
0,302	0,006	(S)-carnitine 3-dehydrogenase inhibitor
0,305	0,010	CYP4B1 substrate
0,316	0,021	Tauropine dehydrogenase inhibitor
0,307	0,012	CYP1B1 substrate
0,380	0,085	Dimethylargininase inhibitor
0,318	0,025	Carnosine synthase inhibitor
0,313	0,020	Nicotinic alpha4beta2 receptor antagonist
0,303	0,011	Glycerol-3-phosphate dehydrogenase (NAD+) inhibitor
0,320	0,028	Pappalysin-1 inhibitor
0,310	0,019	Alpha-glucuronidase inhibitor
0,373	0,082	CYP3A5 substrate
0,320	0,029	Choleretic
0,314	0,024	Serratia marcescens nuclease inhibitor
0,363	0,074	Amine dehydrogenase inhibitor
0,343	0,054	Aspergillus nuclease S1 inhibitor
0,304	0,015	Rhizopuspepsin inhibitor
0,315	0,028	Vitamin-K-epoxide reductase (warfarin-insensitive) inhibitor
0,314	0,027	Snapalysin inhibitor
0,374	0,087	Arginine 2-monooxygenase inhibitor
0,300	0,014	UGT1A5 substrate
0,385	0,099	Erythropoiesis stimulant
0,348	0,063	1-Acylglycerol-3-phosphate O-acyltransferase inhibitor
0,325	0,041	Linoleoyl-CoA desaturase inhibitor
0,397	0,113	Glyceryl-ether monooxygenase inhibitor
0,348	0,064	Radioprotector
0,334	0,051	FMO3 substrate
0,308	0,025	Cellulose 1,4-beta-cellobiosidase inhibitor
0,301	0,019	Sarcosine oxidase inhibitor
0,304	0,023	Coenzyme-B sulfoethylthiotransferase inhibitor
0,334	0,054	N-benzyloxycarbonylglycine hydrolase inhibitor
0,389	0,109	Thioredoxin inhibitor
0,309	0,030	N-acetyllactosaminide beta-1,3-N-acetylglucosaminyltransferase inhibitor
0,408	0,130	Taurine dehydrogenase inhibitor
0,356	0,079	Mannan endo-1,4-beta-mannosidase inhibitor
0,306	0,030	Fumarate reductase (NADH) inhibitor
0,386	0,111	Chloride peroxidase inhibitor
0,381	0,107	Oxygen scavenger
0,349	0,076	Caspase 3 stimulant
0,390	0,118	NADPH-cytochrome-c2 reductase inhibitor
0,389	0,117	Antinociceptive
0,310	0,039	Acylaminoacyl-peptidase inhibitor
0,288	0,017	Thiosulfate sulfurtransferase inhibitor
0,464	0,194	Phobic disorders treatment
0,332	0,062	Nitrite reductase (NO-forming) inhibitor
0,273	0,004	2-Methyleneglutarate mutase inhibitor
0,299	0,029	Allyl-alcohol dehydrogenase inhibitor
0,291	0,021	Alcohol dehydrogenase (NADP+) inhibitor
0,279	0,010	Gaucher disease treatment
0,303	0,035	Phospholipase A1 inhibitor
0,323	0,056	Sulfite oxidase inhibitor
0,313	0,045	Beta-carotene 15,15'-monooxygenase inhibitor
0,340	0,073	CYP2A substrate
0,298	0,032	Styrene-oxide isomerase inhibitor
0,280	0,014	Retinyl-palmitate esterase inhibitor
0,299	0,034	Rhodotorulapepsin inhibitor
0,329	0,064	3-Phytase inhibitor
0,289	0,024	UGT1A8 substrate
0,267	0,003	Dry eye syndrome treatment
0,266	0,002	1-Alkyl-2-acetylglycerol O-acyltransferase inhibitor
0,300	0,037	Catalase inhibitor
0,296	0,033	UGT2B7 substrate
0,298	0,035	Phosphoenolpyruvate mutase inhibitor
0,266	0,004	2,3-Oxidosqualene-lanosterol cyclase inhibitor
0,343	0,081	Antipruritic
0,338	0,077	Methylamine-glutamate N-methyltransferase inhibitor
0,318	0,058	Pyruvate decarboxylase inhibitor
0,314	0,054	Glutamate-tRNA ligase inhibitor
0,298	0,039	UGT1A4 substrate
0,269	0,010	Protein kinase stimulant
0,292	0,034	Alkylglycerone-phosphate synthase inhibitor
0,340	0,082	Peptidoglycan glycosyltransferase inhibitor
0,338	0,081	TNF expression inhibitor
0,364	0,107	2-Dehydropantoate 2-reductase inhibitor
0,297	0,041	Signal peptidase I inhibitor
0,282	0,027	Lactate 2-monooxygenase inhibitor
0,286	0,031	Lactaldehyde reductase inhibitor
0,293	0,039	Alpha-N-acetylglucosaminidase inhibitor
0,267	0,014	Nitric oxide scavenger
0,275	0,022	Ketol-acid reductoisomerase inhibitor
0,361	0,109	Sulfur reductase inhibitor
0,409	0,157	Pseudolysin inhibitor
0,265	0,015	Mevalonate kinase inhibitor
0,301	0,053	Ophthalmic drug
0,350	0,102	Hydrogen dehydrogenase inhibitor
0,292	0,045	Dolichyl-phosphate beta-glucosyltransferase inhibitor
0,271	0,026	UGT1A10 substrate
0,265	0,022	Glycerone-phosphate O-acyltransferase inhibitor
0,260	0,017	D-lactate dehydrogenase (cytochrome) inhibitor
0,266	0,026	Endo-1,3(4)-beta-glucanase inhibitor
0,285	0,045	Horrilysin inhibitor
0,243	0,004	Sphingomyelinase inhibitor
0,254	0,014	Cysteine desulfurase inhibitor
0,270	0,031	Mannosyl-glycoprotein endo-beta-N-acetylglucosaminidase inhibitor
0,309	0,070	Anesthetic general
0,241	0,003	Linoleate isomerase inhibitor
0,257	0,019	N4-(beta-N-acetylglucosaminyl)-L-asparaginase inhibitor
0,359	0,123	Preneoplastic conditions treatment
0,346	0,112	CYP3A substrate
0,287	0,052	NOS2 expression inhibitor
0,261	0,027	Aminoacylase inhibitor
0,249	0,015	HMG CoA synthase inhibitor
0,255	0,023	Serine 3-dehydrogenase inhibitor
0,286	0,054	Quinoprotein glucose dehydrogenase inhibitor
0,264	0,034	Maltose-transporting ATPase inhibitor
0,354	0,123	Aminobutyraldehyde dehydrogenase inhibitor
0,269	0,040	Hemostatic
0,339	0,110	CYP2D16 substrate
0,283	0,053	Adrenaline release stimulant
0,332	0,103	Peptide agonist
0,267	0,040	Procollagen C-endopeptidase inhibitor
0,313	0,087	Antiulcerative
0,313	0,088	Peptidyl-dipeptidase Dcp inhibitor
0,286	0,061	Antihypercholesterolemic
0,357	0,134	Mucositis treatment
0,319	0,097	CYP2D6 substrate
0,253	0,030	ATPase inhibitor
0,247	0,026	Uterine stimulant
0,225	0,003	Eicosanoid agonist
0,320	0,098	Manganese peroxidase inhibitor
0,280	0,059	Morphine 6-dehydrogenase inhibitor
0,309	0,087	Adenomatous polyposis treatment
0,321	0,100	Respiratory analeptic
0,252	0,032	Hydroxymethylbilane synthase inhibitor
0,249	0,029	Acylglycerone-phosphate reductase inhibitor
0,244	0,024	Allantoinase inhibitor
0,332	0,112	Acetylgalactosaminyl-O-glycosyl-glycoprotein beta-1,3-N-acetylglucosaminyltransferase inhibitor
0,252	0,033	1,4-Alpha-glucan branching enzyme inhibitor
0,309	0,090	CYP1A2 substrate
0,301	0,082	3-Cyanoalanine hydratase inhibitor
0,281	0,063	Diamine N-acetyltransferase inhibitor
0,223	0,005	Fatty-acyl-ethyl-ester synthase inhibitor
0,273	0,054	Glycine amidinotransferase inhibitor
0,302	0,084	Reductant
0,220	0,002	Arachidonate-CoA ligase inhibitor
0,221	0,003	Sphingosine kinase inhibitor
0,265	0,047	ATPase stimulant
0,241	0,024	Galacturan 1,4-alpha-galacturonidase inhibitor
0,235	0,018	Glutamate-1-semialdehyde 2,1-aminomutase inhibitor
0,278	0,062	Clavaminate synthase inhibitor
0,290	0,074	Macrophage stimulant
0,235	0,019	Glucuronolactone reductase inhibitor
0,322	0,106	Mycothiol-S-conjugate amidase inhibitor
0,312	0,097	Antihelmintic (Nematodes)
0,335	0,120	4-Nitrophenol 2-monooxygenase inhibitor
0,285	0,071	2-Haloacid dehalogenase inhibitor
0,282	0,068	Glycolate dehydrogenase inhibitor
0,279	0,065	Arylesterase inhibitor
0,253	0,039	Hydroxysteroid dehydrogenase inhibitor
0,218	0,004	CYP4F substrate
0,304	0,091	Cancer associated disorders treatment
0,254	0,041	Bisphosphoglycerate mutase inhibitor
0,239	0,027	Glutathione S-transferase substrate
0,258	0,047	Chemoprotective
0,221	0,010	Long-chain-fatty-acid-CoA ligase inhibitor
0,309	0,098	CYP2E1 inducer
0,259	0,048	1,2-alpha-L-fucosidase inhibitor
0,226	0,015	Propionate-CoA ligase inhibitor
0,277	0,067	Transketolase inhibitor
0,264	0,055	Lactose synthase inhibitor
0,290	0,082	N-formylmethionyl-peptidase inhibitor
0,211	0,003	CYP4F12 substrate
0,246	0,038	NAD+ synthase (glutamine-hydrolysing) inhibitor
0,309	0,102	Tpr proteinase (Porphyromonas gingivalis) inhibitor
0,231	0,024	Endoglycosylceramidase inhibitor
0,224	0,018	Aldehyde dehydrogenase [NAD(P)+] inhibitor
0,210	0,004	Ceramidase inhibitor
0,242	0,036	Acetylspermidine deacetylase inhibitor
0,267	0,061	Proliferative diseases treatment
0,340	0,134	CYP2D15 substrate
0,219	0,015	Aconitate decarboxylase inhibitor
0,226	0,022	Aspartate transaminase inhibitor
0,218	0,015	Trimethyllysine dioxygenase inhibitor
0,231	0,028	Cellulase inhibitor
0,239	0,036	N-methyl-2-oxoglutaramate hydrolase inhibitor
0,235	0,033	Diabetic nephropathy treatment
0,352	0,150	Phospholipid-translocating ATPase inhibitor
0,215	0,013	Phosphoenolpyruvate carboxykinase (diphosphate) inhibitor
0,324	0,122	Pancreatic elastase inhibitor
0,231	0,030	Antiglaucomic
0,317	0,116	Fibroblast growth factor agonist
0,216	0,016	Pantothenase inhibitor
0,293	0,093	Opioid kappa 3 receptor antagonist
0,240	0,040	Aldehyde dehydrogenase (NADP+) inhibitor
0,218	0,018	Trehalose-phosphatase inhibitor
0,216	0,017	Alkanal monooxygenase (FMN-linked) inhibitor
0,226	0,026	Arachidonic acid antagonist
0,247	0,048	Polygalacturonase inhibitor
0,296	0,097	CYP1A substrate
0,229	0,030	Inositol-polyphosphate 5-phosphatase inhibitor
0,303	0,104	CYP2D substrate
0,283	0,085	Immunostimulant
0,221	0,024	Endo-1,4-beta-xylanase inhibitor
0,304	0,108	Malate oxidase inhibitor
0,266	0,069	Aspartate-ammonia ligase inhibitor
0,264	0,068	Dipeptidase E inhibitor
0,220	0,028	Succinate-CoA ligase (ADP-forming) inhibitor
0,278	0,086	Methylumbelliferyl-acetate deacetylase inhibitor
0,226	0,034	Aldehyde dehydrogenase inhibitor
0,273	0,081	4-Nitrophenylphosphatase inhibitor
0,211	0,020	Beta-glucosidase inhibitor
0,301	0,110	Cyclohexanone monooxygenase inhibitor
0,263	0,072	H+-exporting ATPase inhibitor
0,324	0,134	CYP3A4 substrate
0,273	0,083	AR expression inhibitor
0,235	0,045	Alpha-amylase inhibitor
0,214	0,024	L-lysine 6-transaminase inhibitor
0,198	0,010	2-Dehydro-3-deoxy-L-arabinonate dehydratase inhibitor
0,204	0,016	Alpha-L-rhamnosidase inhibitor
0,212	0,024	O-acetylhomoserine aminocarboxypropyltransferase inhibitor
0,264	0,077	CYP2B substrate
0,213	0,025	Contraceptive female
0,235	0,048	Mitochondrial intermediate peptidase inhibitor
0,328	0,141	NADPH peroxidase inhibitor
0,297	0,110	Analeptic
0,209	0,022	Acetyl-CoA C-acyltransferase inhibitor
0,276	0,090	Antipsoriatic
0,191	0,005	11-Cis-retinyl-palmitate hydrolase inhibitor
0,215	0,029	Alpha-pinene-oxide decyclase inhibitor
0,216	0,030	Pyruvate dehydrogenase (lipoamide) inhibitor
0,190	0,005	Nitric-oxide synthase inhibitor
0,189	0,005	Long-chain-acyl-CoA dehydrogenase inhibitor
0,196	0,011	Alternansucrase inhibitor
0,189	0,004	Prostaglandin D2 agonist
0,222	0,038	Ferrochelatase inhibitor
0,263	0,079	Fibroblast growth factor 1 agonist
0,201	0,018	3-Hydroxybutyrate dehydrogenase inhibitor
0,198	0,015	Adenylate cyclase stimulant
0,348	0,165	Membrane integrity agonist
0,246	0,063	N-acetyllactosamine synthase inhibitor
0,193	0,012	Vanillyl-alcohol oxidase inhibitor
0,282	0,101	Phosphoinositide 5-phosphatase inhibitor
0,188	0,007	Oxaloacetate tautomerase inhibitor
0,190	0,010	UGT2B11 substrate
0,219	0,039	Tryptophan dimethylallyltransferase inhibitor
0,258	0,079	Long-chain-aldehyde dehydrogenase inhibitor
0,305	0,126	Intermittent claudication treatment
0,218	0,039	UGT2B9 substrate
0,228	0,050	UGT2B substrate
0,192	0,013	Succinate dehydrogenase inhibitor
0,184	0,006	D-lactate-2-sulfatase inhibitor
0,204	0,026	D-2-hydroxy-acid dehydrogenase inhibitor
0,361	0,184	General pump inhibitor
0,214	0,037	Mannan endo-1,6-alpha-mannosidase inhibitor
0,197	0,020	Choline dehydrogenase inhibitor
0,201	0,024	Lysozyme inhibitor
0,221	0,046	Isopenicillin-N synthase inhibitor
0,223	0,049	6-Pyruvoyltetrahydropterin synthase inhibitor
0,183	0,009	Galactosylceramidase inhibitor
0,202	0,029	Carnitine dehydratase inhibitor
0,209	0,036	2-Dehydropantoate aldolase inhibitor
0,234	0,061	Alpha-1,6-mannosyl-glycoprotein 4-beta-N-acetylglucosaminyltransferase inhibitor
0,228	0,056	D-threo-aldose 1-dehydrogenase inhibitor
0,232	0,060	Prunasin beta-glucosidase inhibitor
0,207	0,035	Aldehyde ferredoxin oxidoreductase inhibitor
0,216	0,045	Peptidyl-Lys metalloendopeptidase inhibitor
0,176	0,005	3-Hydroxydecanoyl-[acyl-carrier-protein] dehydratase inhibitor
0,194	0,023	Prolactin inhibitor
0,227	0,056	Chemopreventive
0,303	0,132	Glycerol-3-phosphate oxidase inhibitor
0,190	0,020	Polyamine oxidase inhibitor
0,224	0,053	UGT1A1 substrate
0,193	0,022	D-glutamate oxidase inhibitor
0,234	0,064	2-Hydroxy-3-oxoadipate synthase inhibitor
0,185	0,016	Aldehyde dehydrogenase substrate
0,285	0,116	NAD(P)+-arginine ADP-ribosyltransferase inhibitor
0,380	0,211	Phosphatase inhibitor
0,194	0,026	VCAM1 expression inhibitor
0,244	0,076	Xenobiotic-transporting ATPase inhibitor
0,212	0,045	Aldehyde dehydrogenase 2 substrate
0,182	0,015	Lysine decarboxylase inhibitor
0,256	0,090	CYP2C29 substrate
0,245	0,079	Coccolysin inhibitor
0,334	0,169	Thromboxane B2 antagonist
0,218	0,053	L-glucuronate reductase inhibitor
0,258	0,093	4-Coumarate-CoA ligase inhibitor
0,168	0,005	CYP2C2 substrate
0,172	0,009	Maleate hydratase inhibitor
0,268	0,106	Enteropeptidase inhibitor
0,215	0,053	Aureolysin inhibitor
0,235	0,074	Benzaldehyde dehydrogenase (NADP+) inhibitor
0,190	0,029	Pectin lyase inhibitor
0,233	0,071	Carboxypeptidase D inhibitor
0,213	0,052	UGT1A3 substrate
0,254	0,093	CYP2B10 substrate
0,215	0,054	Inorganic diphosphatase inhibitor
0,189	0,029	Hepatocyte nuclear factor 4 alpha antagonist
0,189	0,029	Hepatocyte nuclear factor antagonist
0,179	0,018	Xylan 1,4-beta-xylosidase inhibitor
0,251	0,092	Flavin-containing monooxygenase substrate
0,178	0,019	Diacylglycerol kinase inhibitor
0,209	0,051	Antiprotozoal (Plasmodium)
0,206	0,048	CYP2B1 substrate
0,197	0,039	3-Isopropylmalate dehydratase inhibitor
0,185	0,027	Heparan-alpha-glucosaminide N-acetyltransferase inhibitor
0,244	0,086	Anticarcinogenic
0,172	0,014	Alanine racemase inhibitor
0,183	0,026	Succinic dehydrogenase inhibitor
0,183	0,026	2-Aminoadipate transaminase inhibitor
0,257	0,100	Urethanase inhibitor
0,204	0,047	2-Oxoglutarate decarboxylase inhibitor
0,159	0,003	CYP4F8 substrate
0,264	0,107	Chenodeoxycholoyltaurine hydrolase inhibitor
0,206	0,050	D-xylulose reductase inhibitor
0,230	0,074	Nardilysin inhibitor
0,164	0,009	Protein kinase C stimulant
0,179	0,024	Aspartate kinase inhibitor
0,278	0,124	Formaldehyde transketolase inhibitor
0,213	0,059	Malate dehydrogenase inhibitor
0,190	0,037	2,2-Dialkylglycine decarboxylase (pyruvate) inhibitor
0,178	0,025	Phosphofructokinase-1 inhibitor
0,206	0,053	Aryldialkylphosphatase inhibitor
0,224	0,071	Glycerol 2-dehydrogenase (NADP+) inhibitor
0,161	0,009	Epoxide hydrolase substrate
0,165	0,012	4-Hydroxy-4-methyl-2-oxoglutarate aldolase inhibitor
0,261	0,109	Nitrite reductase [NAD(P)H] inhibitor
0,219	0,068	Ubiquitin thiolesterase inhibitor
0,166	0,015	Glycosylceramidase inhibitor
0,176	0,025	Cytochrome-c3 hydrogenase inhibitor
0,224	0,074	N-hydroxy-2-acetamidofluorene reductase inhibitor
0,236	0,086	Wound healing agent
0,206	0,056	Acrosin inhibitor
0,162	0,013	UDP-N-acetylmuramate-L-alanine ligase inhibitor
0,162	0,013	Glycerol kinase inhibitor
0,153	0,004	Carboxy-cis,cis-muconate cyclase inhibitor
0,189	0,039	(N-acetylneuraminyl)-galactosylglucosylceramide N-acetylgalactosaminyltransferase inhibitor
0,289	0,140	3-Hydroxybenzoate 6-monooxygenase inhibitor
0,354	0,205	Kidney function stimulant
0,198	0,049	Choline-sulfatase inhibitor
0,282	0,134	Glucan endo-1,6-beta-glucosidase inhibitor
0,232	0,083	Gluconolactonase inhibitor
0,244	0,095	CYP2C10 substrate
0,152	0,003	Thromboxane agonist
0,190	0,042	Saccharolysin inhibitor
0,166	0,019	Oxaloacetate decarboxylase inhibitor
0,182	0,035	Isovaleryl-CoA dehydrogenase inhibitor
0,176	0,029	Butyrate-CoA ligase inhibitor
0,166	0,020	D-alanine transaminase inhibitor
0,290	0,144	JAK2 expression inhibitor
0,196	0,051	ADP-ribosylarginine hydrolase inhibitor
0,185	0,040	Pyruvate dehydrogenase inhibitor
0,178	0,033	D-lactate dehydrogenase inhibitor
0,149	0,004	Prostacyclin agonist
0,176	0,032	Antispirochetal
0,195	0,050	Cholesterol synthesis inhibitor
0,225	0,081	Antidote
0,157	0,013	L-aminoadipate-semialdehyde dehydrogenase inhibitor
0,195	0,051	Microtubule formation inhibitor
0,252	0,109	Spasmolytic
0,296	0,153	Fibrolase inhibitor
0,223	0,080	Aspergillopepsin II inhibitor
0,194	0,051	Penicillopepsin inhibitor
0,163	0,020	Glutamate dehydrogenase (NADP+) inhibitor
0,273	0,131	Cyanoalanine nitrilase inhibitor
0,164	0,022	Isoamylase inhibitor
0,240	0,098	Phosphatidylserine decarboxylase inhibitor
0,146	0,004	Prostaglandin agonist
0,331	0,190	Phthalate 4,5-dioxygenase inhibitor
0,174	0,032	Phosphonoacetate hydrolase inhibitor
0,176	0,035	Riboflavin phosphotransferase inhibitor
0,238	0,097	2-Hydroxymuconate-semialdehyde hydrolase inhibitor
0,202	0,061	Guanidinoacetase inhibitor
0,221	0,080	Carnitinamidase inhibitor
0,149	0,009	Cyanate hydratase inhibitor
0,224	0,084	Saluretic
0,163	0,023	Aerobactin synthase inhibitor
0,188	0,049	Aspartate-tRNA ligase inhibitor
0,160	0,021	Acyl-CoA dehydrogenase (NADP+) inhibitor
0,173	0,035	UGT2B1 substrate
0,169	0,031	Alcohol oxidase inhibitor
0,173	0,035	Glucarate dehydratase inhibitor
0,255	0,117	Adenylyl-sulfate reductase inhibitor
0,363	0,225	Nicotinic alpha6beta3beta4alpha5 receptor antagonist
0,187	0,049	Ethanolaminephosphotransferase inhibitor
0,207	0,069	Peptidyl-dipeptidase B inhibitor
0,270	0,133	(R)-Pantolactone dehydrogenase (flavin) inhibitor
0,181	0,044	Glycogen (starch) synthase inhibitor
0,150	0,013	Squalene epoxidase inhibitor
0,267	0,131	Histidine kinase inhibitor
0,159	0,023	Cytosole dipeptidase inhibitor
0,182	0,046	Melanin inhibitor
0,196	0,060	Tentoxilysin inhibitor
0,191	0,056	Hydroxymethylglutaryl-CoA lyase inhibitor
0,257	0,122	L-glutamate oxidase inhibitor
0,199	0,064	Gastrointestinal motility stimulant
0,199	0,064	Sedoheptulose-bisphosphatase inhibitor
0,200	0,066	Sweetener
0,169	0,034	Cholate-CoA ligase inhibitor
0,211	0,077	Dihydroxy-acid dehydratase inhibitor
0,282	0,149	Pterin deaminase inhibitor
0,167	0,035	Fructose-2,6-bisphosphate 2-phosphatase inhibitor
0,164	0,032	Creatinase inhibitor
0,178	0,047	Insecticide
0,186	0,054	GST M1-1 substrate
0,234	0,103	Arylmalonate decarboxylase inhibitor
0,277	0,146	S-formylglutathione hydrolase inhibitor
0,204	0,073	Anticataract
0,157	0,027	2-Aminoethylphosphonate-pyruvate transaminase inhibitor
0,194	0,065	GABA B receptor agonist
0,213	0,084	Gamma-D-Glutamyl-meso-diaminopimelate peptidase inhibitor
0,237	0,108	UGT1A9 substrate
0,188	0,060	Laxative
0,233	0,105	Antitoxic
0,214	0,085	Ceramide glucosyltransferase inhibitor
0,136	0,007	Butyryl-CoA dehydrogenase inhibitor
0,148	0,020	Isocitrate lyase inhibitor
0,152	0,024	Nucleotidase inhibitor
0,161	0,033	Dihydropyrimidine dehydrogenase inhibitor
0,141	0,013	L-lactate dehydrogenase (cytochrome) inhibitor
0,272	0,144	Superoxide dismutase inhibitor
0,169	0,041	Glycopeptide alpha-N-acetylgalactosaminidase inhibitor
0,171	0,044	N-(5-amino-5-carboxypentanoyl)-L-cysteinyl-D-valine synthase inhibitor
0,150	0,023	Proline dehydrogenase inhibitor
0,179	0,053	Galactokinase inhibitor
0,140	0,013	3-Dehydroquinate dehydratase inhibitor
0,161	0,034	Glycosylphosphatidylinositol diacylglycerol-lyase inhibitor
0,174	0,048	Candidapepsin inhibitor
0,155	0,030	Malate dehydrogenase (oxaloacetate-decarboxylating) inhibitor
0,235	0,109	Glutamine-phenylpyruvate transaminase inhibitor
0,172	0,047	Ferredoxin-NADP+ reductase inhibitor
0,169	0,044	Acetolactate decarboxylase inhibitor
0,148	0,024	Isomaltulose synthase inhibitor
0,242	0,117	CYP2C19 substrate
0,182	0,058	Phenol 2-monooxygenase inhibitor
0,244	0,120	N-acylmannosamine kinase inhibitor
0,148	0,024	Decylcitrate synthase inhibitor
0,134	0,010	Acidifying agent gastric
0,211	0,088	UGT1A substrate
0,210	0,087	Bontoxilysin inhibitor
0,198	0,076	Crotonoyl-[acyl-carrier-protein] hydratase inhibitor
0,187	0,064	Glyoxylate reductase (NADP+) inhibitor
0,206	0,084	Di-trans,poly-cis-decaprenylcistransferase inhibitor
0,168	0,046	UGT1A7 substrate
0,136	0,015	Squalene-hopene cyclase inhibitor
0,146	0,025	D-proline reductase (dithiol) inhibitor
0,164	0,043	2-Oxoisovalerate dehydrogenase (acylating) inhibitor
0,200	0,079	2-Oxoaldehyde dehydrogenase (NADP+) inhibitor
0,151	0,030	Beta-D-fucosidase inhibitor
0,286	0,165	RNA-directed RNA polymerase inhibitor
0,161	0,041	Lactosylceramide alpha-2,3-sialyltransferase inhibitor
0,141	0,021	Aspartate-semialdehyde dehydrogenase inhibitor
0,161	0,042	NAD+ kinase inhibitor
0,170	0,050	HIV-2 reverse transcriptase inhibitor
0,158	0,039	Acetoin dehydrogenase inhibitor
0,148	0,029	D-malate dehydrogenase (decarboxylating) inhibitor
0,212	0,093	Yeast ribonuclease inhibitor
0,264	0,146	CYP2C9 substrate
0,215	0,097	Fructan beta-fructosidase inhibitor
0,153	0,035	Leucine transaminase inhibitor
0,165	0,048	L-iduronidase inhibitor
0,171	0,054	Homoserine dehydrogenase inhibitor
0,123	0,006	Squalene synthetase inhibitor
0,137	0,020	Beta-N-acetylgalactosaminidase inhibitor
0,206	0,089	Dimethylmaleate hydratase inhibitor
0,318	0,201	Glycosylphosphatidylinositol phospholipase D inhibitor
0,192	0,075	Mucolytic
0,140	0,024	Vitamin
0,167	0,051	GST T substrate
0,167	0,051	GST T1-1 substrate
0,148	0,032	Glycerophosphocholine cholinephosphodiesterase inhibitor
0,230	0,114	tRNA-pseudouridine synthase I inhibitor
0,258	0,143	CYP7 inhibitor
0,217	0,102	Carbon-monoxide dehydrogenase inhibitor
0,144	0,029	Nitrile hydratase inhibitor
0,185	0,070	CYP1B substrate
0,221	0,107	Succinate-semialdehyde dehydrogenase [NAD(P)+] inhibitor
0,232	0,117	Vasodilator
0,229	0,115	Aldehyde dehydrogenase (pyrroloquinoline-quinone) inhibitor
0,128	0,013	Lactate-malate transhydrogenase inhibitor
0,144	0,030	Homocysteine desulfhydrase inhibitor
0,169	0,055	Geranylgeranyl-diphosphate geranylgeranyltransferase inhibitor
0,155	0,041	Membrane dipeptidase inhibitor
0,281	0,167	Antimyopathies
0,134	0,021	Aminolevulinate transaminase inhibitor
0,205	0,093	Cyclohexyl-isocyanide hydratase inhibitor
0,167	0,055	Protein synthesis stimulant
0,226	0,115	Lysostaphin inhibitor
0,157	0,046	Diacylglycerol cholinephosphotransferase inhibitor
0,150	0,038	Alanine transaminase inhibitor
0,143	0,032	Glutamate decarboxylase inhibitor
0,147	0,036	Glyceraldehyde-3-phosphate dehydrogenase (phosphorylating) inhibitor
0,227	0,117	Limulus clotting factor C inhibitor
0,246	0,136	Antiviral (Influenza)
0,142	0,031	Threonine ammonia-lyase inhibitor
0,177	0,067	N-acetylneuraminate 4-O-acetyltransferase inhibitor
0,189	0,080	Mucorpepsin inhibitor
0,114	0,005	Isopentenyl-diphosphate DELTA-isomerase inhibitor
0,186	0,076	Mannitol-1-phosphatase inhibitor
0,134	0,025	Guanidinopropionase inhibitor
0,181	0,072	4-Hydroxyglutamate transaminase inhibitor
0,114	0,005	Prostaglandin EP2 antagonist
0,269	0,160	Thymidylate 5'-phosphatase inhibitor
0,257	0,148	CYP2A4 substrate
0,113	0,004	Acyl-CoA dehydrogenase inhibitor
0,200	0,091	Antihelmintic
0,142	0,033	Phenylalanine dehydrogenase inhibitor
0,221	0,112	Acidifying agent non gastric
0,111	0,002	Endocannabinoid uptake inhibitor
0,139	0,031	Oligo-1,6-glucosidase inhibitor
0,185	0,078	Anesthetic
0,168	0,060	Tryptophan alpha,beta-oxidase inhibitor
0,135	0,029	Cysteine transaminase inhibitor
0,132	0,026	Arabinose isomerase inhibitor
0,266	0,160	Aspartate-phenylpyruvate transaminase inhibitor
0,131	0,025	CDC25A inhibitor
0,132	0,027	3-Isopropylmalate dehydrogenase inhibitor
0,149	0,043	CYP26A substrate
0,252	0,147	Antiprotozoal (Trypanosoma)
0,243	0,138	H+-transporting two-sector ATPase inhibitor
0,238	0,134	Aldehyde oxidase inhibitor
0,133	0,029	Guanidinobutyrase inhibitor
0,196	0,092	Bisphosphoglycerate phosphatase inhibitor
0,113	0,009	Hydroperoxide dehydratase inhibitor
0,150	0,046	Carboxylesterase inhibitor
0,155	0,051	Allophanate hydrolase inhibitor
0,122	0,018	(S)-2-Methylmalate dehydratase inhibitor
0,127	0,023	Isocitrate dehydrogenase (NADP+) inhibitor
0,167	0,064	Laminaribiose phosphorylase inhibitor
0,142	0,040	Alpha,alpha-trehalase inhibitor
0,128	0,026	Hydroxymethylglutaryl-CoA reductase inhibitor
0,212	0,111	DNA-3-methyladenine glycosylase I inhibitor
0,205	0,104	Antiperistaltic
0,161	0,060	Galactose oxidase inhibitor
0,140	0,039	Lanosterol 14 alpha demethylase inhibitor
0,251	0,150	Antiinfective
0,208	0,108	Glucan 1,4-alpha-maltotetraohydrolase inhibitor
0,147	0,047	Kexin inhibitor
0,225	0,125	Aldosterone antagonist
0,199	0,099	Glyoxylate oxidase inhibitor
0,149	0,050	Antibiotic
0,151	0,052	Phospholipase inhibitor
0,178	0,079	Leucine dehydrogenase inhibitor
0,212	0,114	Vascular dementia treatment
0,112	0,014	Malate dehydrogenase (decarboxylating) inhibitor
0,131	0,033	Isocitrate dehydrogenase (NAD+) inhibitor
0,165	0,067	UGT2B15 substrate
0,182	0,084	2-Enoate reductase inhibitor
0,185	0,088	Expectorant
0,135	0,038	Glutamate dehydrogenase inhibitor
0,113	0,015	Chitin deacetylase inhibitor
0,213	0,116	X-methyl-His dipeptidase inhibitor
0,135	0,038	Triose-phosphate isomerase inhibitor
0,164	0,068	Keratolytic
0,132	0,036	Anabolic
0,275	0,179	Dementia treatment
0,243	0,147	Antiviral (Adenovirus)
0,170	0,075	Transforming growth factor beta 1 agonist
0,113	0,019	Dextransucrase inhibitor
0,131	0,037	Lipoxygenase inhibitor
0,181	0,087	Alkylglycerophosphoethanolamine phosphodiesterase inhibitor
0,132	0,038	Oxoglutarate dehydrogenase (lipoamide) inhibitor
0,263	0,169	Na+-transporting two-sector ATPase inhibitor
0,145	0,052	Furin inhibitor
0,147	0,054	2-Nitropropane dioxygenase inhibitor
0,145	0,052	Leukotriene synthesis inhibitor
0,135	0,042	Asparaginase inhibitor
0,145	0,052	Asparagine-tRNA ligase inhibitor
0,098	0,005	Lysophosphatidic acid receptor antagonist
0,135	0,043	Secretase alpha stimulant
0,135	0,043	Secretase stimulant
0,105	0,013	Mannosyl-oligosaccharide glucosidase inhibitor
0,229	0,137	Arylsulfate sulfotransferase inhibitor
0,199	0,108	Glutathione dehydrogenase (ascorbate) inhibitor
0,174	0,083	Antiseptic
0,134	0,043	Poly(3-hydroxybutyrate) depolymerase inhibitor
0,193	0,102	UDP-glucuronosyltransferase substrate
0,094	0,004	Sphingosine kinase 1 inhibitor
0,117	0,028	Ca2+-transporting ATPase inhibitor
0,130	0,041	Gluconate dehydratase inhibitor
0,223	0,134	Ferredoxin-NAD+ reductase inhibitor
0,223	0,134	Naphthalene 1,2-dioxygenase inhibitor
0,104	0,014	Fatty acid synthase inhibitor
0,141	0,052	Lysine 2-monooxygenase inhibitor
0,124	0,035	Acetolactate synthase inhibitor
0,112	0,023	Gastricsin inhibitor
0,247	0,158	Glutathione thiolesterase inhibitor
0,116	0,028	Phosphoribulokinase inhibitor
0,129	0,041	Ribitol 2-dehydrogenase inhibitor
0,115	0,028	Propanediol dehydratase inhibitor
0,146	0,059	Valine decarboxylase inhibitor
0,195	0,108	Opheline kinase inhibitor
0,195	0,108	Taurocyamine kinase inhibitor
0,101	0,014	Hydroxylysine kinase inhibitor
0,123	0,036	CYP4A1 substrate
0,103	0,016	Anesthetic inhalation
0,166	0,079	Choline kinase inhibitor
0,092	0,006	2-(acetamidomethylene)succinate hydrolase inhibitor
0,128	0,041	Putrescine oxidase inhibitor
0,110	0,024	Methionine adenosyltransferase inhibitor
0,187	0,101	Peroxidase inhibitor
0,161	0,075	Aminopeptidase Y inhibitor
0,092	0,006	Prostaglandin E2 agonist
0,205	0,119	Photosensitizer
0,115	0,029	Succinate-hydroxymethylglutarate CoA-transferase inhibitor
0,171	0,085	Tripeptidyl-peptidase I inhibitor
0,195	0,110	DNA ligase (ATP) inhibitor
0,147	0,061	Acylphosphatase inhibitor
0,216	0,130	ADP-thymidine kinase inhibitor
0,136	0,051	Phospholipase A2 inhibitor
0,143	0,059	Protein-S-isoprenylcysteine O-methyltransferase inhibitor
0,147	0,062	CDP-diacylglycerol-inositol 3-phosphatidyltransferase inhibitor
0,140	0,056	ATP adenylyltransferase inhibitor
0,262	0,178	P-glycoprotein substrate
0,132	0,049	Diiodophenylpyruvate reductase inhibitor
0,159	0,076	CYP2A6 inhibitor
0,269	0,186	Spasmolytic, urinary
0,153	0,070	Gly-X carboxypeptidase inhibitor
0,116	0,034	Hair growth stimulant
0,172	0,090	Anthrax lethal factor inhibitor
0,140	0,058	Glucan 1,6-alpha-glucosidase inhibitor
0,180	0,098	Ornithine cyclodeaminase inhibitor
0,109	0,027	Ornithine carbamoyltransferase inhibitor
0,127	0,045	Acyloxyacyl hydrolase inhibitor
0,114	0,032	Glutamate dehydrogenase [NAD(P)+] inhibitor
0,150	0,068	Glycerol-1-phosphatase inhibitor
0,105	0,023	Dihydrolipoamide S-acetyltransferase inhibitor
0,121	0,039	Glycerol dehydrogenase inhibitor
0,186	0,105	CYP2A2 substrate
0,108	0,027	High-mannose-oligosaccharide beta-1,4-N-acetylglucosaminyltransferase inhibitor
0,107	0,027	ATP deaminase inhibitor
0,291	0,211	Fructose 5-dehydrogenase inhibitor
0,140	0,060	Interferon antagonist
0,128	0,048	Homocitrate synthase inhibitor
0,114	0,035	Fructuronate reductase inhibitor
0,114	0,035	Tagaturonate reductase inhibitor
0,145	0,065	Sulfur dioxygenase inhibitor
0,137	0,058	Interferon gamma antagonist
0,110	0,031	Ribulose-bisphosphate carboxylase inhibitor
0,089	0,010	Aldehyde dehydrogenase 1A2 inhibitor
0,188	0,109	Pitrilysin inhibitor
0,156	0,078	tRNA nucleotidyltransferase inhibitor
0,141	0,062	Electrolyte absorption antagonist
0,091	0,013	Glucan 1,3-alpha-glucosidase inhibitor
0,115	0,037	Cystathionine beta-lyase inhibitor
0,151	0,073	2-Haloacid dehalogenase (configuration-inverting) inhibitor
0,140	0,062	8-Amino-7-oxononanoate synthase inhibitor
0,107	0,030	Urocanate hydratase inhibitor
0,103	0,026	2-Dehydro-3-deoxy-phosphogluconate aldolase inhibitor
0,221	0,144	Dermatologic
0,106	0,029	Fumarylacetoacetase inhibitor
0,151	0,074	Protein-glutamate methylesterase inhibitor
0,083	0,006	Prostaglandin-I synthase inhibitor
0,141	0,064	Aldehyde dehydrogenase (NAD+) inhibitor
0,106	0,029	Glutamate-cysteine ligase inhibitor
0,172	0,096	GABA C receptor agonist
0,109	0,033	Malate dehydrogenase (NADP+) inhibitor
0,120	0,044	Ornithine-oxo-acid transaminase inhibitor
0,182	0,106	Guanosine-3',5'-bis(diphosphate) 3'-diphosphatase inhibitor
0,156	0,080	CYP2B18 substrate
0,203	0,128	Cytostatic
0,135	0,059	Tryptophan 2-monooxygenase inhibitor
0,156	0,081	Aspartoacylase inhibitor
0,099	0,024	ErbB-4 antagonist
0,115	0,041	Antineoplastic antibiotic
0,098	0,024	Lactaldehyde dehydrogenase inhibitor
0,175	0,100	Free radical scavenger
0,080	0,007	Glucosylceramidase inhibitor
0,102	0,028	Amylo-alpha-1,6-glucosidase inhibitor
0,103	0,030	6-Phosphofructo-2-kinase inhibitor
0,139	0,066	Allantoate deiminase inhibitor
0,124	0,051	Arginine deiminase inhibitor
0,097	0,024	3-Oxoacid CoA-transferase inhibitor
0,120	0,047	Malyl-CoA lyase inhibitor
0,117	0,044	Glycerol dehydratase inhibitor
0,095	0,023	Peptidoglycan beta-N-acetylmuramidase inhibitor
0,106	0,034	L-fuconate dehydratase inhibitor
0,094	0,023	Maleylacetoacetate isomerase inhibitor
0,161	0,090	Glycine C-acetyltransferase inhibitor
0,183	0,112	UGT1A6 substrate
0,121	0,050	Fructose-2,6-bisphosphate 6-phosphatase inhibitor
0,161	0,090	Gamma-butyrobetaine dioxygenase inhibitor
0,149	0,078	Thioredoxin reductase inhibitor
0,105	0,035	Argininosuccinate lyase inhibitor
0,129	0,058	Poly(ADP-ribose) glycohydrolase inhibitor
0,133	0,062	Acyl-lysine deacylase inhibitor
0,085	0,014	Glucose-1,6-bisphosphate synthase inhibitor
0,108	0,037	Trans-octaprenyltranstransferase inhibitor
0,085	0,014	Leukotriene C antagonist
0,124	0,054	Phosphate acetyltransferase inhibitor
0,147	0,077	Methyltransferase substrate
0,170	0,101	Tropinesterase inhibitor
0,104	0,034	(R)-aminopropanol dehydrogenase inhibitor
0,149	0,080	3'-Nucleotidase inhibitor
0,090	0,021	3-Methyl-2-oxobutanoate dehydrogenase (lipoamide) inhibitor
0,123	0,054	5-Aminolevulinate synthase inhibitor
0,091	0,023	Beta galactosidase inhibitor
0,123	0,055	Saccharopine dehydrogenase (NAD+, L-lysine-forming) inhibitor
0,127	0,060	Serine-phosphoethanolamine synthase inhibitor
0,204	0,137	Myosin ATPase inhibitor
0,158	0,091	N-acetyl-gamma-glutamyl-phosphate reductase inhibitor
0,144	0,077	Glutamate synthase (ferredoxin) inhibitor
0,096	0,029	Alpha-1,6-mannosyl-glycoprotein 6-beta-N-acetylglucosaminyltransferase inhibitor
0,133	0,066	Antithyroid
0,127	0,060	Carboxymethylenebutenolidase inhibitor
0,094	0,028	Citrate (Si)-synthase inhibitor
0,102	0,035	Homoserine O-succinyltransferase inhibitor
0,090	0,024	Alpha,alpha-phosphotrehalase inhibitor
0,157	0,091	Acaricide
0,069	0,003	Luteolytic
0,146	0,081	Peptide-tryptophan 2,3-dioxygenase inhibitor
0,156	0,091	2,4-Diaminopentanoate dehydrogenase inhibitor
0,156	0,091	3-Hydroxybutyryl-CoA dehydrogenase inhibitor
0,156	0,091	Lysine 6-dehydrogenase inhibitor
0,114	0,050	Malonate-semialdehyde dehydrogenase inhibitor
0,146	0,082	Vomilenine glucosyltransferase inhibitor
0,112	0,048	Dihydropyrimidinase inhibitor
0,107	0,043	Insulin sensitizer
0,096	0,032	Alpha,alpha-trehalose-phosphate synthase (UDP-forming) inhibitor
0,136	0,072	3-Ketovalidoxylamine C-N-lyase inhibitor
0,097	0,034	Glycerophosphocholine phosphodiesterase inhibitor
0,160	0,097	Antineoplastic (thyroid cancer)
0,125	0,062	Lysyl endopeptidase inhibitor
0,129	0,066	Malate-CoA ligase inhibitor
0,147	0,084	SMN2 expression enhancer
0,201	0,139	Gingipain K inhibitor
0,089	0,027	Enoyl-CoA hydratase inhibitor
0,239	0,177	CYP3A4 inducer
0,246	0,184	Sulfite dehydrogenase inhibitor
0,123	0,062	Estrone sulfotransferase inhibitor
0,123	0,062	Pyroglutamyl-peptidase I inhibitor
0,078	0,017	Phosphoketolase inhibitor
0,120	0,059	L-galactonolactone oxidase inhibitor
0,129	0,069	Pectate lyase inhibitor
0,229	0,169	CYP3A inducer
0,116	0,056	Coproporphyrinogen oxidase inhibitor
0,157	0,098	Proteasome endopeptidase complex inhibitor
0,120	0,060	Xylose isomerase inhibitor
0,098	0,039	CYP26 substrate
0,089	0,029	Imidazoleglycerol-phosphate dehydratase inhibitor
0,170	0,111	Antiparasitic
0,122	0,063	DNA directed DNA polymerase inhibitor
0,129	0,070	Methylglutamate dehydrogenase inhibitor
0,093	0,034	Polyamine biosynthesis inhibitor
0,117	0,058	Colony stimulating factor agonist
0,117	0,059	Cerevisin inhibitor
0,074	0,016	Retinoid X alpha receptor agonist
0,155	0,097	Antioxidant
0,085	0,027	Malate synthase inhibitor
0,081	0,023	Adenosine deaminase inhibitor
0,078	0,020	D-Lysine 5,6-aminomutase inhibitor
0,076	0,019	2-Methyl-branched-chain-enoyl-CoA reductase inhibitor
0,064	0,007	Prostaglandin F2 alpha antagonist
0,072	0,015	D(-)-tartrate dehydratase inhibitor
0,161	0,104	Glycine dehydrogenase (decarboxylating) inhibitor
0,271	0,214	2-Hydroxyquinoline 8-monooxygenase inhibitor
0,094	0,037	Alanine dehydrogenase inhibitor
0,146	0,090	Acetate kinase inhibitor
0,109	0,053	X-Pro dipeptidase inhibitor
0,131	0,075	Cancer procoagulant inhibitor
0,094	0,039	Mycodextranase inhibitor
0,131	0,075	Liver X receptor antagonist
0,107	0,052	Deoxycytidine deaminase inhibitor
0,234	0,178	Gamma-guanidinobutyraldehyde dehydrogenase inhibitor
0,088	0,033	Aspartate 1-decarboxylase inhibitor
0,128	0,073	Aminocarboxymuconate-semialdehyde decarboxylase inhibitor
0,169	0,116	Mandelate 4-monooxygenase inhibitor
0,083	0,030	Carnitine O-octanoyltransferase inhibitor
0,212	0,159	ICAM1 expression inhibitor
0,176	0,123	Thiol oxidase inhibitor
0,124	0,071	D-Octopine dehydrogenase inhibitor
0,085	0,033	Gastric emptying disorders treatment
0,137	0,085	L-amino-acid oxidase inhibitor
0,135	0,082	Antihyperlipoproteinemic
0,117	0,065	Choloylglycine hydrolase inhibitor
0,122	0,071	Thiol S-methyltransferase inhibitor
0,061	0,010	NADPH oxidoreductase inhibitor
0,248	0,196	Spermidine dehydrogenase inhibitor
0,131	0,080	Cyclamate sulfohydrolase inhibitor
0,158	0,107	Magnesium-protoporphyrin IX monomethyl ester (oxidative) cyclase inhibitor
0,137	0,086	3-Aminobutyryl-CoA ammonia-lyase inhibitor
0,096	0,045	Cellobiose phosphorylase inhibitor
0,123	0,073	Estradiol 17alpha-dehydrogenase inhibitor
0,115	0,065	Phosphatidylinositol 3-kinase stimulant
0,059	0,009	Electron transport complex I inhibitor
0,061	0,011	Oleamide hydrolase inhibitor
0,060	0,010	Glutaryl-CoA dehydrogenase inhibitor
0,074	0,024	Hyperparathyroidism treatment
0,087	0,038	Sulfinoalanine decarboxylase inhibitor
0,124	0,075	Selenocysteine lyase inhibitor
0,242	0,193	Histamine release stimulant
0,057	0,008	Prostaglandin EP1 antagonist
0,163	0,115	P-glycoprotein 1 inhibitor
0,076	0,028	Thioether S-methyltransferase inhibitor
0,053	0,005	Dolichyldiphosphatase inhibitor
0,125	0,077	Galactoside O-acetyltransferase inhibitor
0,169	0,122	Methanol dehydrogenase inhibitor
0,120	0,073	Acid phosphatase inhibitor
0,083	0,036	4-Hydroxy-2-oxoglutarate aldolase inhibitor
0,202	0,155	Thiamine pyridinylase inhibitor
0,099	0,052	1,5-Anhydro-D-fructose reductase inhibitor
0,124	0,078	3-Oxoadipate enol-lactonase inhibitor
0,110	0,064	Adenosylmethionine-8-amino-7-oxononanoate transaminase inhibitor
0,118	0,072	Glucosamine-6-phosphate deaminase inhibitor
0,122	0,076	Haloacetate dehalogenase inhibitor
0,122	0,076	Prepilin peptidase inhibitor
0,087	0,041	Alpha glucosidase inhibitor
0,197	0,152	4-Hydroxyphenylacetate 3-monooxygenase inhibitor
0,076	0,031	Bacterial leucyl aminopeptidase inhibitor
0,064	0,018	Methylcrotonoyl-CoA carboxylase inhibitor
0,102	0,057	Thermomycolin inhibitor
0,171	0,126	Retinal dehydrogenase inhibitor
0,061	0,016	Strombine dehydrogenase inhibitor
0,072	0,028	Aspartate ammonia-lyase inhibitor
0,107	0,063	Phosphoserine phosphatase inhibitor
0,171	0,127	Renal tissue kallikrein inhibitor
0,084	0,040	Glutamate (mGluR1) antagonist
0,058	0,015	Neuraminidase inhibitor
0,064	0,021	CYP24 substrate
0,203	0,160	Steroid synthesis inhibitor
0,088	0,045	Biliverdin reductase inhibitor
0,211	0,168	Creatininase inhibitor
0,205	0,163	RNA synthesis inhibitor
0,096	0,054	2-Hydroxy-3-oxopropionate reductase inhibitor
0,044	0,002	CYP4F3 substrate
0,148	0,107	Myeloblastin inhibitor
0,060	0,019	CYP3A11 substrate
0,082	0,041	CDC25C inhibitor
0,071	0,030	Plasminogen activator stimulant
0,137	0,097	Pyruvate dehydrogenase (cytochrome) inhibitor
0,137	0,097	Trans-2-enoyl-CoA reductase (NAD+) inhibitor
0,137	0,097	N6-methyl-lysine oxidase inhibitor
0,193	0,153	Hyaluronic acid agonist
0,108	0,068	Glycine N-acyltransferase inhibitor
0,062	0,022	Phosphate transporter inhibitor
0,089	0,050	L-lysine oxidase inhibitor
0,126	0,087	Dolichyl-phosphate beta-D-mannosyltransferase inhibitor
0,091	0,052	Saccharopine dehydrogenase (NAD+, L-glutamate-forming) inhibitor
0,108	0,069	Glucose 1-dehydrogenase inhibitor
0,103	0,064	1-Aminocyclopropane-1-carboxylate deaminase inhibitor
0,091	0,052	3-Deoxy-8-phosphooctulonate synthase inhibitor
0,132	0,094	Bile-salt sulfotransferase inhibitor
0,099	0,060	4-Alpha-glucanotransferase inhibitor
0,051	0,013	Glucose-6-phosphate isomerase inhibitor
0,095	0,056	Dichloromuconate cycloisomerase inhibitor
0,157	0,119	Alanine-tRNA ligase inhibitor
0,071	0,034	Arabinogalactan endo-1,4-beta-galactosidase inhibitor
0,272	0,235	Alopecia treatment
0,066	0,028	Pyruvate, water dikinase inhibitor
0,042	0,005	Prostaglandin E1 agonist
0,136	0,099	Oxalate oxidase inhibitor
0,104	0,066	D-Ornithine 4,5-aminomutase inhibitor
0,113	0,076	Narcotic antagonist
0,097	0,060	Ketohexokinase inhibitor
0,167	0,130	S-alkylcysteine lyase inhibitor
0,105	0,067	Reductase inhibitor
0,053	0,016	Tartrate decarboxylase inhibitor
0,084	0,047	Anticholelithogenic
0,048	0,011	Homoisocitrate dehydrogenase inhibitor
0,222	0,185	Antiprotozoal (Amoeba)
0,097	0,060	Leukotriene E4 antagonist
0,161	0,125	Opine dehydrogenase inhibitor
0,081	0,044	Inositol-3-phosphate synthase inhibitor
0,098	0,062	Agaritine gamma-glutamyltransferase inhibitor
0,113	0,077	UDP-N-acetylglucosamine-dolichyl-phosphate N-acetylglucosaminephosphotransferase inhibitor
0,199	0,163	Alkane 1-monooxygenase inhibitor
0,056	0,020	Diphosphate-fructose-6-phosphate 1-phosphotransferase inhibitor
0,090	0,054	CMP-N-acylneuraminate phosphodiesterase inhibitor
0,072	0,036	[acetyl-CoA carboxylase] kinase inhibitor
0,065	0,030	D-Serine ammonia-lyase inhibitor
0,103	0,068	D-arabinonolactone oxidase inhibitor
0,085	0,049	Antidote, heavy metal
0,121	0,085	Clostripain inhibitor
0,049	0,014	Leukotriene C4 antagonist
0,239	0,204	CYP2A1 substrate
0,203	0,169	Transcription factor NF kappa A inhibitor
0,099	0,064	Glucan 1,3-beta-glucosidase inhibitor
0,117	0,083	Xaa-Pro dipeptidyl-peptidase inhibitor
0,094	0,060	CYP2B4 substrate
0,171	0,137	Antihematotoxic
0,106	0,072	Aspartyl aminopeptidase inhibitor
0,078	0,044	3-Deoxy-7-phosphoheptulonate synthase inhibitor
0,071	0,038	Beta-fructofuranosidase inhibitor
0,113	0,079	Contraceptive
0,053	0,020	[Isocitrate dehydrogenase (NADP+)] kinase inhibitor
0,086	0,053	Interleukin 1a antagonist
0,073	0,040	3-Alpha-hydroxysteroid dehydrogenase (B-specific) inhibitor
0,233	0,200	Centromere associated protein inhibitor
0,057	0,025	[3-methyl-2-oxobutanoate dehydrogenase (lipoamide)] kinase inhibitor
0,082	0,050	S-methyl-5-thioribose kinase inhibitor
0,124	0,093	Magnesium-protoporphyrin IX methyltransferase inhibitor
0,189	0,158	Peptidyltransferase inhibitor
0,124	0,093	3-Chloro-D-alanine dehydrochlorinase inhibitor
0,054	0,024	Pyridoxamine-oxaloacetate transaminase inhibitor
0,111	0,080	Glucan endo-1,3-alpha-glucosidase inhibitor
0,129	0,099	Trans-pentaprenyltranstransferase inhibitor
0,114	0,083	Arylsulfatase inhibitor
0,145	0,115	Camphor 1,2-monooxygenase inhibitor
0,096	0,066	Hematinic
0,081	0,051	2-Methylcitrate dehydratase inhibitor
0,097	0,067	4-Phytase inhibitor
0,183	0,153	DELTA14-sterol reductase inhibitor
0,036	0,007	Sphingosine kinase stimulant
0,153	0,124	Chaperonin ATPase inhibitor
0,154	0,125	CYP2A3 substrate
0,111	0,082	Protein-glucosylgalactosylhydroxylysine glucosidase inhibitor
0,099	0,071	Glutamate N-acetyltransferase inhibitor
0,105	0,077	3-Methyl-2-oxobutanoate hydroxymethyltransferase inhibitor
0,122	0,095	3-Carboxyethylcatechol 2,3-dioxygenase inhibitor
0,106	0,078	Meprin A inhibitor
0,037	0,010	Alpha glucosidase I inhibitor
0,095	0,068	CMP-N-acetylneuraminate monooxygenase inhibitor
0,171	0,144	Uroporphyrinogen-III synthase inhibitor
0,032	0,005	Prostaglandin A1 agonist
0,110	0,083	CYP3A5 inducer
0,099	0,073	DNA-3-methyladenine glycosylase II inhibitor
0,041	0,014	2-Methylacyl-CoA dehydrogenase inhibitor
0,243	0,217	EIF4E expression inhibitor
0,129	0,103	Glucosyl transferase inhibitor
0,170	0,145	CYP1A1 inhibitor
0,059	0,033	Sucrose alpha-glucosidase inhibitor
0,136	0,111	Paraoxonase substrate
0,140	0,114	Antimycoplasmal
0,181	0,155	Chitosanase inhibitor
0,096	0,071	Glyceraldehyde-3-phosphate dehydrogenase (NADP+) inhibitor
0,202	0,177	Thiosulfate dehydrogenase inhibitor
0,095	0,070	Cell wall synthesis inhibitor
0,087	0,063	Phospholipase D inhibitor
0,080	0,056	[acyl-carrier-protein] S-malonyltransferase inhibitor
0,090	0,065	2-Dehydropantolactone reductase (A-specific) inhibitor
0,078	0,054	3-Oxoacyl-[acyl-carrier-protein] synthase inhibitor
0,043	0,019	Prostacyclin antagonist
0,054	0,030	Amylosucrase inhibitor
0,114	0,091	Agmatinase inhibitor
0,037	0,014	Pantothenate kinase inhibitor
0,058	0,035	Osmotic diuretic
0,075	0,052	Phosphoglycolate phosphatase inhibitor
0,081	0,058	N-acetylneuraminate lyase inhibitor
0,098	0,075	Site-specific DNA-methyltransferase (adenine-specific) inhibitor
0,066	0,043	Thromboxane A2 antagonist
0,042	0,020	Kainate receptor agonist
0,059	0,036	Cathepsin E inhibitor
0,100	0,077	NMDA receptor polyamine site antagonist
0,120	0,098	Toll-Like receptor antagonist
0,160	0,138	Thiopurine S-methyltransferase inhibitor
0,115	0,093	Sepiapterin reductase inhibitor
0,026	0,003	Prostaglandin F2 alpha agonist
0,137	0,115	D-alanine 2-hydroxymethyltransferase inhibitor
0,056	0,034	Glucan 1,4-alpha-glucosidase inhibitor
0,094	0,072	Omega-amidase inhibitor
0,063	0,042	Phosphoglucomutase inhibitor
0,277	0,255	27-Hydroxycholesterol 7alpha-monooxygenase inhibitor
0,050	0,028	Betaine-homocysteine S-methyltransferase inhibitor
0,121	0,099	Acetylenecarboxylate hydratase inhibitor
0,158	0,136	Glutaminase inhibitor
0,132	0,110	Polar-amino-acid-transporting ATPase inhibitor
0,114	0,093	Sucrose-phosphate synthase inhibitor
0,197	0,176	4-Methoxybenzoate monooxygenase (O-demethylating) inhibitor
0,056	0,036	Catechol 2,3-dioxygenase inhibitor
0,103	0,083	Neuropsin inhibitor
0,092	0,073	Diaminopimelate dehydrogenase inhibitor
0,141	0,122	Glutamate 5-kinase inhibitor
0,046	0,027	Antiviral (Parainfluenza)
0,103	0,084	CYP3C substrate
0,027	0,008	Alpha galactosidase inhibitor
0,042	0,024	Phosphoenolpyruvate carboxykinase (GTP) inhibitor
0,071	0,053	Alpha-L-fucosidase inhibitor
0,077	0,059	Thromboxane antagonist
0,110	0,091	Diisopropyl-fluorophosphatase inhibitor
0,044	0,025	Prostaglandin E2 antagonist
0,111	0,093	CYP19 substrate
0,123	0,105	Oligopeptidase B inhibitor
0,023	0,006	NADH oxidase inhibitor
0,131	0,113	CDP-4-dehydro-6-deoxyglucose reductase inhibitor
0,094	0,077	Galactoside 2-alpha-L-fucosyltransferase inhibitor
0,044	0,027	Methylaspartate mutase inhibitor
0,162	0,145	Antihypotensive
0,072	0,055	Carbamoyl-phosphate synthase (ammonia) inhibitor
0,056	0,039	Assemblin inhibitor
0,081	0,064	Retinoic acid beta receptor agonist
0,073	0,056	N-acetylglucosamine-6-phosphate deacetylase inhibitor
0,078	0,062	Carboxylate reductase inhibitor
0,078	0,061	Homospermidine synthase inhibitor
0,246	0,230	Nicotine dehydrogenase inhibitor
0,049	0,033	Sucrose-phosphate phosphatase inhibitor
0,119	0,103	Phosphoinositide phospholipase C inhibitor
0,040	0,024	ATP citrate lysase inhibitor
0,030	0,014	Cyclomaltodextrin glucanotransferase inhibitor
0,032	0,016	Phosphopyruvate hydratase inhibitor
0,233	0,217	(R)-6-hydroxynicotine oxidase inhibitor
0,087	0,072	Mannonate dehydratase inhibitor
0,043	0,027	[hydroxymethylglutaryl-CoA reductase (NADPH)]-phosphatase inhibitor
0,075	0,060	Sphingosine 1-phosphate receptor 5 agonist
0,089	0,074	Antibiotic Glycopeptide-like
0,095	0,080	Phenylalanine 4-hydroxylase inhibitor
0,050	0,035	Phosphoglycerate dehydrogenase inhibitor
0,111	0,097	Lipotropic
0,040	0,025	L(+)-Tartrate dehydratase inhibitor
0,029	0,015	Tartrate dehydrogenase inhibitor
0,053	0,038	3'(2'),5'-Bisphosphate nucleotidase inhibitor
0,040	0,026	Dichloromethane dehalogenase inhibitor
0,173	0,159	Cathepsin T inhibitor
0,112	0,098	Iron-cytochrome-c reductase inhibitor
0,075	0,062	Neolactotetraosylceramide alpha-2,3-sialyltransferase inhibitor
0,026	0,012	Juvenile-hormone esterase inhibitor
0,036	0,023	Sucrose phosphorylase inhibitor
0,047	0,034	Fumarate hydratase inhibitor
0,170	0,157	Cholestanetriol 26-monooxygenase inhibitor
0,053	0,040	CMP-KDO synthase inhibitor
0,112	0,099	Calcium antagonist
0,022	0,010	Prostaglandin EP4 antagonist
0,062	0,051	Formimidoylglutamase inhibitor
0,105	0,093	NAD(P)+ transhydrogenase (B-specific) inhibitor
0,067	0,056	Aconitate hydratase inhibitor
0,048	0,037	Malate dehydrogenase (oxaloacetate-decarboxylating) (NADP+) inhibitor
0,216	0,206	Mitochondrial processing peptidase inhibitor
0,034	0,023	ATP citrate synthase inhibitor
0,063	0,052	Pyruvate, phosphate dikinase inhibitor
0,079	0,068	[hydroxymethylglutaryl-CoA reductase (NADPH)] kinase inhibitor
0,044	0,034	Glucose-1-phosphate adenylyltransferase inhibitor
0,063	0,052	3-Dehydroquinate synthase inhibitor
0,127	0,116	3-Hydroxy-4-oxoquinoline 2,4-dioxygenase inhibitor
0,098	0,088	Coagulant
0,117	0,106	Urolithiasis treatment
0,092	0,082	Glutamine-tRNA ligase inhibitor
0,102	0,092	Azobenzene reductase inhibitor
0,038	0,028	GABA B receptor antagonist
0,041	0,032	CYP2C18 inhibitor
0,097	0,087	Dethiobiotin synthase inhibitor
0,041	0,032	2-Ethylmalate synthase inhibitor
0,035	0,026	Diphosphate-serine phosphotransferase inhibitor
0,106	0,097	Inositol 1,4,5-trisphosphate 3-kinase inhibitor
0,172	0,163	Lipid peroxidase inhibitor
0,095	0,086	Formyltetrahydrofolate dehydrogenase inhibitor
0,030	0,021	Phytanoyl-CoA dioxygenase inhibitor
0,078	0,069	tRNA cytidylyltransferase inhibitor
0,076	0,068	Tyrosine 2,3-aminomutase inhibitor
0,089	0,080	Aspartate-ammonia ligase (ADP-forming) inhibitor
0,099	0,091	Venombin A inhibitor
0,116	0,108	Inulinase inhibitor
0,078	0,070	Ribonuclease U2 inhibitor
0,060	0,052	Hot flush treatment
0,040	0,032	HMG CoA reductase inhibitor
0,078	0,071	UDP-N-acetylglucosamine 2-epimerase inhibitor
0,060	0,052	Mannitol-1-phosphate 5-dehydrogenase inhibitor
0,175	0,168	Indanol dehydrogenase inhibitor
0,071	0,065	Leukotriene antagonist
0,033	0,027	Ethanolamine ammonia-lyase inhibitor
0,030	0,024	Transaldolase inhibitor
0,121	0,114	Laccase inhibitor
0,116	0,109	N-Acyl-D-amino-acid deacylase inhibitor
0,105	0,099	Beta-alanine-pyruvate transaminase inhibitor
0,105	0,099	Galactose 1-dehydrogenase (NADP+) inhibitor
0,192	0,186	Isopenicillin-N epimerase inhibitor
0,191	0,185	Antimycobacterial
0,057	0,051	Aldose 1-epimerase inhibitor
0,092	0,087	Xanthommatin reductase inhibitor
0,128	0,123	Benzoylformate decarboxylase inhibitor
0,133	0,128	Thimet oligopeptidase inhibitor
0,029	0,025	Geranyltranstransferase inhibitor
0,012	0,007	Prostaglandin EP12 antagonist
0,138	0,134	Nitrate reductase inhibitor
0,140	0,135	Antiuremic
0,056	0,052	Leukotriene B4 antagonist
0,049	0,045	5-Aminovalerate transaminase inhibitor
0,025	0,022	2-Aminohexanoate transaminase inhibitor
0,096	0,092	Iduronate-2-sulfatase inhibitor
0,032	0,029	2-Isopropylmalate synthase inhibitor
0,118	0,114	Brachyurin inhibitor
0,120	0,117	Dimethylallyltranstransferase inhibitor
0,062	0,060	3(or 17)alpha-hydroxysteroid dehydrogenase inhibitor
0,221	0,219	Lysyl oxidase inhibitor
0,036	0,035	Pepsin inhibitor
0,033	0,031	Threonine synthase inhibitor
0,049	0,048	Diiodotyrosine transaminase inhibitor
0,052	0,051	Cathepsin D inhibitor
0,067	0,066	Glutathione S-transferase inhibitor
0,007	0,006	Vitamin D receptor agonist
0,033	0,031	Endo-beta-N-acetylglucosaminidase inhibitor
0,041	0,040	Microtubule stabilization
0,053	0,053	Asparagine-oxo-acid transaminase inhibitor
0,064	0,063	Cellulose synthase (UDP-forming) inhibitor
0,074	0,074	Acetoacetate decarboxylase inhibitor
0,115	0,114	Cytosol alanyl aminopeptidase inhibitor
0,091	0,090	Leucine-tRNA ligase inhibitor
0,073	0,073	Diguanidinobutanase inhibitor
0,145	0,145	Urate-ribonucleotide phosphorylase inhibitor

## Sheet: Panaxydol
Pa	Pi	Activity name
0,801	0,004	Hepatic disorders treatment
0,786	0,022	Antieczematic
0,781	0,025	Acrocylindropepsin inhibitor
0,781	0,025	Chymosin inhibitor
0,781	0,025	Saccharopepsin inhibitor
0,773	0,003	Angiogenesis stimulant
0,769	0,043	Ubiquinol-cytochrome-c reductase inhibitor
0,736	0,027	Sugar-phosphatase inhibitor
0,730	0,008	Antifungal
0,729	0,021	Antineoplastic
0,698	0,014	Macrophage colony stimulating factor agonist
0,690	0,042	Polyporopepsin inhibitor
0,676	0,059	CYP2J substrate
0,672	0,024	Alkylacetylglycerophosphatase inhibitor
0,668	0,016	Fatty-acyl-CoA synthase inhibitor
0,662	0,014	Lipid metabolism regulator
0,650	0,030	GST A substrate
0,638	0,050	CYP2J2 substrate
0,632	0,037	Acylcarnitine hydrolase inhibitor
0,620	0,032	Beta-adrenergic receptor kinase inhibitor
0,620	0,032	G-protein-coupled receptor kinase inhibitor
0,611	0,016	Glucan 1,4-alpha-maltotriohydrolase inhibitor
0,610	0,022	Platelet aggregation stimulant
0,593	0,013	Lactase inhibitor
0,581	0,017	Platelet adhesion inhibitor
0,574	0,004	Leukotriene-C4 synthase inhibitor
0,572	0,104	Membrane permeability inhibitor
0,571	0,033	General pump inhibitor
0,569	0,037	Sphinganine kinase inhibitor
0,561	0,013	GABA aminotransferase inhibitor
0,556	0,049	Benzoate-CoA ligase inhibitor
0,556	0,029	Hypolipemic
0,549	0,012	Cyclomaltodextrinase inhibitor
0,545	0,016	Cyclic AMP agonist
0,539	0,020	Leukotriene-B4 20-monooxygenase inhibitor
0,528	0,021	Prostaglandin-A1 DELTA-isomerase inhibitor
0,526	0,026	Alcohol O-acetyltransferase inhibitor
0,523	0,050	Antiinflammatory
0,522	0,128	Aspulvinone dimethylallyltransferase inhibitor
0,513	0,020	Antiviral (Rhinovirus)
0,509	0,024	Steroid N-acetylglucosaminyltransferase inhibitor
0,507	0,053	Ovulation inhibitor
0,502	0,036	Fucosterol-epoxide lyase inhibitor
0,501	0,039	Trimethylamine-oxide aldolase inhibitor
0,500	0,043	Exoribonuclease II inhibitor
0,498	0,028	Chitinase inhibitor
0,497	0,062	Alkenylglycerophosphocholine hydrolase inhibitor
0,495	0,096	Glutamyl endopeptidase II inhibitor
0,493	0,207	Gluconate 2-dehydrogenase (acceptor) inhibitor
0,491	0,021	Hepatoprotectant
0,489	0,008	Phosphoenolpyruvate-protein phosphotransferase inhibitor
0,477	0,009	BRAF expression inhibitor
0,474	0,075	CYP2C8 inhibitor
0,474	0,144	Testosterone 17beta-dehydrogenase (NADP+) inhibitor
0,472	0,049	Ecdysone 20-monooxygenase inhibitor
0,472	0,016	Phosphatidylinositol diacylglycerol-lyase inhibitor
0,471	0,034	Antithrombotic
0,471	0,061	Pro-opiomelanocortin converting enzyme inhibitor
0,469	0,020	CDP-diacylglycerol-serine O-phosphatidyltransferase inhibitor
0,464	0,030	Antiprotozoal (Leishmania)
0,460	0,063	Lysine 2,3-aminomutase inhibitor
0,455	0,034	Transcription factor NF kappa B stimulant
0,455	0,034	Transcription factor stimulant
0,454	0,015	Licheninase inhibitor
0,454	0,012	Methane monooxygenase inhibitor
0,451	0,059	Lipoprotein lipase inhibitor
0,448	0,047	HMOX1 expression enhancer
0,447	0,075	Carboxypeptidase Taq inhibitor
0,446	0,039	Plastoquinol-plastocyanin reductase inhibitor
0,446	0,117	TP53 expression enhancer
0,444	0,027	Calcium regulator
0,444	0,021	GST P substrate
0,444	0,102	Ribulose-phosphate 3-epimerase inhibitor
0,443	0,101	Gastrin inhibitor
0,437	0,007	Paraoxonase substrate
0,436	0,033	Dolichyl-diphosphooligosaccharide-protein glycotransferase inhibitor
0,436	0,072	Leukopoiesis stimulant
0,433	0,039	CYP4A11 substrate
0,432	0,053	Gluconate 5-dehydrogenase inhibitor
0,430	0,023	Xylan endo-1,3-beta-xylosidase inhibitor
0,425	0,161	Mucomembranous protector
0,425	0,014	Sclerosant
0,423	0,012	[acyl-carrier-protein] S-acetyltransferase inhibitor
0,422	0,004	Lipoxygenase substrate
0,420	0,019	Protein-tyrosine sulfotransferase inhibitor
0,418	0,047	FMO1 substrate
0,414	0,050	Membrane permeability enhancer
0,413	0,066	Biotinidase inhibitor
0,413	0,011	Histone acetyltransferase inhibitor
0,411	0,047	All-trans-retinyl-palmitate hydrolase inhibitor
0,407	0,088	1,4-Lactonase inhibitor
0,406	0,043	Aspergillopepsin I inhibitor
0,401	0,019	Antiprotozoal
0,401	0,073	Nitrate reductase (cytochrome) inhibitor
0,400	0,069	Linoleate diol synthase inhibitor
0,399	0,052	Acetylesterase inhibitor
0,396	0,021	GST P1-1 substrate
0,393	0,052	Bilirubin oxidase inhibitor
0,390	0,004	Alcohol dehydrogenase substrate
0,390	0,033	Antibacterial
0,390	0,110	Glucan endo-1,3-beta-D-glucosidase inhibitor
0,390	0,047	Peptide-N4-(N-acetyl-beta-glucosaminyl)asparagine amidase inhibitor
0,390	0,132	Protein-disulfide reductase (glutathione) inhibitor
0,387	0,082	Apyrase inhibitor
0,382	0,208	Phosphatase inhibitor
0,380	0,067	Chemosensitizer
0,380	0,007	Deoxyribose-phosphate aldolase inhibitor
0,378	0,079	5 Hydroxytryptamine release stimulant
0,377	0,118	Chlordecone reductase inhibitor
0,376	0,143	Omptin inhibitor
0,375	0,047	Alcohol dehydrogenase (acceptor) inhibitor
0,375	0,065	Alkenylglycerophosphoethanolamine hydrolase inhibitor
0,374	0,119	CYP2C12 substrate
0,374	0,024	Pediculicide
0,372	0,016	Myosin-light-chain-phosphatase inhibitor
0,366	0,119	Cytoprotectant
0,366	0,064	MMP9 expression inhibitor
0,365	0,119	UDP-N-acetylglucosamine 4-epimerase inhibitor
0,362	0,044	CYP4A substrate
0,361	0,073	Simian immunodeficiency virus proteinase inhibitor
0,358	0,039	UGT2B4 substrate
0,357	0,052	D-lactaldehyde dehydrogenase inhibitor
0,356	0,174	CYP3A2 substrate
0,356	0,007	Cyclooxygenase substrate
0,355	0,041	Glycerol-3-phosphate dehydrogenase inhibitor
0,355	0,133	Limulus clotting factor B inhibitor
0,355	0,105	Vasoprotector
0,353	0,080	Mycothiol-S-conjugate amidase inhibitor
0,353	0,122	Venombin AB inhibitor
0,352	0,061	Antimetastatic
0,351	0,207	Fusarinine-C ornithinesterase inhibitor
0,349	0,004	HMG CoA synthase inhibitor
0,349	0,222	Pseudolysin inhibitor
0,347	0,250	CDP-glycerol glycerophosphotransferase inhibitor
0,347	0,091	Endopeptidase So inhibitor
0,346	0,186	5-O-(4-coumaroyl)-D-quinate 3'-monooxygenase inhibitor
0,346	0,016	Beta-mannosidase inhibitor
0,344	0,169	Taurine dehydrogenase inhibitor
0,343	0,036	Phosphatidylglycerophosphatase inhibitor
0,342	0,010	Nitric oxide antagonist
0,341	0,008	(S)-2-hydroxy-acid oxidase inhibitor
0,339	0,014	Antiviral (CMV)
0,338	0,113	Antipruritic, allergic
0,336	0,075	CYP2F1 substrate
0,336	0,033	Protein-Npi-phosphohistidine-sugar phosphotransferase inhibitor
0,334	0,078	CYP1A2 substrate
0,333	0,049	Antiinflammatory, intestinal
0,333	0,039	Levansucrase inhibitor
0,332	0,091	CYP2C9 inducer
0,331	0,156	Chloride peroxidase inhibitor
0,330	0,031	4-Hydroxybenzoate nonaprenyltransferase inhibitor
0,330	0,061	CYP2C11 substrate
0,330	0,116	Pancreatic elastase inhibitor
0,329	0,186	Complement factor D inhibitor
0,328	0,031	Anthranilate-CoA ligase inhibitor
0,328	0,097	Feruloyl esterase inhibitor
0,326	0,165	Glyceryl-ether monooxygenase inhibitor
0,325	0,117	Fragilysin inhibitor
0,325	0,060	Mannose isomerase inhibitor
0,324	0,050	Hydroxylamine reductase (NADH) inhibitor
0,324	0,038	Oxidizing agent
0,323	0,025	UGT2B17 substrate
0,322	0,102	Menopausal disorders treatment
0,321	0,015	Acetate-CoA ligase inhibitor
0,321	0,037	CDP-diacylglycerol-glycerol-3-phosphate 3-phosphatidyltransferase inhibitor
0,320	0,018	Cholesterol oxidase inhibitor
0,319	0,141	2-Dehydropantoate 2-reductase inhibitor
0,319	0,119	Caspase 8 stimulant
0,318	0,012	CYP4F2 substrate
0,318	0,161	Mannotetraose 2-alpha-N-acetylglucosaminyltransferase inhibitor
0,318	0,097	N-acetylneuraminate 7-O(or 9-O)-acetyltransferase inhibitor
0,318	0,072	Prostaglandin-E2 9-reductase inhibitor
0,317	0,228	5 Hydroxytryptamine uptake stimulant
0,317	0,097	Cholesterol antagonist
0,317	0,065	IgA-specific serine endopeptidase inhibitor
0,317	0,019	Oxytocic
0,316	0,019	Cerebroside-sulfatase inhibitor
0,316	0,027	Glucan 1,4-beta-glucosidase inhibitor
0,316	0,117	Gonadotropin antagonist
0,315	0,083	Myc inhibitor
0,312	0,088	Glyoxylate reductase inhibitor
0,312	0,099	Phenol O-methyltransferase inhibitor
0,311	0,184	NADPH-cytochrome-c2 reductase inhibitor
0,310	0,201	Electron-transferring-flavoprotein dehydrogenase inhibitor
0,309	0,089	CYP1A substrate
0,309	0,169	Mucositis treatment
0,309	0,159	Sulfur reductase inhibitor
0,308	0,119	Cl--transporting ATPase inhibitor
0,308	0,038	Oryzin inhibitor
0,308	0,171	Phosphatidylcholine-retinol O-acyltransferase inhibitor
0,308	0,006	Protein kinase stimulant
0,308	0,043	Sorbitol-6-phosphate 2-dehydrogenase inhibitor
0,307	0,113	N-hydroxyarylamine O-acetyltransferase inhibitor
0,306	0,046	Proliferative diseases treatment
0,305	0,044	Phospholipase C inhibitor
0,302	0,021	Acyl-CoA hydrolase inhibitor
0,302	0,046	Carminative
0,302	0,021	Palmitoyl-CoA hydrolase inhibitor
0,301	0,130	Caspase 3 stimulant
0,301	0,050	Ethanolamine-phosphate cytidylyltransferase inhibitor
0,301	0,093	Peptidyl-dipeptidase Dcp inhibitor
0,301	0,071	Pullulanase inhibitor
0,300	0,026	Retinol dehydrogenase inhibitor
0,299	0,109	Antihelmintic (Nematodes)
0,299	0,046	Cutinase inhibitor
0,299	0,181	Oxygen scavenger
0,298	0,045	Antileukemic
0,298	0,034	Galactolipase inhibitor
0,296	0,044	Glutarate-semialdehyde dehydrogenase inhibitor
0,294	0,115	Histidine N-acetyltransferase inhibitor
0,293	0,027	3-Methylbutanal reductase inhibitor
0,293	0,022	Cycloartenol synthase inhibitor
0,292	0,003	2,3-Oxidosqualene-lanosterol cyclase inhibitor
0,292	0,065	Dextranase inhibitor
0,291	0,103	Mucinaminylserine mucinaminidase inhibitor
0,290	0,127	Peptide agonist
0,289	0,085	4-Hydroxymandelate oxidase inhibitor
0,289	0,061	Poly(beta-D-mannuronate) lyase inhibitor
0,288	0,077	1-Alkylglycerophosphocholine O-acetyltransferase inhibitor
0,288	0,015	CYP4B substrate
0,288	0,078	Choline-phosphate cytidylyltransferase inhibitor
0,288	0,066	Eye irritation, inactive
0,288	0,021	Ganglioside galactosyltransferase inhibitor
0,288	0,054	Levanase inhibitor
0,287	0,165	Acetylgalactosaminyl-O-glycosyl-glycoprotein beta-1,3-N-acetylglucosaminyltransferase inhibitor
0,287	0,023	Antimycoplasmal
0,287	0,057	CYP2E1 substrate
0,286	0,027	Acyl-CoA oxidase inhibitor
0,286	0,092	H+-transporting two-sector ATPase inhibitor
0,285	0,058	CYP2E substrate
0,285	0,227	Thromboxane B2 antagonist
0,284	0,218	CYP2D15 substrate
0,283	0,088	Phosphopantothenoylcysteine decarboxylase inhibitor
0,282	0,169	CYP2C8 substrate
0,281	0,053	2,3,4,5-Tetrahydropyridine-2,6-dicarboxylate N-succinyltransferase inhibitor
0,281	0,123	Glucose oxidase inhibitor
0,281	0,131	Malate oxidase inhibitor
0,280	0,045	Antipruritic, non-allergic
0,279	0,170	Antimyopathies
0,279	0,207	Erythropoiesis stimulant
0,278	0,105	CYP2D2 inhibitor
0,278	0,191	Preneoplastic conditions treatment
0,278	0,041	Sphinganine-1-phosphate aldolase inhibitor
0,277	0,012	Alpha-N-acetylgalactosaminidase inhibitor
0,277	0,080	Undecaprenyldiphospho-muramoylpentapeptide beta-N-acetylglucosaminyltransferase inhibitor
0,276	0,080	Macrophage stimulant
0,275	0,142	Apoptosis agonist
0,275	0,168	CYP2D16 substrate
0,274	0,052	Shikimate O-hydroxycinnamoyltransferase inhibitor
0,273	0,024	Rhizopuspepsin inhibitor
0,272	0,073	CYP2C6 substrate
0,272	0,159	Radiosensitizer
0,271	0,042	ATPase stimulant
0,271	0,033	CYP4A2 substrate
0,271	0,039	Dynein ATPase inhibitor
0,270	0,101	3-Phytase inhibitor
0,270	0,037	Cyclopropane-fatty-acyl-phospholipid synthase inhibitor
0,269	0,024	Alpha-N-arabinofuranosidase inhibitor
0,268	0,034	2-Acylglycerol O-acyltransferase inhibitor
0,268	0,157	Arginine 2-monooxygenase inhibitor
0,268	0,107	Enteropeptidase inhibitor
0,268	0,219	Membrane integrity agonist
0,267	0,184	Glycerol-3-phosphate oxidase inhibitor
0,267	0,047	Prenyl-diphosphatase inhibitor
0,267	0,050	Procollagen N-endopeptidase inhibitor
0,266	0,042	4-Chlorobenzoyl-CoA dehalogenase inhibitor
0,266	0,140	Cell adhesion molecule inhibitor
0,266	0,042	IgA-specific metalloendopeptidase inhibitor
0,265	0,085	Aspergillus nuclease S1 inhibitor
0,265	0,170	Fibroblast growth factor agonist
0,265	0,043	N-acetyllactosaminide beta-1,3-N-acetylglucosaminyltransferase inhibitor
0,265	0,069	Phosphatidylcholine-sterol O-acyltransferase inhibitor
0,264	0,040	Cellulose 1,4-beta-cellobiosidase inhibitor
0,264	0,146	Hydroxylamine oxidase inhibitor
0,264	0,035	Serratia marcescens nuclease inhibitor
0,263	0,178	Histamine release stimulant
0,259	0,061	GST M substrate
0,258	0,198	NADPH peroxidase inhibitor
0,256	0,145	CYP3A3 substrate
0,256	0,036	Coenzyme-B sulfoethylthiotransferase inhibitor
0,256	0,144	Manganese peroxidase inhibitor
0,255	0,050	Fumarate reductase (NADH) inhibitor
0,255	0,022	UGT2B10 substrate
0,254	0,218	4-Nitrophenol 2-monooxygenase inhibitor
0,254	0,003	Propionate CoA-transferase inhibitor
0,254	0,206	RNA-directed RNA polymerase inhibitor
0,253	0,024	CYP1B1 substrate
0,253	0,155	CYP2E1 inducer
0,253	0,150	Mannan endo-1,4-beta-mannosidase inhibitor
0,253	0,213	Oxidoreductase inhibitor
0,252	0,015	CYP4B1 substrate
0,252	0,029	Ketol-acid reductoisomerase inhibitor
0,252	0,057	UGT2B28 substrate
0,251	0,077	Dipeptidase E inhibitor
0,251	0,099	Glutamate-tRNA ligase inhibitor
0,251	0,149	Histidine kinase inhibitor
0,250	0,092	Anesthetic general
0,249	0,071	Morphine 6-dehydrogenase inhibitor
0,248	0,131	Antiviral (Herpes)
0,248	0,041	Hydroxysteroid dehydrogenase inhibitor
0,247	0,193	Amine dehydrogenase inhibitor
0,247	0,123	Nitrite reductase [NAD(P)H] inhibitor
0,247	0,159	Peptidoglycan glycosyltransferase inhibitor
0,246	0,062	Flavin-containing monooxygenase inhibitor
0,246	0,214	Interleukin 2 agonist
0,245	0,126	FMO3 substrate
0,245	0,036	Mannosyl-glycoprotein endo-beta-N-acetylglucosaminidase inhibitor
0,244	0,183	Cyclohexanone monooxygenase inhibitor
0,242	0,140	Dehydro-L-gulonate decarboxylase inhibitor
0,242	0,167	Opioid kappa 3 receptor antagonist
0,242	0,013	Thromboxane synthase stimulant
0,242	0,085	Undecaprenyl-phosphate mannosyltransferase inhibitor
0,241	0,041	Farnesyltranstransferase inhibitor
0,241	0,020	Glycerol-3-phosphate O-acyltransferase inhibitor
0,240	0,003	Parathyroid hormone antagonist
0,239	0,011	Cyclooxygenase 1 substrate
0,238	0,082	Clavaminate synthase inhibitor
0,238	0,055	Rhodotorulapepsin inhibitor
0,236	0,051	Tauropine dehydrogenase inhibitor
0,235	0,121	CYP2C29 substrate
0,235	0,212	Hydrogen dehydrogenase inhibitor
0,234	0,038	1,4-Alpha-glucan branching enzyme inhibitor
0,234	0,095	Adrenaline release stimulant
0,234	0,197	Dimethylargininase inhibitor
0,233	0,201	CYP3A5 substrate
0,233	0,110	Immunostimulant
0,233	0,123	Nitrite reductase (NO-forming) inhibitor
0,232	0,174	NAD(P)+-arginine ADP-ribosyltransferase inhibitor
0,231	0,068	Pappalysin-1 inhibitor
0,230	0,112	4-Nitrophenylphosphatase inhibitor
0,230	0,203	Cancer associated disorders treatment
0,230	0,223	Na+-transporting two-sector ATPase inhibitor
0,229	0,093	NOS2 expression inhibitor
0,227	0,083	DNA ligase (ATP) inhibitor
0,227	0,045	Maltose-transporting ATPase inhibitor
0,226	0,066	Alpha-N-acetylglucosaminidase inhibitor
0,226	0,108	Fibroblast growth factor 1 agonist
0,225	0,224	5 Hydroxytryptamine release inhibitor
0,225	0,051	Phenylacetate-CoA ligase inhibitor
0,225	0,043	Undecaprenyl-diphosphatase inhibitor
0,224	0,208	CYP7 inhibitor
0,223	0,178	3-Cyanoalanine hydratase inhibitor
0,223	0,026	Endoglycosylceramidase inhibitor
0,223	0,062	N-Acyl-D-aspartate deacylase inhibitor
0,221	0,031	Retinyl-palmitate esterase inhibitor
0,221	0,071	Skin irritation, inactive
0,221	0,127	Vasodilator
0,219	0,198	Diuretic inhibitor
0,218	0,044	Alpha-Methylacyl-CoA racemase inhibitor
0,218	0,104	H+-exporting ATPase inhibitor
0,217	0,137	N-benzyloxycarbonylglycine hydrolase inhibitor
0,217	0,083	Urease inhibitor
0,215	0,044	Cholesterol synthesis inhibitor
0,215	0,161	Phosphoinositide 5-phosphatase inhibitor
0,214	0,004	Epoxide hydrolase substrate
0,214	0,180	Polyamine-transporting ATPase inhibitor
0,213	0,034	Adenylate kinase inhibitor
0,213	0,102	Lactose synthase inhibitor
0,213	0,059	Rhamnulose-1-phosphate aldolase inhibitor
0,212	0,088	1,2-alpha-L-fucosidase inhibitor
0,212	0,131	4-Coumarate-CoA ligase inhibitor
0,212	0,048	Antiprotozoal (Plasmodium)
0,212	0,098	NADH kinase inhibitor
0,212	0,133	Pyruvate decarboxylase inhibitor
0,211	0,171	Adenylyl-sulfate reductase inhibitor
0,211	0,038	Endo-1,3(4)-beta-glucanase inhibitor
0,211	0,049	Lactaldehyde reductase inhibitor
0,210	0,025	Gaucher disease treatment
0,210	0,100	Linoleoyl-CoA desaturase inhibitor
0,209	0,073	Antimutagenic
0,209	0,094	Aspergillopepsin II inhibitor
0,207	0,140	AR expression inhibitor
0,207	0,005	Dry eye syndrome treatment
0,207	0,189	Membrane integrity antagonist
0,206	0,019	(S)-carnitine 3-dehydrogenase inhibitor
0,206	0,205	Glucan endo-1,6-beta-glucosidase inhibitor
0,206	0,103	TRPA1 agonist
0,205	0,136	Cyclic AMP modulator
0,204	0,072	15-Hydroxyprostaglandin-D dehydrogenase (NADP+) inhibitor
0,204	0,053	Alpha-glucuronidase inhibitor
0,204	0,097	Non-steroidal antiinflammatory agent
0,203	0,126	DELTA14-sterol reductase inhibitor
0,203	0,069	Vitamin-K-epoxide reductase (warfarin-insensitive) inhibitor
0,202	0,075	Anticataract
0,202	0,055	Carnosine synthase inhibitor
0,202	0,035	Glycerone-phosphate O-acyltransferase inhibitor
0,202	0,078	Phospholipase A1 inhibitor
0,201	0,010	Leukotriene agonist
0,201	0,130	Sulfite oxidase inhibitor
0,200	0,077	ATPase inhibitor
0,200	0,090	Antihelmintic
0,200	0,117	Arylesterase inhibitor
0,200	0,060	Catalase inhibitor
0,200	0,063	Phosphatidate phosphatase inhibitor
0,199	0,054	CYP2E1 inhibitor
0,198	0,169	Antisecretoric
0,198	0,173	CYP2B10 substrate
0,198	0,133	Cytostatic
0,198	0,143	Dolichyl-phosphate beta-glucosyltransferase inhibitor
0,198	0,054	Lactate 2-monooxygenase inhibitor
0,196	0,077	N-(long-chain-acyl)ethanolamine deacylase inhibitor
0,196	0,191	N-acylmannosamine kinase inhibitor
0,196	0,179	Urethanase inhibitor
0,195	0,062	2,4-Dichlorophenol 6-monooxygenase inhibitor
0,195	0,182	CYP2B6 substrate
0,195	0,110	Gestagen antagonist
0,194	0,088	Alpha-1,6-mannosyl-glycoprotein 4-beta-N-acetylglucosaminyltransferase inhibitor
0,194	0,077	D-threo-aldose 1-dehydrogenase inhibitor
0,193	0,108	Diamine N-acetyltransferase inhibitor
0,193	0,014	Galactosylgalactosylglucosylceramidase inhibitor
0,193	0,077	Mucorpepsin inhibitor
0,193	0,153	N-formylmethionyl-peptidase inhibitor
0,192	0,104	Ceramide glucosyltransferase inhibitor
0,192	0,153	Peptidyltransferase inhibitor
0,192	0,005	Protein kinase C stimulant
0,191	0,153	Radioprotector
0,190	0,183	Methylamine-glutamate N-methyltransferase inhibitor
0,187	0,049	Ethanolaminephosphotransferase inhibitor
0,187	0,037	Galacturan 1,4-alpha-galacturonidase inhibitor
0,187	0,065	UGT1A5 substrate
0,185	0,046	Acylglycerone-phosphate reductase inhibitor
0,185	0,103	Chemoprotective
0,185	0,100	N-acetyllactosamine synthase inhibitor
0,184	0,136	Coccolysin inhibitor
0,183	0,029	Glycerol-3-phosphate dehydrogenase (NAD+) inhibitor
0,183	0,065	Nitric oxide scavenger
0,182	0,066	Alpha-amylase inhibitor
0,182	0,027	Interleukin 4 antagonist
0,182	0,024	Phosphofructokinase-1 inhibitor
0,181	0,044	Cellulase inhibitor
0,181	0,156	Growth hormone agonist
0,181	0,173	Hyaluronic acid agonist
0,180	0,112	Beta-carotene 15,15'-monooxygenase inhibitor
0,180	0,094	Choleretic
0,180	0,130	Hemostatic
0,180	0,066	Procollagen C-endopeptidase inhibitor
0,179	0,171	Transketolase inhibitor
0,177	0,164	2-Hydroxymuconate-semialdehyde hydrolase inhibitor
0,177	0,030	Lysozyme inhibitor
0,176	0,136	Antidote
0,176	0,025	Antineoplastic antibiotic
0,176	0,052	Glucosyl transferase inhibitor
0,176	0,041	Glucuronolactone reductase inhibitor
0,175	0,071	ADP-ribosylarginine hydrolase inhibitor
0,175	0,036	Acetyl-CoA C-acyltransferase inhibitor
0,175	0,040	Carnitine 3-dehydrogenase inhibitor
0,175	0,134	Glycine amidinotransferase inhibitor
0,174	0,083	Malate dehydrogenase inhibitor
0,173	0,075	Laxative
0,173	0,091	Phosphoenolpyruvate mutase inhibitor
0,173	0,076	Poly(alpha-L-guluronate) lyase inhibitor
0,173	0,086	UGT2B7 substrate
0,172	0,076	Microtubule formation inhibitor
0,172	0,077	Styrene-oxide isomerase inhibitor
0,172	0,032	Succinic dehydrogenase inhibitor
0,171	0,097	Arachidonic acid antagonist
0,171	0,137	Nardilysin inhibitor
0,171	0,111	Peroxidase inhibitor
0,171	0,158	Reductant
0,171	0,082	Uterine stimulant
0,170	0,137	Fructan beta-fructosidase inhibitor
0,170	0,143	Peroxidase substrate
0,170	0,095	Polygalacturonase inhibitor
0,169	0,067	Acylaminoacyl-peptidase inhibitor
0,169	0,046	L-iduronidase inhibitor
0,169	0,104	Sodium channel blocker
0,168	0,081	Aldehyde dehydrogenase 2 substrate
0,168	0,035	Fructose-2,6-bisphosphate 2-phosphatase inhibitor
0,168	0,041	O-acetylhomoserine aminocarboxypropyltransferase inhibitor
0,168	0,131	Quinoprotein glucose dehydrogenase inhibitor
0,168	0,087	Sedoheptulose-bisphosphatase inhibitor
0,167	0,163	Anticarcinogenic
0,167	0,150	Antiinfertility, female
0,167	0,070	Hydroxymethylbilane synthase inhibitor
0,167	0,066	Penicillopepsin inhibitor
0,167	0,077	Snapalysin inhibitor
0,166	0,140	Antiviral
0,166	0,038	Endo-1,4-beta-xylanase inhibitor
0,166	0,132	Falcipain 3 inhibitor
0,166	0,084	Inorganic diphosphatase inhibitor
0,165	0,114	Antiparasitic
0,163	0,060	Adenylate cyclase stimulant
0,163	0,055	Dolichyl-phosphatase inhibitor
0,163	0,054	GST T substrate
0,163	0,054	GST T1-1 substrate
0,163	0,078	Protein synthesis inhibitor
0,162	0,070	GABA C receptor antagonist
0,162	0,061	Melanin inhibitor
0,159	0,011	CYP4F substrate
0,159	0,115	Horrilysin inhibitor
0,159	0,044	Mevalonate kinase inhibitor
0,159	0,156	Photosensitizer
0,159	0,030	Propionate-CoA ligase inhibitor
0,158	0,030	Thiosulfate sulfurtransferase inhibitor
0,157	0,060	Candidapepsin inhibitor
0,157	0,154	Peptidyl-dipeptidase B inhibitor
0,156	0,070	Aldehyde dehydrogenase (NADP+) inhibitor
0,156	0,011	K(Ca) 3.1 channel blocker
0,156	0,077	NAD+ synthase (glutamine-hydrolysing) inhibitor
0,156	0,120	Nicotinic alpha4beta2 receptor antagonist
0,155	0,036	Heparan-alpha-glucosaminide N-acetyltransferase inhibitor
0,155	0,095	Hydroxymethylglutaryl-CoA lyase inhibitor
0,155	0,088	N-methyl-2-oxoglutaramate hydrolase inhibitor
0,155	0,046	Succinate-CoA ligase (ADP-forming) inhibitor
0,154	0,042	Cysteine desulfurase inhibitor
0,154	0,092	Sweetener
0,154	0,059	VCAM1 expression inhibitor
0,153	0,015	2-Methyleneglutarate mutase inhibitor
0,153	0,016	Alternansucrase inhibitor
0,153	0,150	Antihypercholesterolemic
0,153	0,060	Chitin synthase inhibitor
0,153	0,110	Transforming growth factor beta 1 agonist
0,153	0,093	Tripeptidyl-peptidase I inhibitor
0,152	0,039	Aspartate transaminase inhibitor
0,152	0,038	Dihydropyrimidine dehydrogenase inhibitor
0,152	0,135	GABA B receptor agonist
0,152	0,073	Protein synthesis stimulant
0,151	0,049	Glutamate-1-semialdehyde 2,1-aminomutase inhibitor
0,151	0,048	Isovaleryl-CoA dehydrogenase inhibitor
0,151	0,027	Succinate dehydrogenase inhibitor
0,151	0,038	Trimethyllysine dioxygenase inhibitor
0,150	0,091	Alkylglycerone-phosphate synthase inhibitor
0,150	0,094	Glyoxylate reductase (NADP+) inhibitor
0,150	0,098	Signal peptidase I inhibitor
0,150	0,108	Tentoxilysin inhibitor
0,149	0,021	Alanine racemase inhibitor
0,149	0,134	Gastrointestinal motility stimulant
0,149	0,029	Uroporphyrinogen decarboxylase inhibitor
0,148	0,049	N4-(beta-N-acetylglucosaminyl)-L-asparaginase inhibitor
0,148	0,139	Urate-ribonucleotide phosphorylase inhibitor
0,147	0,088	Allyl-alcohol dehydrogenase inhibitor
0,146	0,077	Aldehyde dehydrogenase inhibitor
0,146	0,035	Alkanal monooxygenase (FMN-linked) inhibitor
0,146	0,007	CYP4F12 substrate
0,146	0,084	Geranylgeranyl-diphosphate geranylgeranyltransferase inhibitor
0,146	0,050	Pyruvate dehydrogenase (lipoamide) inhibitor
0,146	0,094	UGT2B9 substrate
0,146	0,141	Ubiquitin thiolesterase inhibitor
0,145	0,086	Homoserine dehydrogenase inhibitor
0,145	0,018	Sphingomyelinase inhibitor
0,144	0,066	(N-acetylneuraminyl)-galactosylglucosylceramide N-acetylgalactosaminyltransferase inhibitor
0,144	0,007	1-Alkyl-2-acetylglycerol O-acyltransferase inhibitor
0,144	0,098	Chemopreventive
0,144	0,005	Fatty acid synthase inhibitor
0,144	0,098	Isopenicillin-N synthase inhibitor
0,144	0,097	Tryptophan dimethylallyltransferase inhibitor
0,144	0,064	UGT1A10 substrate
0,143	0,077	Alcohol dehydrogenase (NADP+) inhibitor
0,143	0,041	Aspartate kinase inhibitor
0,143	0,057	Glycogen (starch) synthase inhibitor
0,143	0,081	Laminaribiose phosphorylase inhibitor
0,143	0,100	N-acetylneuraminate 4-O-acetyltransferase inhibitor
0,142	0,126	2-Enoate reductase inhibitor
0,142	0,095	Acetylspermidine deacetylase inhibitor
0,142	0,101	Bisphosphoglycerate mutase inhibitor
0,142	0,041	Butyrate-CoA ligase inhibitor
0,142	0,013	Fatty-acyl-ethyl-ester synthase inhibitor
0,142	0,050	Glycosylphosphatidylinositol diacylglycerol-lyase inhibitor
0,142	0,098	L-glucuronate reductase inhibitor
0,142	0,051	Riboflavin phosphotransferase inhibitor
0,141	0,075	Aldehyde ferredoxin oxidoreductase inhibitor
0,141	0,023	Alpha-L-rhamnosidase inhibitor
0,141	0,057	D-lactate dehydrogenase inhibitor
0,141	0,032	Nucleotidase inhibitor
0,140	0,066	Ferredoxin-NADP+ reductase inhibitor
0,140	0,033	Lipoxygenase inhibitor
0,138	0,122	Contraceptive female
0,138	0,131	Gamma-butyrobetaine dioxygenase inhibitor
0,138	0,063	UGT1A8 substrate
0,138	0,035	UGT2B11 substrate
0,137	0,031	3-Hydroxybutyrate dehydrogenase inhibitor
0,137	0,043	Diacylglycerol kinase inhibitor
0,137	0,071	Sucrose-phosphate synthase inhibitor
0,136	0,021	UDP-N-acetylmuramate-L-alanine ligase inhibitor
0,135	0,087	Ferrochelatase inhibitor
0,135	0,074	Galactokinase inhibitor
0,135	0,063	Pyruvate dehydrogenase inhibitor
0,134	0,067	Allantoinase inhibitor
0,134	0,114	Aureolysin inhibitor
0,133	0,072	Cancer procoagulant inhibitor
0,133	0,054	D-lactate dehydrogenase (cytochrome) inhibitor
0,133	0,060	Polyamine oxidase inhibitor
0,132	0,045	Pantothenase inhibitor
0,132	0,077	Peptidyl-Lys metalloendopeptidase inhibitor
0,132	0,050	Phosphatidate cytidylyltransferase inhibitor
0,131	0,052	Aldehyde dehydrogenase [NAD(P)+] inhibitor
0,131	0,069	Glutathione S-transferase substrate
0,131	0,051	Sarcosine oxidase inhibitor
0,130	0,084	CDP-diacylglycerol-inositol 3-phosphatidyltransferase inhibitor
0,130	0,041	D-glutamate oxidase inhibitor
0,129	0,093	Hepatocyte nuclear factor 4 alpha antagonist
0,129	0,093	Hepatocyte nuclear factor antagonist
0,129	0,055	Secretase alpha stimulant
0,129	0,055	Secretase stimulant
0,128	0,028	2-Dehydro-3-deoxy-L-arabinonate dehydratase inhibitor
0,128	0,044	Acyloxyacyl hydrolase inhibitor
0,128	0,112	Tryptophan alpha,beta-oxidase inhibitor
0,128	0,127	[phosphorylase] phosphatase inhibitor
0,127	0,061	Antibiotic
0,127	0,042	Decylcitrate synthase inhibitor
0,127	0,056	L-lysine 6-transaminase inhibitor
0,126	0,046	Trehalose-phosphatase inhibitor
0,125	0,041	Aconitate decarboxylase inhibitor
0,125	0,065	Alpha-pinene-oxide decyclase inhibitor
0,125	0,045	Inositol-polyphosphate 5-phosphatase inhibitor
0,124	0,102	Aryldialkylphosphatase inhibitor
0,124	0,084	Interferon antagonist
0,123	0,025	Galactosylceramidase inhibitor
0,123	0,021	Glycerol kinase inhibitor
0,122	0,051	Antispirochetal
0,122	0,051	Formaldehyde dehydrogenase inhibitor
0,122	0,103	Phenol 2-monooxygenase inhibitor
0,121	0,057	Anabolic
0,121	0,085	Clostripain inhibitor
0,121	0,098	HIV-2 reverse transcriptase inhibitor
0,121	0,083	Interferon gamma antagonist
0,121	0,030	Isoamylase inhibitor
0,121	0,089	Lipotropic
0,121	0,046	Malate dehydrogenase (oxaloacetate-decarboxylating) inhibitor
0,121	0,108	Mitochondrial intermediate peptidase inhibitor
0,121	0,061	Serine 3-dehydrogenase inhibitor
0,120	0,054	Aminoacylase inhibitor
0,120	0,075	N-(5-amino-5-carboxypentanoyl)-L-cysteinyl-D-valine synthase inhibitor
0,120	0,063	NAD+ kinase inhibitor
0,120	0,046	Triose-phosphate isomerase inhibitor
0,119	0,082	CYP26A substrate
0,119	0,037	Isomaltulose synthase inhibitor
0,119	0,017	Oxaloacetate tautomerase inhibitor
0,118	0,106	Liver X receptor antagonist
0,118	0,104	UGT1A7 substrate
0,117	0,066	2-Aminoadipate transaminase inhibitor
0,117	0,063	Diacylglycerol cholinephosphotransferase inhibitor
0,117	0,007	Prostacyclin agonist
0,116	0,036	CDC25A inhibitor
0,116	0,072	Carnitine dehydratase inhibitor
0,116	0,060	Cholate-CoA ligase inhibitor
0,116	0,064	Lactosylceramide alpha-2,3-sialyltransferase inhibitor
0,116	0,045	Reductase inhibitor
0,115	0,080	2-Dehydropantoate aldolase inhibitor
0,115	0,048	Amidase inhibitor
0,115	0,018	Dextransucrase inhibitor
0,115	0,066	Pectin lyase inhibitor
0,114	0,090	Antithyroid
0,114	0,042	CYP4A1 substrate
0,114	0,033	Isocitrate lyase inhibitor
0,114	0,111	Plasmanylethanolamine desaturase inhibitor
0,114	0,013	Prostaglandin D2 agonist
0,113	0,066	Pyroglutamyl-peptidase I inhibitor
0,112	0,053	Alpha,alpha-trehalase inhibitor
0,112	0,054	Choline dehydrogenase inhibitor
0,112	0,045	Lysine decarboxylase inhibitor
0,112	0,096	Mannan endo-1,6-alpha-mannosidase inhibitor
0,112	0,035	Phosphoenolpyruvate carboxykinase (diphosphate) inhibitor
0,111	0,076	Acetolactate decarboxylase inhibitor
0,111	0,043	Beta-D-fucosidase inhibitor
0,111	0,049	Cytosole dipeptidase inhibitor
0,111	0,067	Glycopeptide alpha-N-acetylgalactosaminidase inhibitor
0,111	0,019	Sphingosine kinase inhibitor
0,110	0,099	Aspartate-tRNA ligase inhibitor
0,110	0,074	D-2-hydroxy-acid dehydrogenase inhibitor
0,110	0,091	Galactose oxidase inhibitor
0,110	0,035	Vanillyl-alcohol oxidase inhibitor
0,109	0,023	Cyanate hydratase inhibitor
0,109	0,093	Saccharolysin inhibitor
0,108	0,034	Glutamate dehydrogenase (NADP+) inhibitor
0,108	0,106	Lanosterol 14 alpha demethylase inhibitor
0,107	0,092	Acylphosphatase inhibitor
0,107	0,054	Ca2+-transporting ATPase inhibitor
0,107	0,046	D-malate dehydrogenase (decarboxylating) inhibitor
0,107	0,022	Long-chain-acyl-CoA dehydrogenase inhibitor
0,106	0,052	Isocitrate dehydrogenase (NAD+) inhibitor
0,106	0,009	Prostaglandin agonist
0,105	0,097	3-Isopropylmalate dehydratase inhibitor
0,105	0,062	Aerobactin synthase inhibitor
0,105	0,066	Alanine transaminase inhibitor
0,105	0,091	DNA directed DNA polymerase inhibitor
0,105	0,084	Glucan 1,6-alpha-glucosidase inhibitor
0,105	0,059	Glyceraldehyde-3-phosphate dehydrogenase (phosphorylating) inhibitor
0,105	0,050	Glycerophosphocholine cholinephosphodiesterase inhibitor
0,105	0,081	Poly(ADP-ribose) glycohydrolase inhibitor
0,105	0,104	Tryptophan 2-monooxygenase inhibitor
0,104	0,079	Dethiobiotin synthase inhibitor
0,104	0,010	Eicosanoid agonist
0,104	0,099	UGT2B1 substrate
0,103	0,007	Carboxy-cis,cis-muconate cyclase inhibitor
0,103	0,061	Glutamate dehydrogenase inhibitor
0,102	0,100	8-Amino-7-oxononanoate synthase inhibitor
0,102	0,060	Antifungal enhancer
0,102	0,029	Gastricsin inhibitor
0,102	0,077	Squalene epoxidase inhibitor
0,100	0,032	11-Cis-retinyl-palmitate hydrolase inhibitor
0,100	0,082	ATP adenylyltransferase inhibitor
0,100	0,003	Electron transport complex I inhibitor
0,100	0,060	Poly(3-hydroxybutyrate) depolymerase inhibitor
0,099	0,091	2,2-Dialkylglycine decarboxylase (pyruvate) inhibitor
0,099	0,029	4-Hydroxy-4-methyl-2-oxoglutarate aldolase inhibitor
0,099	0,074	Aldehyde dehydrogenase substrate
0,099	0,015	D-lactate-2-sulfatase inhibitor
0,099	0,057	Ketohexokinase inhibitor
0,098	0,033	6-Phosphofructo-2-kinase inhibitor
0,098	0,037	Homoserine O-succinyltransferase inhibitor
0,098	0,047	Hydroxymethylglutaryl-CoA reductase inhibitor
0,098	0,030	Long-chain-fatty-acid-CoA ligase inhibitor
0,098	0,032	Maleate hydratase inhibitor
0,098	0,076	Malyl-CoA lyase inhibitor
0,098	0,037	Oxaloacetate decarboxylase inhibitor
0,097	0,076	5-Aminolevulinate synthase inhibitor
0,097	0,091	Asparaginase inhibitor
0,097	0,016	Butyryl-CoA dehydrogenase inhibitor
0,096	0,075	Diiodophenylpyruvate reductase inhibitor
0,096	0,083	Glucarate dehydratase inhibitor
0,096	0,038	Nitric-oxide synthase inhibitor
0,096	0,088	Phosphonoacetate hydrolase inhibitor
0,095	0,072	Cytochrome-c3 hydrogenase inhibitor
0,095	0,021	Hydroperoxide dehydratase inhibitor
0,095	0,058	Phenylalanine dehydrogenase inhibitor
0,094	0,040	Glycosylceramidase inhibitor
0,094	0,032	L-aminoadipate-semialdehyde dehydrogenase inhibitor
0,093	0,022	3-Hydroxydecanoyl-[acyl-carrier-protein] dehydratase inhibitor
0,093	0,057	Beta-N-acetylgalactosaminidase inhibitor
0,092	0,069	Glutamate decarboxylase inhibitor
0,092	0,079	Homocitrate synthase inhibitor
0,092	0,078	Kexin inhibitor
0,091	0,062	2-Aminoethylphosphonate-pyruvate transaminase inhibitor
0,091	0,075	Acetoin dehydrogenase inhibitor
0,091	0,005	CYP4F8 substrate
0,091	0,078	Fructose-2,6-bisphosphate 6-phosphatase inhibitor
0,091	0,076	Hypercalcemia treatment
0,091	0,010	Squalene synthetase inhibitor
0,090	0,059	1,5-Anhydro-D-fructose reductase inhibitor
0,090	0,035	3-Dehydroquinate dehydratase inhibitor
0,090	0,073	Antibiotic Glycopeptide-like
0,090	0,073	Phosphate acetyltransferase inhibitor
0,089	0,030	CYP2C2 substrate
0,089	0,076	Deoxycytidine deaminase inhibitor
0,089	0,050	Oligo-1,6-glucosidase inhibitor
0,089	0,086	Saccharopine dehydrogenase (NAD+, L-lysine-forming) inhibitor
0,089	0,043	Vitamin
0,088	0,013	Acyl-CoA dehydrogenase inhibitor
0,088	0,062	D-proline reductase (dithiol) inhibitor
0,087	0,044	Alpha,alpha-trehalose-phosphate synthase (UDP-forming) inhibitor
0,087	0,054	Arabinose isomerase inhibitor
0,087	0,078	Homocysteine desulfhydrase inhibitor
0,086	0,036	Dihydrolipoamide S-acetyltransferase inhibitor
0,086	0,051	Succinate-hydroxymethylglutarate CoA-transferase inhibitor
0,084	0,043	Alpha-1,6-mannosyl-glycoprotein 6-beta-N-acetylglucosaminyltransferase inhibitor
0,084	0,083	Leucine transaminase inhibitor
0,083	0,044	Phosphoribulokinase inhibitor
0,082	0,046	Alpha glucosidase inhibitor
0,082	0,047	Aminolevulinate transaminase inhibitor
0,082	0,051	Malate dehydrogenase (NADP+) inhibitor
0,082	0,034	Peptidoglycan beta-N-acetylmuramidase inhibitor
0,082	0,040	Xylan 1,4-beta-xylosidase inhibitor
0,081	0,061	Guanidinopropionase inhibitor
0,081	0,037	Lactate-malate transhydrogenase inhibitor
0,080	0,052	D-alanine transaminase inhibitor
0,080	0,068	Proline dehydrogenase inhibitor
0,080	0,071	Squalene-hopene cyclase inhibitor
0,079	0,034	Carnitine O-octanoyltransferase inhibitor
0,079	0,039	Ornithine carbamoyltransferase inhibitor
0,078	0,033	Anesthetic inhalation
0,078	0,050	Aspartate-semialdehyde dehydrogenase inhibitor
0,078	0,077	CYP26 substrate
0,078	0,054	Mycodextranase inhibitor
0,077	0,018	Ceramidase inhibitor
0,077	0,042	Isocitrate dehydrogenase (NADP+) inhibitor
0,077	0,038	L-lactate dehydrogenase (cytochrome) inhibitor
0,077	0,028	Linoleate isomerase inhibitor
0,076	0,046	(S)-2-Methylmalate dehydratase inhibitor
0,076	0,063	Cellobiose phosphorylase inhibitor
0,075	0,042	Amylo-alpha-1,6-glucosidase inhibitor
0,075	0,041	Beta-glucosidase inhibitor
0,075	0,027	Malate dehydrogenase (decarboxylating) inhibitor
0,074	0,028	Acidifying agent gastric
0,074	0,037	Alpha,alpha-phosphotrehalase inhibitor
0,074	0,065	Cysteine transaminase inhibitor
0,074	0,065	Gastric emptying disorders treatment
0,072	0,042	Citrate (Si)-synthase inhibitor
0,072	0,021	Glucan 1,3-alpha-glucosidase inhibitor
0,071	0,041	Enoyl-CoA hydratase inhibitor
0,071	0,052	Glutamate dehydrogenase [NAD(P)+] inhibitor
0,071	0,054	High-mannose-oligosaccharide beta-1,4-N-acetylglucosaminyltransferase inhibitor
0,071	0,034	Thioether S-methyltransferase inhibitor
0,070	0,015	Arachidonate-CoA ligase inhibitor
0,070	0,038	Beta-fructofuranosidase inhibitor
0,070	0,069	Cystathionine beta-lyase inhibitor
0,070	0,039	Leukotriene C antagonist
0,070	0,023	Mannosyl-oligosaccharide glucosidase inhibitor
0,069	0,037	CDC25 phosphatase inhibitor
0,068	0,040	3-Oxoacid CoA-transferase inhibitor
0,068	0,061	Acyl-CoA dehydrogenase (NADP+) inhibitor
0,068	0,019	Glucose-1,6-bisphosphate synthase inhibitor
0,068	0,005	NADPH oxidoreductase inhibitor
0,068	0,067	S-methyl-5-thioribose kinase inhibitor
0,067	0,060	2-Dehydro-3-deoxy-phosphogluconate aldolase inhibitor
0,067	0,032	2-Methyl-branched-chain-enoyl-CoA reductase inhibitor
0,066	0,039	3-Methyl-2-oxobutanoate dehydrogenase (lipoamide) inhibitor
0,065	0,025	Aldehyde dehydrogenase 1A2 inhibitor
0,065	0,012	Isopentenyl-diphosphate DELTA-isomerase inhibitor
0,065	0,041	Malate synthase inhibitor
0,064	0,021	Biotin-[methylmalonyl-CoA-carboxytransferase] ligase inhibitor
0,063	0,062	Alpha-L-fucosidase inhibitor
0,062	0,049	Glutamate-cysteine ligase inhibitor
0,061	0,040	Chitin deacetylase inhibitor
0,061	0,017	Lysophosphatidic acid receptor antagonist
0,061	0,053	Pyruvate, phosphate dikinase inhibitor
0,061	0,009	Thromboxane agonist
0,060	0,060	Plasminogen activator stimulant
0,059	0,020	CYP3A11 substrate
0,059	0,056	Maleylacetoacetate isomerase inhibitor
0,057	0,018	Actin depolymerization stimulant
0,057	0,047	Arabinogalactan endo-1,4-beta-galactosidase inhibitor
0,057	0,035	Potassium channel intermediate-conductance Ca-activated blocker
0,057	0,037	Prostaglandin-I synthase inhibitor
0,057	0,050	[acetyl-CoA carboxylase] kinase inhibitor
0,056	0,020	Diphosphate-fructose-6-phosphate 1-phosphotransferase inhibitor
0,056	0,021	Microtubule stabilization
0,056	0,017	Neuraminidase inhibitor
0,055	0,039	CMP-KDO synthase inhibitor
0,055	0,027	Phosphoketolase inhibitor
0,055	0,007	Prostaglandin EP2 antagonist
0,054	0,044	Cathepsin E inhibitor
0,054	0,041	Methylcrotonoyl-CoA carboxylase inhibitor
0,054	0,013	Sphingosine kinase 1 inhibitor
0,052	0,040	Pyruvate, water dikinase inhibitor
0,052	0,031	[3-methyl-2-oxobutanoate dehydrogenase (lipoamide)] kinase inhibitor
0,051	0,010	ATP citrate lysase inhibitor
0,051	0,044	Dual specificity protein phosphatase VHR inhibitor
0,049	0,048	D-Lysine 5,6-aminomutase inhibitor
0,049	0,047	Hydroxylysine kinase inhibitor
0,048	0,046	Osmotic diuretic
0,047	0,015	2-(acetamidomethylene)succinate hydrolase inhibitor
0,047	0,017	Glucosylceramidase inhibitor
0,046	0,025	Prostaglandin F2 alpha antagonist
0,045	0,042	Carnitine palmitoyltransferase inhibitor
0,043	0,042	Amylosucrase inhibitor
0,041	0,019	Glucose-6-phosphate isomerase inhibitor
0,040	0,030	[Isocitrate dehydrogenase (NADP+)] kinase inhibitor
0,039	0,012	Endocannabinoid uptake inhibitor
0,039	0,037	HMG CoA reductase inhibitor
0,038	0,036	Leukotriene C4 antagonist
0,037	0,021	2-Methylacyl-CoA dehydrogenase inhibitor
0,037	0,037	Glutaryl-CoA dehydrogenase inhibitor
0,035	0,004	Dopamine D2B antagonist
0,029	0,004	NADH oxidase inhibitor
0,029	0,005	Prostaglandin A1 agonist
0,025	0,011	Alpha galactosidase inhibitor
0,025	0,020	Cyclomaltodextrin glucanotransferase inhibitor
0,025	0,010	Luteolytic
0,025	0,022	Prostaglandin E2 agonist
0,022	0,022	Dolichyldiphosphatase inhibitor
0,021	0,013	Prostaglandin E1 agonist
0,019	0,019	Sphingosine kinase stimulant
0,014	0,008	CYP4F3 substrate
